# Supplementary material for: Three-Year Cereal: Field Bean Intercropping Greatly Reduced Weed Abundance with Small Changes in Functional Composition
Source: Biology (Basel). 2026 Jan 28;15(3):239. doi: 10.3390/biology15030239 (PMC12897063; doi:10.3390/biology15030239)
Supplement: Supplementary file 1 [file biology-15-00239-s001.zip]

Archive with 2 entries (2 files):
- Supplementary_Files 1-7b.xlsx
- Tables_S1-S4.pdf
