# Supplementary material for: Three-Year Cereal: Field Bean Intercropping Greatly Reduced Weed Abundance with Small Changes in Functional Composition
Source: Biology (Basel). 2026 Jan 28;15(3):239. doi: 10.3390/biology15030239 (PMC12897063; doi:10.3390/biology15030239)
Supplement: Supplementary file 1 [file biology-15-00239-s001.zip › Supplementary_Files 1-7b.xlsx]

## Sheet: Suppl File S1
Response Variable [Fo, Gr, and Lg for Forbs, Grasses and Legumes weeds, respectively; TC, RR, and AF for Relative Contribution of category Types, Relative Richness of functional categories, and Average Frequency of functional categories, respectively]. Each variable is followed by a number (as #_n] for identification purposes	Analysis of the fixed effect of first year experiment on the Triticale - Field Bean intercrop and sole crops at 2 contrasting sowing densities in 2 contrasting sites. Sites were respectively established on a preceding reduced-tillage oat crop and not been cultivated for two years (before of which it was covered by a mixture of perennial legumes). Data shown are the p>F statistics. CRS, Frt and Hd…							Combined analysis of the fixed effect of the second and third year experiment on the Barley - Field Bean intercrop and sole crops at 2 contrasting sowing densities in 2 contrasting sites. Each sole crop was rotated with the other sole crop in both years. Each intercrop was established on the same treatment plot in both years. Data shown are the p>F statistics. CRS, Frt and Hd indicate Cropping sy…
	CRS	Frt	CRS*Frt	Hd	CRS*Hd	Frt*Hd	CRS*Frt*Hd	CRS	Frt	CRS*Frt	Hd	CRS*Hd	Frt*Hd	CRS*Frt*Hd
Number of species in the sample area	0.0005	0.0046	0.9314	0.89	0.7612	0.5164	0.7018	<0.0001	0.2516	0.3145	0.4748	0.9855	0.5546	0.7894
Weeds (g/m2)	<0.0001	0.2544	0.5998	<0.0001	0.0134	0.8627	0.949	<0.0001	0.2302	0.0466	0.2202	0.277	0.4233	0.9657
Forb proportion on total weed biomass	0.0385	0.1122	0.7631	0.2581	0.9879	0.6542	0.814	0.0017	0.8288	0.0481	0.0772	0.1679	0.45	0.2454
Crop (g/m2)	<0.0001	<0.0001	0.0225	<0.0001	0.3484	0.2387	0.9037	<0.0001	<0.0001	0.0587	<0.0001	0.6681	0.6477	0.6274
TC_Group_Fo_4	0.0326	0.0663	0.2371	0.6957	0.7176	0.9815	0.8283	0.0006	0.6777	0.2223	0.6145	0.9298	0.6645	0.9994
TC_Group_Gr_5	0.0718	0.1107	0.6583	0.2158	0.1311	0.2821	0.0442	0.0009	0.9727	0.089	0.3478	0.7355	0.9708	0.9567
TC_Group_Lg_6	0.1476	0.5333	0.6675	0.8007	0.9767	0.7886	0.4358	0.1988	0.2761	0.5325	0.4157	0.4625	0.4066	0.5464
TC_LF_T_7	0.069	0.0004	0.1567	0.4914	0.7262	0.5154	0.4325	0.0167	0.8333	0.5921	0.8505	0.5824	0.5864	0.3826
TC_LF_H_8	0.4573	0.4951	0.7119	0.8352	0.4241	0.9333	0.7063	0.2705	0.5702	0.7145	0.6186	0.5759	0.2862	0.4839
TC_LF_TH_9	0.1738	0.1202	0.5783	0.6214	0.0412	0.1393	0.5336	0.0144	0.979	0.419	0.1506	0.5838	0.9973	0.9239
TC_LF_G_10	0.1968	0.2093	0.1703	0.9467	0.9996	0.7292	0.324	0.65	0.6458	0.0321	0.3173	0.5948	0.258	0.8721
TC_LS_A_11	0.069	0.0004	0.1567	0.4914	0.7262	0.5154	0.4325	0.0167	0.8333	0.5921	0.8505	0.5824	0.5864	0.3826
TC_LS_B_12	0.3255	0.6791	0.6362	0.0349	0.3187	0.6754	0.8987	0.1191	0.3895	0.8434	0.6423	0.6066	0.9422	0.8557
TC_LS_AP_13	0.0658	0.0989	0.3968	0.1348	0.1724	0.1136	0.7256	0.0095	0.8988	0.3579	0.1611	0.5234	0.9328	0.9009
TC_LS_P_14	0.3178	0.1236	0.3735	0.9245	0.7358	0.7237	0.341	0.8109	0.4306	0.0589	0.2362	0.4527	0.969	0.2529
TC_EN_E_15	0.2361	0.3337	0.6616	0.3213	0.358	0.6691	0.344	0.6157	0.4495	0.7038	0.6374	0.7864	0.7926	0.462
TC_EN_ES_16	0.1627	0.1597	0.1406	0.6278	0.1801	0.3443	0.5053	0.2979	0.1666	0.4707	0.9076	0.7838	0.6464	0.9046
TC_EN_S_17	0.0398	0.335	0.3773	0.2576	0.6725	0.4905	0.1802	0.0408	0.5941	0.9485	0.7184	0.7087	0.8008	0.699
TC_EN_L_18	0.0123	0.7639	0.1456	0.6673	0.3535	0.4835	0.1684	0.0156	0.348	0.7957	0.1908	0.9873	0.2747	0.7634
TC_SZ_s_19	0.0215	0.0748	0.6537	0.8625	0.7403	0.5476	0.856	0.0015	0.1956	0.7768	0.3734	0.8698	0.8159	0.9875
TC_SZ_m_20	0.0014	0.5408	0.1455	0.8142	0.2706	0.494	0.9847	0.1233	0.172	0.1653	0.1597	0.7799	0.3435	0.2075
TC_SZ_t_21	0.0011	0.2295	0.641	0.3513	0.6535	0.4868	0.5686	0.0139	0.1448	0.7927	0.0296	0.2958	0.7173	0.9812
TC_CT_N_22	0.2532	0.3552	0.4495	0.1038	0.3418	0.9538	0.0581	0.0521	0.0487	0.3486	0.9067	0.8712	0.5822	0.9305
TC_CT_W_23	0.0727	0.9685	0.3158	0.4642	0.9843	0.3767	0.7572	0.0538	0.1462	0.7928	0.5798	0.9939	0.9339	0.9401
RR_Group_Fo_24	0.0696	0.1969	0.4147	0.9584	0.6479	0.6426	0.8895	0.0004	0.3825	0.1501	0.595	0.9793	0.5146	0.997
RR_Group_Gr_25	0.1464	0.3384	0.5657	0.3628	0.0657	0.4781	0.0812	0.001	0.6019	0.069	0.3432	0.8498	0.7759	0.9589
RR_Group_Lg_26	0.1402	0.6185	0.4606	0.8906	0.9842	0.5008	0.4662	0.1576	0.3091	0.5282	0.4314	0.5364	0.3491	0.573
RR_LF_T_27	0.1102	0.002	0.3277	0.6625	0.733	0.243	0.4761	0.3848	0.4009	0.3327	0.6062	0.6627	0.1702	0.6673
RR_LF_H_28	0.4802	0.6358	0.9156	0.6893	0.4975	0.4035	0.8274	0.0631	0.2442	0.9546	0.8106	0.8586	0.7543	0.3035
RR_LF_TH_29	0.3869	0.2793	0.4885	0.8452	0.0075	0.1533	0.7907	0.32	0.2495	0.1719	0.4194	0.9408	0.9844	0.9139
RR_LF_G_30	0.7302	0.141	0.4334	0.9597	0.9957	0.6462	0.3715	0.8116	0.8519	0.1153	0.4195	0.8392	0.1611	0.9392
RR_LS_A_31	0.1102	0.002	0.3277	0.6625	0.733	0.243	0.4761	0.0126	0.9588	0.4172	0.9501	0.4532	0.5038	0.2874
RR_LS_B_32	0.2993	0.3917	0.3439	0.0628	0.4529	0.8265	0.9139	0.1065	0.3514	0.8987	0.6733	0.6618	0.8857	0.8061
RR_LS_AP_33	0.0886	0.16	0.252	0.2715	0.0426	0.1522	0.9392	0.0062	0.4422	0.3722	0.1624	0.6396	0.7409	0.8233
RR_LS_P_34	0.6696	0.1105	0.5034	0.7222	0.7228	0.301	0.4354	0.8949	0.2678	0.041	0.3596	0.4604	0.909	0.2066
RR_EN_E_35	0.514	0.31	0.5679	0.3385	0.4559	0.844	0.3086	0.6632	0.5298	0.8228	0.767	0.8135	0.8821	0.5554
RR_EN_ES_36	0.1231	0.1917	0.1467	0.6621	0.3257	0.4226	0.3661	0.372	0.1421	0.4433	0.9846	0.6627	0.9603	0.8832
RR_EN_S_37	0.1319	0.5257	0.6629	0.5245	0.5485	0.5761	0.2459	0.047	0.7333	0.9739	0.9248	0.5897	0.8228	0.5565
RR_EN_L_38	0.0024	0.839	0.0964	0.6296	0.4734	0.6272	0.0581	0.0118	0.336	0.5957	0.3982	0.9767	0.335	0.9088
RR_SZ_s_39	0.0368	0.1394	0.5393	0.6213	0.8655	0.6895	0.9556	0.0013	0.1743	0.686	0.4435	0.8009	0.8875	0.9759
RR_SZ_m_40	0.0027	0.3732	0.2608	0.8746	0.4243	0.73	0.9972	0.1963	0.1256	0.1756	0.0997	0.9511	0.2397	0.367
RR_SZ_t_41	0.0014	0.2039	0.7997	0.3702	0.498	0.5529	0.6648	0.0263	0.0992	0.6866	0.0224	0.4351	0.6191	0.9491
RR_CT_N_42	0.7754	0.3252	0.4382	0.1641	0.2578	0.5483	0.1649	0.0747	0.0975	0.5409	0.7944	0.7951	0.6328	0.9806
RR_CT_W_43	0.4773	0.887	0.5135	0.5929	0.9726	0.1914	0.9081	0.05	0.2362	0.8718	0.4828	0.968	0.984	0.9077
AF_Group_Fo_44	0.0002	0.0157	0.9822	0.8842	0.7725	0.8842	0.7323	<0.0001	0.2172	0.2394	0.7879	0.7536	0.7674	0.9959
AF_Group_Gr_45	0.0409	0.2478	0.8855	0.7849	0.4164	0.302	0.0526	0.0708	0.3414	0.9608	0.3753	0.1861	0.8146	0.4307
AF_Group_Lg_46	0.025	0.7362	0.9368	0.6536	0.9863	0.9105	0.9084	0.1909	0.3592	0.518	0.3592	0.518	0.3592	0.518
AF_LF_T_47	<0.0001	0.0022	0.599	0.2349	0.8728	0.3317	0.7748	<0.0001	0.4376	0.976	0.7419	0.7179	0.8801	0.7995
AF_LF_H_48	0.0308	0.9411	0.6335	0.9021	0.8595	0.7492	0.4045	0.0003	0.9692	0.5417	0.8938	0.8684	0.6249	0.4724
AF_LF_TH_49	0.5879	0.3287	0.7559	0.4456	0.0521	0.9127	0.3181	0.3615	0.1546	0.974	0.2026	0.6312	0.4742	0.9415
AF_LF_G_50	0.0179	0.4354	0.9803	0.7628	0.6817	0.9038	0.9689	0.5859	0.0606	0.0135	0.5488	0.9026	0.3693	0.8761
AF_LS_A_51	<0.0001	0.0022	0.599	0.2349	0.8728	0.3317	0.7748	<0.0001	0.183	0.7373	0.5928	0.8233	0.3055	0.9705
AF_LS_B_52	0.1403	0.9165	0.756	0.0554	0.1836	0.9165	0.9927	0.3375	0.2797	0.4125	0.6039	0.1833	0.6712	0.6701
AF_LS_AP_53	0.96	0.3021	0.1186	0.2305	0.2408	0.7281	0.2023	0.3958	0.2698	0.3277	0.3622	0.6308	0.969	0.9023
AF_LS_P_54	0.0111	0.5697	0.9026	0.8069	0.7874	0.974	0.7089	0.0052	0.2272	0.0039	0.7966	0.891	0.7705	0.7943
AF_EN_E_55	0.0863	0.7362	0.9857	1	0.5726	0.7362	0.086	0.0977	0.7738	0.7407	0.9891	0.8195	0.2938	0.4886
AF_EN_ES_56	0.0002	0.081	0.3778	0.336	0.1722	0.4898	0.4659	0.0001	0.1522	0.9157	0.5731	0.7394	0.8359	0.9195
AF_EN_S_57	0.0231	0.0283	0.4462	0.5251	0.1949	0.5578	0.6466	0.0169	0.0345	0.1945	0.4046	0.9234	0.7204	0.8711
AF_EN_L_58	0.0027	0.1792	0.6195	0.6084	0.8934	0.3955	0.6574	<0.0001	0.9532	0.94	0.2815	0.9956	0.5467	0.9154
AF_SZ_s_59	0.0013	0.056	0.8051	0.7862	0.8792	0.6517	0.6924	<0.0001	0.0906	0.99	0.953	0.6178	0.8596	0.9926
AF_SZ_m_60	0.0001	0.1568	0.7177	0.686	0.8569	0.4461	0.9352	<0.0001	0.3188	0.4269	0.9369	0.6811	0.5701	0.9042
AF_SZ_t_61	0.0765	0.3236	0.449	0.1395	0.0185	0.3126	0.861	0.0068	0.5488	0.4502	0.1521	0.7834	0.8999	0.9461
AF_CT_N_62	0.0005	0.0033	0.9269	0.1923	0.3464	0.087	0.1511	<0.0001	0.043	0.4888	0.9949	0.5044	0.4898	0.9958
AF_CT_W_63	0.0004	0.17	0.7529	0.8834	0.9772	0.7526	0.8808	<0.0001	0.4173	0.4716	0.4756	0.9475	0.9797	0.8891

## Sheet: Suppl File S2
Response Variable [Fo, Gr, and Lg for Forbs, Grasses and Legumes weeds, respectively; TC, RR, and AF for Relative Contribution of category Types, Relative Richness of functional categories, and Average Frequency of functional categories, respectively]. Each variable is followed by a number (as #_n] for identification purposes		Analysis of the random effect of first year experiment on the Triticale - Field Bean intercrop and sole crops at 2 contrasting sowing densities in 2 contrasting sites. Sites were respectively established on a preceding reduced-tillage oat crop and not been cultivated for two years (before of which it was covered by a mixture of perennial legumes). Data shown are the estimate (EST)and the estimate…						Combined analysis of the random effect of the second and third year experiment on the Barley - Field Bean intercrop and sole crops at 2 contrasting sowing densities in 2 contrasting sites. Each sole crop was rotated with the other sole crop in both years. Each intercrop was established on the same treatment plot in both years. Data shown are the estimate (EST)and the estimated standard error (ESS…
	Covariance variable	Field		SampleArea		Residual		Year		Field(Year)		SampleArea		Residual
		EST	ESS (* n.e. = not estimable)	EST	ESS	EST	ESS	EST	ESS	EST	ESS	EST	ESS	EST	ESS
Number of species in the sample area		0.7938	1.275	0	n.e.	2.5797	0.7607	1.8796	2.8042	0.116	0.2043	0	n.e.	2.1073	0.3588	5.50467
Weeds (g/m2)		0	n.e.*	0	n.e.	6852.48	1978.14	124.75	196.66	0	n.e.	0	n.e.	686.12	115.16	0
Forb proportion on total weed biomass		0.0431	0.06528	0	n.e.	0.07338	0.02164	0.001752	0.01231	0.009222	0.01179	0	n.e.	0.06135	0.01044	15.0318
Crop (g/m2)		3732.57	7056.13	0	n.e.	30001	8846.89	122092	174166	27.1784	2149.59	0	n.e.	50224	8550.76	0.0541144
TC_Group_Fo_4		0.000251	0.002339	0	n.e.	0.03307	0.009753	0.02627	0.03867	0	n.e.	0	n.e.	0.05119	0.008591	0
TC_Group_Gr_5		6.6e-05	0.001524	0	n.e.	0.02379	0.007015	0.02333	0.03447	9.4e-05	0.002086	0	n.e.	0.04715	0.008027	0.199364
TC_Group_Lg_6		0.001135	0.001969	0	n.e.	0.006159	0.001816	0	n.e.	5.2e-05	4.9e-05	0	n.e.	0.000189	3.2e-05	27.5132
TC_LF_T_7		0.003307	0.005856	0	n.e.	0.01992	0.005875	0.01762	0.0304	0.005262	0.007433	0	n.e.	0.05189	0.008835	10.1407
TC_LF_H_8		6.1e-05	0.000805	0	n.e.	0.01196	0.003526	0	n.e.	0.004274	0.004215	0	n.e.	0.02126	0.00362	20.1035
TC_LF_TH_9		0.00905	0.01365	0	n.e.	0.01439	0.004244	0.004019	0.01628	0.0114	0.01306	0	n.e.	0.03968	0.006755	28.7298
TC_LF_G_10		0.000115	0.001134	0	n.e.	0.01619	0.004775	0	n.e.	0.001399	0.001983	0	n.e.	0.0245	0.004171	5.7102
TC_LS_A_11		0.003307	0.005856	0	n.e.	0.01992	0.005875	0.01762	0.0304	0.005262	0.007433	0	n.e.	0.05189	0.008835	10.1407
TC_LS_B_12		0	n.e.	0	n.e.	0.003793	0.001095	0	n.e.	0	n.e.	0	n.e.	0.000611	0.000102	0
TC_LS_AP_13		0.007019	0.01089	0	n.e.	0.01627	0.004799	0.004895	0.01754	0.01158	0.0132	0	n.e.	0.03894	0.006629	29.7381
TC_LS_P_14		0	n.e.	0	n.e.	0.02265	0.00654	0	n.e.	0.006077	0.006251	0	n.e.	0.03771	0.006421	16.1151
TC_EN_E_15		0.000476	0.000924	0	n.e.	0.004226	0.001246	0.000601	0.001653	0.000595	0.001024	0	n.e.	0.01023	0.001742	5.81623
TC_EN_ES_16		0	n.e.	0	n.e.	0.02024	0.005843	0.00046	0.004692	0.003612	0.004792	0	n.e.	0.02821	0.004803	12.804
TC_EN_S_17		0	n.e.	0	n.e.	0.0264	0.007621	0.02712	0.04811	0.01083	0.01317	0	n.e.	0.05602	0.009537	19.3324
TC_EN_L_18		0	n.e.	0	n.e.	0.01219	0.003519	0.01166	0.01759	0	n.e.	0	n.e.	0.03733	0.006265	0
TC_SZ_s_19		0.008347	0.01351	0	n.e.	0.0288	0.008493	0.008109	0.01445	0.003092	0.004016	0	n.e.	0.02211	0.003764	13.9846
TC_SZ_m_20		0.002644	0.005471	0	n.e.	0.02919	0.008609	0	n.e.	0.01202	0.01055	0	n.e.	0.02152	0.003665	55.855
TC_SZ_t_21		0	n.e.	0	n.e.	0.051	0.01472	0	n.e.	0.02819	0.02437	0	n.e.	0.03992	0.006797	70.6162
TC_CT_N_22		0.001181	0.003198	0	n.e.	0.02565	0.007565	0.009457	0.01823	0.004461	0.006473	0	n.e.	0.04807	0.008183	9.28022
TC_CT_W_23		0.004702	0.00837	0	n.e.	0.02908	0.008575	0.01418	0.02304	0.001892	0.00411	0	n.e.	0.05283	0.008995	3.5813
RR_Group_Fo_24		0	n.e.	0	n.e.	0.03641	0.01051	0.01847	0.02759	0	n.e.	0	n.e.	0.04972	0.008345	0
RR_Group_Gr_25		0	n.e.	0	n.e.	0.02374	0.006853	0.01657	0.02481	0	n.e.	0	n.e.	0.04669	0.007837	0
RR_Group_Lg_26		0.001562	0.002611	0	n.e.	0.006789	0.002002	0	n.e.	9.8e-05	9.2e-05	0	n.e.	0.000356	6.1e-05	27.5281
RR_LF_T_27		2.6e-05	0.001395	0	n.e.	0.02258	0.00666	0.02523	0.04095	0.005774	0.007225	0	n.e.	0.03471	0.00591	16.635
RR_LF_H_28		0	n.e.	0	n.e.	0.01529	0.004415	0	n.e.	0.04196	0.03456	0	n.e.	0.008813	0.001501	476.115
RR_LF_TH_29		0.003062	0.005002	0	n.e.	0.01136	0.00335	0	n.e.	0.019	0.01642	0	n.e.	0.02671	0.004548	71.1344
RR_LF_G_30		0	n.e.	0	n.e.	0.01769	0.005106	0.000348	0.001363	0.000385	0.001083	0	n.e.	0.01659	0.002824	2.32068
RR_LS_A_31		2.6e-05	0.001395	0	n.e.	0.02258	0.00666	0.01384	0.02179	0.000988	0.003091	0	n.e.	0.05	0.008512	1.976
RR_LS_B_32		2.4e-05	0.000217	0	n.e.	0.003052	0.0009	0	n.e.	0	n.e.	0	n.e.	0.001002	0.000167	0
RR_LS_AP_33		0.001677	0.00315	0	n.e.	0.01313	0.003871	0.002729	0.01148	0.007745	0.009374	0	n.e.	0.03899	0.006638	19.8641
RR_LS_P_34		0	n.e.	0	n.e.	0.02496	0.007206	0	n.e.	0.006108	0.006233	0	n.e.	0.03648	0.006211	16.7434
RR_EN_E_35		0.001052	0.001845	0	n.e.	0.006037	0.00178	8.1e-05	0.000379	0	n.e.	0	n.e.	0.008963	0.001504	0
RR_EN_ES_36		0	n.e.	0	n.e.	0.02032	0.005867	0.000327	0.002642	0.001336	0.002607	0	n.e.	0.03029	0.005157	4.4107
RR_EN_S_37		0	n.e.	0	n.e.	0.02748	0.007934	0.0226	0.03623	0.00352	0.005887	0	n.e.	0.05648	0.009616	6.23229
RR_EN_L_38		0	n.e.	0	n.e.	0.01053	0.003039	0.01319	0.01964	0	n.e.	0	n.e.	0.03373	0.005661	0
RR_SZ_s_39		0.01048	0.0167	0	n.e.	0.03192	0.009412	0.005871	0.01072	0.002344	0.003244	0	n.e.	0.02149	0.003659	10.9074
RR_SZ_m_40		0.000701	0.002938	0	n.e.	0.03258	0.009606	0	n.e.	0.01272	0.01119	0	n.e.	0.02353	0.004006	54.0586
RR_SZ_t_41		0	n.e.	0	n.e.	0.05038	0.01454	0	n.e.	0.02039	0.01804	0	n.e.	0.04065	0.006921	50.1599
RR_CT_N_42		0.005212	0.009078	0	n.e.	0.02886	0.00851	0.009051	0.01613	0.002425	0.004496	0	n.e.	0.04939	0.008408	4.9099
RR_CT_W_43		0.01059	0.01698	0	n.e.	0.0339	0.009996	0.01325	0.02075	0.000632	0.002805	0	n.e.	0.05155	0.008777	1.22599
AF_Group_Fo_44		0	n.e.	0	n.e.	0.005412	0.001562	0.003182	0.006588	0.002495	0.002748	0	n.e.	0.006065	0.001033	41.1377
AF_Group_Gr_45		0.004097	0.006166	0	n.e.	0.006294	0.001856	0.002387	0.00406	0.000416	0.000933	0	n.e.	0.01231	0.002096	3.37937
AF_Group_Lg_46		0	n.e.	0	n.e.	0.04485	0.01295	0	n.e.	0.000377	0.000355	0	n.e.	0.001359	0.000231	27.741
AF_LF_T_47		0.000652	0.001242	0	n.e.	0.005404	0.001594	0.005742	0.011	0.00336	0.003838	0	n.e.	0.01146	0.001951	29.3194
AF_LF_H_48		0.000568	0.001358	0	n.e.	0.009346	0.002756	0	n.e.	0.000781	0.000995	0	n.e.	0.01042	0.001773	7.4952
AF_LF_TH_49		0.001686	0.003081	0	n.e.	0.01177	0.003471	0	n.e.	0.01542	0.01342	0	n.e.	0.02434	0.004145	63.3525
AF_LF_G_50		0.009803	0.01533	0	n.e.	0.02483	0.007321	0	n.e.	0.000814	0.001653	0	n.e.	0.0287	0.004886	2.83624
AF_LS_A_51		0.000652	0.001242	0	n.e.	0.005404	0.001594	0.01447	0.02189	0.001692	0.001993	0	n.e.	0.007207	0.001227	23.4772
AF_LS_B_52		0	n.e.	0	n.e.	0.0515	0.01487	0	n.e.	0.000195	0.00056	0	n.e.	0.0116	0.001975	1.68103
AF_LS_AP_53		0.01198	0.01804	0	n.e.	0.01869	0.005513	0	n.e.	0.09087	0.07652	0	n.e.	0.06836	0.01164	132.929
AF_LS_P_54		0.001417	0.002564	0	n.e.	0.009469	0.002792	0	n.e.	0.000228	0.000477	0	n.e.	0.008443	0.001437	2.70046
AF_EN_E_55		0	n.e.	0	n.e.	0.03295	0.009512	0.002314	0.003724	0	n.e.	0	n.e.	0.01533	0.002574	0
AF_EN_ES_56		0.00105	0.00192	0	n.e.	0.007341	0.002165	0	n.e.	0.002549	0.002735	0	n.e.	0.01914	0.003258	13.3177
AF_EN_S_57		0.006095	0.008867	0	n.e.	0.0042	0.001239	0	n.e.	0.009114	0.007828	0	n.e.	0.01134	0.001931	80.3704
AF_EN_L_58		0.002114	0.004133	0	n.e.	0.0193	0.005691	0.002111	0.009261	0.006921	0.007693	0	n.e.	0.0185	0.00315	37.4108
AF_SZ_s_59		0.000148	0.001246	0	n.e.	0.01729	0.005097	0.004854	0.007312	0	n.e.	0	n.e.	0.01518	0.002548	0
AF_SZ_m_60		0	n.e.	0	n.e.	0.009949	0.002872	0	n.e.	0.001242	0.001344	0	n.e.	0.009627	0.001639	12.9012
AF_SZ_t_61		3.2e-05	0.000319	0	n.e.	0.004567	0.001347	0	n.e.	0.003847	0.003396	0	n.e.	0.007503	0.001277	51.2728
AF_CT_N_62		0	n.e.	0	n.e.	0.002741	0.000791	0	n.e.	0.00113	0.001132	0	n.e.	0.006132	0.001044	18.4279
AF_CT_W_63		0	n.e.	0	n.e.	0.008935	0.002579	0.003163	0.004743	0	n.e.	0	n.e.	0.009192	0.001543	0

## Sheet: Suppl File S3
Correlation coefficient (r) among pairs of variables. Response Variable [Fo, Gr, and Lg for Forbs, Grasses and Legumes weeds, respectively; TC, RR, and AF for Relative Contribution of category Types, Relative Richness of functional categories, and Average Frequency of functional categories, respectively]. Each variable is followed by a number (as #_n] for identification purposes		1	2	3	4	5	6	7	8	9	10	11	12	13	14	15	16	17	18	19	20	21	22	23	24	25	26	27	28	29	30	31	32	33	34	35	36	37	38	39	40	41	42	43	44	45	46	47	48
Threshold for selection (see line 67 and lower for application of the threshold)	0.65	Weeds (g/m2)	Forb proportion on total weed biomass	Crop (g/m2)	TC_Group_Fo_4	TC_Group_Gr_5	TC_Group_Lg_6	TC_LF_T_7	TC_LF_H_8	TC_LF_TH_9	TC_LF_G_10	TC_LS_A_11	TC_LS_B_12	TC_LS_AP_13	TC_LS_P_14	TC_EN_E_15	TC_EN_ES_16	TC_EN_S_17	TC_EN_L_18	TC_SZ_s_19	TC_SZ_m_20	TC_SZ_t_21	TC_CT_N_22	TC_CT_W_23	RR_Group_Fo_24	RR_Group_Gr_25	RR_Group_Lg_26	RR_LF_T_27	RR_LF_H_28	RR_LF_TH_29	RR_LF_G_30	RR_LS_A_31	RR_LS_B_32	RR_LS_AP_33	RR_LS_P_34	RR_EN_E_35	RR_EN_ES_36	RR_EN_S_37	RR_EN_L_38	RR_SZ_s_39	RR_SZ_m_40	RR_SZ_t_41	RR_CT_N_42	RR_CT_W_43	AF_Group_Fo_44	AF_Group_Gr_45	AF_Group_Lg_46	AF_LF_T_47	AF_LF_H_48
1	Weeds (g/m2)	1
2	Forb proportion on total weed biomass	-0.0624608	1
3	Crop (g/m2)	-0.0673716	-0.112455	1
4	TC_Group_Fo_4	0.0276922	0.410125	-0.290451	1
5	TC_Group_Gr_5	-0.0316194	-0.38996	0.279143	-0.867511	1
6	TC_Group_Lg_6	0.106091	-0.0996552	-0.119012	-0.118926	-0.0683043	1
7	TC_LF_T_7	-0.0429359	0.226541	-0.276725	0.615882	-0.510117	-0.0555974	1
8	TC_LF_H_8	0.0143946	0.0257986	-0.0766721	0.0867402	-0.073937	0.112334	-0.183502	1
9	TC_LF_TH_9	0.0582226	-0.306707	0.198969	-0.664261	0.760978	-0.021952	-0.564396	-0.315781	1
10	TC_LF_G_10	0.00716978	0.0651497	0.151344	0.0972696	-0.0453199	0.046684	-0.435953	-0.126898	-0.0860319	1
11	TC_LS_A_11	-0.0429359	0.226541	-0.276725	0.615882	-0.510117	-0.0555974	1	-0.183502	-0.564396	-0.435953	1
12	TC_LS_B_12	0.504144	0.0941848	-0.0431734	0.0852207	-0.12373	0.271372	-0.0132692	0.127843	0.0143203	-0.0754913	-0.0132692	1
13	TC_LS_AP_13	-0.0450344	-0.317879	0.206447	-0.668928	0.772558	-0.0782241	-0.549628	-0.334886	0.979762	-0.0732111	-0.549628	-0.182311	1
14	TC_LS_P_14	0.0164198	0.0663264	0.0646464	0.135428	-0.0854101	0.118733	-0.482404	0.606035	-0.28888	0.711003	-0.482404	0.024259	-0.292664	1
15	TC_EN_E_15	-0.0238214	0.318488	-0.0860164	0.35205	-0.344888	0.062413	0.268842	0.133454	-0.2615	-0.127001	0.268842	0.0845764	-0.272356	-0.00936458	1
16	TC_EN_ES_16	0.0226266	0.0706066	-0.27354	0.209054	-0.15217	0.115561	0.474268	0.162521	-0.312744	-0.319152	0.474268	0.0925802	-0.323872	-0.142601	0.0542656	1
17	TC_EN_S_17	-0.0398914	-0.27635	0.261523	-0.517819	0.657584	-0.104652	-0.754118	-0.0631489	0.666569	0.472488	-0.754118	-0.211555	0.694887	0.337526	-0.3709	-0.507173	1
18	TC_EN_L_18	0.0704135	0.173967	-0.127529	0.532103	-0.477814	0.0320827	0.608384	-0.0742056	-0.406565	-0.196165	0.608384	0.188107	-0.435863	-0.212441	0.0030575	-0.127758	-0.581078	1
19	TC_SZ_s_19	-0.0789123	0.0313005	-0.370907	0.482011	-0.48678	0.288319	0.502725	0.225383	-0.429693	-0.280004	0.502725	0.0679694	-0.43323	-0.0678471	0.311461	0.427063	-0.548156	0.29958	1
20	TC_SZ_m_20	0.187291	0.248401	-0.178277	0.210583	-0.127079	0.0194012	0.27315	0.338388	-0.391949	-0.052205	0.27315	0.216863	-0.430093	0.198198	0.142267	0.312523	-0.303464	0.180244	-0.0149411	1
21	TC_SZ_t_21	-0.0654975	-0.188713	0.34637	-0.350493	0.5039	-0.198163	-0.442106	-0.372958	0.647204	0.297428	-0.442106	-0.187397	0.673182	-0.0243672	-0.289656	-0.448785	0.694819	-0.263786	-0.617488	-0.644549	1
22	TC_CT_N_22	0.147392	-0.196338	0.0275234	-0.459065	0.621869	-0.0944868	-0.345916	-0.0791301	0.614813	-0.0296467	-0.345916	0.0146691	0.599826	-0.0759869	-0.248119	-0.1565	0.599591	-0.385762	-0.519747	0.150877	0.362049	1
23	TC_CT_W_23	-0.124666	0.215285	-0.0814522	0.620155	-0.539453	0.1154	0.473611	0.121489	-0.548365	0.0992618	0.473611	0.0106628	-0.53917	0.161284	0.286045	0.251392	-0.49893	0.474385	0.599922	-0.0463445	-0.261523	-0.865537	1
24	RR_Group_Fo_24	0.0319627	0.364006	-0.281519	0.97266	-0.829347	-0.140184	0.593802	0.0809983	-0.606077	0.0667581	0.593802	0.0722001	-0.609073	0.107204	0.348984	0.215891	-0.490271	0.496956	0.46283	0.192589	-0.319144	-0.411915	0.578561	1
25	RR_Group_Gr_25	-0.0384481	-0.341391	0.27466	-0.83912	0.970499	-0.0650618	-0.488039	-0.0646922	0.70475	-0.0114876	-0.488039	-0.120289	0.716621	-0.0521079	-0.340326	-0.162033	0.63669	-0.442046	-0.476064	-0.104227	0.480299	0.583346	-0.50023	-0.855778	1
26	RR_Group_Lg_26	0.105056	-0.096943	-0.123521	-0.112437	-0.0678527	0.968964	-0.0458554	0.0891165	-0.012793	0.0411989	-0.0458554	0.282857	-0.0715641	0.097934	0.0438783	0.1189	-0.0977177	0.0297706	0.29014	0.00845155	-0.190712	-0.0996662	0.121174	-0.14256	-0.0694385	1
27	RR_LF_T_27	-0.0162181	0.13837	-0.364875	0.495472	-0.380026	-0.0268608	0.789051	-0.169704	-0.375463	-0.359057	0.789051	-0.0561719	-0.362293	-0.403097	0.245939	0.292218	-0.512483	0.47277	0.396742	0.171381	-0.282877	-0.151162	0.290925	0.511455	-0.397523	-0.0185031	1
28	RR_LF_H_28	-0.108934	0.0370018	0.132376	0.0401665	0.00920151	0.00166586	-0.0514262	0.564466	-0.190277	-0.0925032	-0.0514262	0.0332228	-0.185457	0.31736	0.0259659	0.249667	-0.0651643	-0.0833489	0.141741	0.342065	-0.307291	-0.0832817	0.13645	0.0412574	0.0137776	-0.0162747	-0.339009	1
29	RR_LF_TH_29	0.103012	-0.191067	0.0729225	-0.426283	0.493669	0.0440705	-0.433784	-0.257523	0.761941	-0.0280778	-0.433784	0.0593242	0.735126	-0.200532	-0.206183	-0.291281	0.482213	-0.210904	-0.274712	-0.396328	0.538841	0.42674	-0.365192	-0.424389	0.493147	0.053835	-0.347273	-0.480073	1
30	RR_LF_G_30	0.070808	0.0253774	0.211415	0.0212524	0.0534661	0.018629	-0.375584	-0.0718099	-0.0762445	0.864655	-0.375584	0.0072865	-0.0770525	0.638729	-0.0778802	-0.24469	0.41635	-0.19588	-0.306577	-0.0217049	0.305113	-0.0128123	0.0959495	0.000222969	0.0780035	0.0174945	-0.422356	-0.0718844	-0.0561651	1
31	RR_LS_A_31	-0.0469867	0.176256	-0.275103	0.573427	-0.461645	-0.0581758	0.96468	-0.231581	-0.501564	-0.416977	0.96468	-0.0441636	-0.483207	-0.499479	0.267529	0.427445	-0.688565	0.567722	0.469453	0.210997	-0.369375	-0.308489	0.439977	0.582131	-0.470929	-0.0515452	0.844971	-0.129355	-0.404411	-0.393197	1
32	RR_LS_B_32	0.421328	0.127765	-0.0762254	0.110473	-0.146715	0.265217	-0.00817691	0.190863	-0.018641	-0.0923627	-0.00817691	0.950314	-0.202097	0.0526856	0.125725	0.100433	-0.235303	0.195354	0.101186	0.232618	-0.220449	-0.0150192	0.0423947	0.0996893	-0.142751	0.265017	-0.0755473	0.0901554	0.0448835	-0.015614	-0.0517228	1
33	RR_LS_AP_33	-0.0619368	-0.260749	0.223698	-0.644546	0.744265	-0.065877	-0.534922	-0.344559	0.942862	-0.0383835	-0.534922	-0.180338	0.963558	-0.27214	-0.281674	-0.325015	0.673388	-0.401603	-0.42286	-0.408274	0.649625	0.552794	-0.492633	-0.635987	0.74197	-0.0584521	-0.398171	-0.18957	0.768104	-0.0589082	-0.507673	-0.20181	1
34	RR_LS_P_34	0.0524969	0.0536045	0.0516138	0.146978	-0.0902295	0.10458	-0.444759	0.636147	-0.291861	0.636782	-0.444759	0.0600043	-0.301627	0.960912	-0.0101701	-0.0848644	0.292678	-0.198474	-0.0477926	0.236128	-0.0628204	-0.049135	0.139205	0.136158	-0.076409	0.0899282	-0.415731	0.391047	-0.246139	0.628472	-0.501127	0.0828989	-0.30979	1
35	RR_EN_E_35	-0.018243	0.250868	-0.0362204	0.315425	-0.311212	0.092844	0.226128	0.164371	-0.243188	-0.110492	0.226128	0.116531	-0.258476	0.0232961	0.938619	0.0491226	-0.334014	-0.00916	0.332205	0.101095	-0.27204	-0.259056	0.298603	0.328242	-0.323036	0.07029	0.196203	0.0757183	-0.201591	-0.0692821	0.24003	0.159064	-0.279763	0.0153721	1
36	RR_EN_ES_36	0.0299751	0.0501879	-0.263775	0.182705	-0.126535	0.132875	0.471137	0.103974	-0.255583	-0.335361	0.471137	0.0723424	-0.26348	-0.196996	0.065291	0.960012	-0.477498	-0.134877	0.382203	0.283212	-0.393868	-0.1133	0.210352	0.206456	-0.154538	0.136125	0.330581	0.19722	-0.259688	-0.274958	0.461428	0.0630108	-0.294172	-0.146627	0.0642576	1
37	RR_EN_S_37	-0.0155092	-0.248315	0.266004	-0.496897	0.644282	-0.126199	-0.728683	-0.0415922	0.635153	0.46198	-0.728683	-0.173445	0.656717	0.343888	-0.377034	-0.488043	0.971043	-0.551392	-0.533773	-0.260345	0.656298	0.596347	-0.491454	-0.497	0.651675	-0.112647	-0.544289	-0.0275914	0.472919	0.436226	-0.713524	-0.199513	0.670835	0.322189	-0.362923	-0.49897	1
38	RR_EN_L_38	0.0277264	0.183962	-0.153714	0.536328	-0.479104	0.0249947	0.571176	-0.0659113	-0.400452	-0.15189	0.571176	0.135164	-0.421025	-0.169223	0.0345734	-0.152655	-0.546754	0.963122	0.291678	0.158532	-0.240539	-0.393589	0.483835	0.514769	-0.455866	0.015904	0.487506	-0.114361	-0.20882	-0.176996	0.558023	0.160426	-0.400939	-0.178049	-0.00990412	-0.180406	-0.545534	1
39	RR_SZ_s_39	-0.0664188	0.0322655	-0.331507	0.435075	-0.44485	0.320887	0.433741	0.2079	-0.374826	-0.231616	0.433741	0.075821	-0.380071	-0.0423625	0.314717	0.379007	-0.486279	0.257937	0.96102	-0.0435967	-0.569117	-0.493478	0.573445	0.437762	-0.460237	0.332367	0.385626	0.106953	-0.245967	-0.281313	0.438101	0.10673	-0.396446	-0.0392617	0.351493	0.361293	-0.507307	0.266709	1
40	RR_SZ_m_40	0.16786	0.24286	-0.224187	0.233558	-0.14082	-0.00872815	0.284199	0.303999	-0.369526	-0.0615357	0.284199	0.166318	-0.398387	0.167031	0.165513	0.304665	-0.283899	0.155371	-0.0210216	0.965633	-0.61062	0.147674	-0.0385867	0.226135	-0.126459	-0.0276755	0.203973	0.328451	-0.392754	-0.0524146	0.237565	0.183166	-0.393521	0.205599	0.117149	0.301278	-0.261221	0.141109	-0.0691735	1
41	RR_SZ_t_41	-0.063751	-0.193009	0.362996	-0.342887	0.49768	-0.203486	-0.412832	-0.34645	0.610979	0.277697	-0.412832	-0.160938	0.632081	-0.0212572	-0.31769	-0.421182	0.655576	-0.22159	-0.59513	-0.626625	0.971488	0.351701	-0.250617	-0.334443	0.498556	-0.196385	-0.306792	-0.283178	0.533982	0.318393	-0.376579	-0.194078	0.64005	-0.0494188	-0.304854	-0.404293	0.656896	-0.215231	-0.586067	-0.630846	1
42	RR_CT_N_42	0.135907	-0.147824	0.0213952	-0.415767	0.585344	-0.116775	-0.322699	-0.0770103	0.560472	0.0111463	-0.322699	0.0203145	0.544969	-0.0418333	-0.257741	-0.144209	0.589322	-0.372932	-0.523302	0.185815	0.342401	0.967128	-0.828582	-0.397714	0.577852	-0.120923	-0.163472	-0.0707068	0.417776	0.00978133	-0.305537	-0.00680938	0.542475	-0.0386919	-0.277998	-0.122038	0.61082	-0.389794	-0.533084	0.200448	0.34308	1
43	RR_CT_W_43	-0.113222	0.167988	-0.0764018	0.581179	-0.503239	0.138092	0.453683	0.120328	-0.494755	0.0601278	0.453683	0.00548228	-0.485116	0.129122	0.296845	0.241266	-0.48837	0.464153	0.6061	-0.0794782	-0.241108	-0.83291	0.967798	0.568421	-0.494679	0.142867	0.305976	0.125126	-0.356215	0.0750602	0.440119	0.0347782	-0.482635	0.130571	0.318698	0.221011	-0.505342	0.482608	0.615301	-0.0893143	-0.241099	-0.860986	1
44	AF_Group_Fo_44	0.130142	0.382097	-0.465117	0.598946	-0.571366	0.165665	0.470393	0.199319	-0.439025	-0.176149	0.470393	0.283725	-0.484053	-0.00573141	0.406043	0.328441	-0.531626	0.334692	0.419822	0.377836	-0.490752	-0.23069	0.326634	0.571715	-0.549683	0.169778	0.380233	0.073353	-0.262912	-0.180471	0.417167	0.334493	-0.468023	0.0247098	0.369681	0.318822	-0.513572	0.321884	0.397904	0.377421	-0.489684	-0.213967	0.312308	1
45	AF_Group_Gr_45	0.0300918	-0.112629	-0.0692947	-0.333141	0.403514	0.177947	-0.034524	0.0795116	0.264641	-0.228574	-0.034524	0.123584	0.239083	-0.129079	-0.0296756	0.200705	0.0836013	-0.160293	0.0299306	0.0938877	-0.00754179	0.251173	-0.153373	-0.267527	0.336914	0.168118	-0.0402344	0.134974	0.161095	-0.17571	0.019138	0.150145	0.166716	-0.113906	0.0697575	0.239519	0.0321583	-0.176922	0.0786685	0.0914653	-0.0411006	0.224166	-0.125447	0.208701	1
46	AF_Group_Lg_46	0.0296612	-0.0949961	-0.11739	-0.0960402	-0.0470676	0.775046	0.0104359	0.101124	-0.0775913	0.0242192	0.0104359	0.101665	-0.0985298	0.0926192	0.0298526	0.0875549	-0.11138	0.0783926	0.277535	0.0488548	-0.215208	-0.0491643	0.0675114	-0.103207	-0.0397901	0.691125	0.021875	0.00139542	-0.0101929	0.00970446	-0.00900874	0.104665	-0.0740519	0.0857186	0.0430894	0.0911613	-0.12082	0.0763524	0.291567	0.0144271	-0.203248	-0.072286	0.0908779	0.180004	0.157959	1
47	AF_LF_T_47	0.0185364	0.350891	-0.467717	0.532513	-0.489608	0.0667201	0.683686	0.115732	-0.487445	-0.380125	0.683686	0.147154	-0.499755	-0.232393	0.352045	0.454366	-0.653158	0.398615	0.516068	0.351199	-0.547217	-0.264573	0.350393	0.501772	-0.462509	0.0762671	0.464617	0.156587	-0.351879	-0.325222	0.608989	0.196506	-0.472919	-0.179803	0.321792	0.42966	-0.607856	0.352966	0.461172	0.340693	-0.515373	-0.232607	0.320853	0.87146	0.264055	0.147141	1
48	AF_LF_H_48	0.108765	0.0789922	-0.230456	0.195349	-0.218284	0.277352	-0.00846354	0.66781	-0.263847	-0.161048	-0.00846354	0.257587	-0.309449	0.342529	0.243144	0.281357	-0.270678	0.0487507	0.35044	0.238814	-0.381896	-0.155817	0.202895	0.19718	-0.217467	0.233743	-0.0300581	0.408518	-0.193094	-0.16161	-0.0297753	0.347349	-0.33074	0.354769	0.293817	0.235246	-0.281633	0.0708449	0.343943	0.211334	-0.366895	-0.16168	0.209914	0.5432	0.386948	0.252942	0.407433	1
49	AF_LF_TH_49	0.0931631	-0.0638374	-0.0662401	-0.303968	0.373102	0.0878143	-0.252567	-0.147489	0.635173	-0.210377	-0.252567	0.272815	0.569395	-0.27042	-0.0893216	-0.0521651	0.289541	-0.20334	-0.122945	-0.212994	0.311383	0.42499	-0.345196	-0.224277	0.291094	0.0870009	-0.0602383	-0.192447	0.54623	-0.257842	-0.158178	0.26896	0.498233	-0.290545	-0.0349929	0.031781	0.214367	-0.197528	-0.0447843	-0.186978	0.246103	0.373702	-0.293928	0.105935	0.604214	0.0521536	-0.00568119	0.159496
50	AF_LF_G_50	0.0935215	0.110436	-0.0790548	0.181324	-0.204385	0.36849	-0.185319	0.00784113	-0.169248	0.602051	-0.185319	0.149451	-0.198426	0.486867	0.0757348	-0.0734862	0.136223	-0.0697569	0.0147489	0.120784	-0.0404897	-0.0895557	0.156842	0.156081	-0.181788	0.345695	-0.149386	-0.0420944	-0.0643491	0.505036	-0.16969	0.166128	-0.191461	0.441076	0.0906904	-0.0670193	0.112049	-0.0417345	0.0622594	0.124379	-0.07938	-0.0769241	0.145728	0.363006	0.164169	0.232381	0.0723001	0.179518
51	AF_LS_A_51	0.0642425	0.293665	-0.581009	0.466713	-0.431416	0.123628	0.538863	0.0993298	-0.371552	-0.294269	0.538863	0.128444	-0.39286	-0.163625	0.311438	0.365621	-0.511846	0.311208	0.444212	0.323371	-0.474825	-0.144274	0.232599	0.437506	-0.407627	0.135689	0.615264	-0.0916772	-0.261466	-0.349427	0.492375	0.158993	-0.373704	-0.132898	0.248731	0.33889	-0.476068	0.301422	0.414617	0.313144	-0.459425	-0.131784	0.222129	0.843696	0.182799	0.205939	0.838679	0.406902
52	AF_LS_B_52	0.473137	0.181867	-0.0599623	0.146692	-0.16295	0.160584	-0.00314352	0.157237	-0.0268034	-0.0602324	-0.00314352	0.896736	-0.2051	0.0606286	0.0430122	0.119725	-0.209531	0.18374	0.0549002	0.247841	-0.199733	0.0189095	0.00823946	0.137387	-0.160247	0.170149	-0.0803045	0.112974	0.0190852	-0.00485866	-0.0582405	0.860399	-0.194071	0.112323	0.0514175	0.0956852	-0.155901	0.12401	0.0447085	0.206243	-0.168077	0.0333037	-0.00559251	0.306199	0.0507534	0.0652093	0.174941	0.233775
53	AF_LS_AP_53	-0.0593526	-0.12486	-0.0880509	-0.206237	0.279656	-0.0116848	-0.219316	-0.0661475	0.474227	-0.13926	-0.219316	-0.0637852	0.47827	-0.155463	-0.104068	-0.0698804	0.294993	-0.202714	-0.000521977	-0.361988	0.325319	0.292096	-0.226201	-0.126022	0.201213	-0.0225545	-0.0409746	-0.270536	0.562561	-0.225958	-0.101489	-0.0505964	0.395832	-0.19876	-0.0334277	0.0228632	0.192588	-0.177314	0.077921	-0.328059	0.256518	0.237666	-0.171752	0.019428	0.509626	-0.020845	-0.0401134	0.158813
54	AF_LS_P_54	0.117043	0.127715	-0.159503	0.24132	-0.262262	0.385395	-0.161602	0.416572	-0.278029	0.35914	-0.161602	0.234715	-0.322317	0.582643	0.180308	0.0993333	-0.0279934	-0.0457389	0.191137	0.20899	-0.222278	-0.151792	0.227667	0.223439	-0.244079	0.345986	-0.143746	0.193432	-0.148575	0.304935	-0.16138	0.292657	-0.324378	0.550264	0.229284	0.0812959	-0.0521225	-0.0192067	0.22081	0.191685	-0.237097	-0.137005	0.214715	0.554487	0.344985	0.30295	0.263574	0.711308
55	AF_EN_E_55	0.0745539	0.28748	-0.158957	0.28199	-0.27759	0.0787611	0.158046	0.279574	-0.241149	-0.118004	0.158046	0.152488	-0.266699	0.102242	0.751852	0.09198	-0.331392	0.0350801	0.230334	0.276843	-0.335533	-0.129175	0.165341	0.264176	-0.250223	0.0305953	0.150377	0.116484	-0.181627	-0.0870834	0.148689	0.220136	-0.277376	0.102655	0.700082	0.0981746	-0.341669	0.0679808	0.225926	0.285996	-0.350517	-0.139889	0.176912	0.486287	0.053567	0.142115	0.378388	0.490604
56	AF_EN_ES_56	0.0576312	0.253533	-0.32336	0.33103	-0.302954	0.112174	0.388026	0.330975	-0.38674	-0.273938	0.388026	0.205771	-0.410943	0.00358757	0.163406	0.743906	-0.502325	0.011669	0.452853	0.351832	-0.517471	-0.174808	0.245328	0.334541	-0.306278	0.0964438	0.13204	0.412402	-0.323481	-0.207773	0.317171	0.255992	-0.403873	0.0645938	0.191017	0.686103	-0.466433	-0.0259292	0.414103	0.318826	-0.479379	-0.148015	0.220433	0.641945	0.36455	0.154864	0.745908	0.563027
57	AF_EN_S_57	0.00303675	-0.00467525	-0.22188	0.0208525	0.0426085	0.129552	-0.184951	-0.00480687	0.192101	0.175721	-0.184951	0.0181866	0.18182	0.140906	0.0106596	-0.118981	0.314342	-0.200079	-0.0113189	-0.119049	0.181296	0.194765	-0.0963501	0.0616905	-0.00155972	0.130068	-0.000502398	-0.19359	0.252678	0.0869712	-0.0933129	0.0420041	0.114022	0.0983938	0.0487208	-0.0484284	0.232457	-0.160512	0.0575873	-0.0718341	0.102227	0.172779	-0.0732588	0.389695	0.54088	0.0693824	0.157025	0.30854
58	AF_EN_L_58	0.149017	0.23057	-0.309828	0.426675	-0.439835	0.306256	0.486509	0.123859	-0.361834	-0.265803	0.486509	0.388358	-0.425167	-0.134962	0.22884	0.130419	-0.575806	0.632952	0.409448	0.342825	-0.475281	-0.264908	0.340067	0.399784	-0.420744	0.305877	0.300813	0.125413	-0.211925	-0.229458	0.417566	0.431637	-0.400919	-0.0892508	0.232762	0.125284	-0.539957	0.57445	0.386938	0.316231	-0.45277	-0.253162	0.330385	0.791661	0.277812	0.293829	0.776185	0.410488
59	AF_SZ_s_59	-0.0472138	0.129133	-0.456175	0.407726	-0.414671	0.257418	0.426414	0.268561	-0.349029	-0.327139	0.426414	0.123164	-0.36225	-0.0775483	0.328964	0.388869	-0.506672	0.253739	0.773654	0.0993118	-0.554938	-0.330198	0.399182	0.401901	-0.414863	0.250099	0.366192	0.148228	-0.225199	-0.35723	0.406504	0.181239	-0.361907	-0.0680453	0.336689	0.364023	-0.505826	0.253351	0.759737	0.0871916	-0.546967	-0.338362	0.409284	0.743038	0.314211	0.338155	0.771622	0.613689
60	AF_SZ_m_60	0.197552	0.306776	-0.328182	0.37941	-0.35889	0.18283	0.367914	0.296686	-0.420876	-0.151833	0.367914	0.364063	-0.483272	0.0836871	0.292829	0.412732	-0.494369	0.246501	0.27594	0.695002	-0.639479	-0.0681087	0.150331	0.365253	-0.346629	0.17161	0.208928	0.272752	-0.326263	-0.117998	0.306846	0.413089	-0.469443	0.122097	0.303373	0.376554	-0.463176	0.215182	0.254373	0.648847	-0.612022	-0.0452393	0.129282	0.809739	0.396129	0.184302	0.740985	0.604982
61	AF_SZ_t_61	0.0290036	0.198304	-0.221215	0.18118	-0.0956021	0.0333535	0.0852348	-0.090932	0.103157	-0.0305671	0.0852348	0.0878276	0.0862767	-0.0913779	0.0587997	-0.0259	0.025214	0.09067	-0.123521	-0.170788	0.307868	0.0497391	0.0573932	0.205876	-0.123416	0.0445036	0.145915	-0.204021	0.191528	-0.0325866	0.110677	0.111293	0.0450823	-0.0766706	0.0534138	0.0450179	-0.0150165	0.0861733	-0.100676	-0.102391	0.248907	0.0537636	0.0551939	0.517055	0.360681	0.0107676	0.390439	0.178308
62	AF_CT_N_62	0.149995	0.186932	-0.417204	0.215949	-0.162321	0.161114	0.271145	0.0945996	-0.0796733	-0.244058	0.271145	0.24931	-0.126308	-0.130314	0.188055	0.277158	-0.215841	0.0736327	0.143344	0.353918	-0.273629	0.311423	-0.204339	0.237436	-0.186977	0.156823	0.273794	0.00387682	-0.0249265	-0.231218	0.269593	0.280358	-0.164472	-0.0916963	0.183869	0.30094	-0.224761	0.0574491	0.14588	0.34078	-0.275504	0.295161	-0.187045	0.749525	0.559202	0.190233	0.677837	0.475001
63	AF_CT_W_63	0.0328059	0.302907	-0.379166	0.50417	-0.492359	0.268183	0.396337	0.290694	-0.453275	-0.122761	0.396337	0.230231	-0.485338	0.0996047	0.358009	0.356916	-0.522926	0.322887	0.575375	0.225299	-0.485375	-0.471933	0.566619	0.481622	-0.474047	0.256922	0.269938	0.191451	-0.281604	-0.136832	0.352727	0.29883	-0.465326	0.107837	0.37275	0.331543	-0.516393	0.314025	0.569406	0.219108	-0.48831	-0.447114	0.544812	0.866401	0.318961	0.290945	0.808259	0.644807
1	Weeds_gm2_1	1
2	Forb_prop_2		1
3	Crop_gm2_3			1
4	TC_Group_Fo_4				1
5	TC_Group_Gr_5				-0.867511	1
6	TC_Group_Lg_6						1
7	TC_LF_T_7							1
8	TC_LF_H_8								1
9	TC_LF_TH_9				-0.664261	0.760978				1
10	TC_LF_G_10										1
11	TC_LS_A_11							1				1
12	TC_LS_B_12												1
13	TC_LS_AP_13				-0.668928	0.772558				0.979762				1
14	TC_LS_P_14										0.711003				1
15	TC_EN_E_15															1
16	TC_EN_ES_16																1
17	TC_EN_S_17					0.657584		-0.754118		0.666569		-0.754118		0.694887				1
18	TC_EN_L_18																		1
19	TC_SZ_s_19																			1
20	TC_SZ_m_20																				1
21	TC_SZ_t_21													0.673182				0.694819				1
22	TC_CT_N_22																						1
23	TC_CT_W_23																						-0.865537	1
24	RR_Group_Fo_24				0.97266	-0.829347																			1
25	RR_Group_Gr_25				-0.83912	0.970499				0.70475				0.716621											-0.855778	1
26	RR_Group_Lg_26						0.968964																				1
27	RR_LF_T_27							0.789051				0.789051																1
28	RR_LF_H_28																												1
29	RR_LF_TH_29									0.761941				0.735126																1
30	RR_LF_G_30										0.864655																				1
31	RR_LS_A_31							0.96468				0.96468						-0.688565										0.844971				1
32	RR_LS_B_32												0.950314																				1
33	RR_LS_AP_33					0.744265				0.942862				0.963558				0.673388								0.74197				0.768104				1
34	RR_LS_P_34														0.960912																				1
35	RR_EN_E_35															0.938619																				1
36	RR_EN_ES_36																0.960012																				1
37	RR_EN_S_37							-0.728683				-0.728683		0.656717				0.971043				0.656298				0.651675						-0.713524		0.670835				1
38	RR_EN_L_38																		0.963122																				1
39	RR_SZ_s_39																			0.96102																				1
40	RR_SZ_m_40																				0.965633																				1
41	RR_SZ_t_41																	0.655576				0.971488																0.656896				1
42	RR_CT_N_42																						0.967128	-0.828582																			1
43	RR_CT_W_43																						-0.83291	0.967798																			-0.860986	1
44	AF_Group_Fo_44																																												1
45	AF_Group_Gr_45																																													1
46	AF_Group_Lg_46						0.775046																				0.691125																				1
47	AF_LF_T_47							0.683686				0.683686						-0.653158																											0.87146			1
48	AF_LF_H_48								0.66781																																								1
49	AF_LF_TH_49
50	AF_LF_G_50
51	AF_LS_A_51																																												0.843696			0.838679
52	AF_LS_B_52												0.896736																				0.860399
53	AF_LS_AP_53
54	AF_LS_P_54																																																0.711308
55	AF_EN_E_55															0.751852																				0.700082
56	AF_EN_ES_56																0.743906																				0.686103											0.745908
57	AF_EN_S_57
58	AF_EN_L_58																																												0.791661			0.776185
59	AF_SZ_s_59																			0.773654																				0.759737					0.743038			0.771622
60	AF_SZ_m_60																				0.695002																								0.809739			0.740985
61	AF_SZ_t_61
62	AF_CT_N_62																																												0.749525			0.677837
63	AF_CT_W_63																																												0.866401			0.808259
[truncated: 15 more columns]

## Sheet: Suppl File S4
Response Variable selected for the further CDA. Data were Standardised [indicated as STD] before running the CDA, see Materials and Methods section for further details. [Fo, Gr, and Lg for Forbs, Grasses and Legumes weeds, respectively; TC, RR, and AF for Relative Contribution of category Types, Relative Richness of functional categories, and Average Frequency of functional categories, respective…
STD_TC_Group_Fo_4
STD_TC_Group_Lg_6
STD_TC_LF_T_7
STD_TC_LF_H_8
STD_TC_LF_G_10
STD_TC_LS_B_12
STD_TC_EN_E_15
STD_TC_EN_ES_16
STD_TC_EN_L_18
STD_TC_SZ_s_19
STD_TC_SZ_m_20
STD_TC_SZ_t_21
STD_TC_CT_N_22
STD_RR_LF_H_28
STD_RR_LS_P_34
STD_AF_Group_Fo_44
STD_AF_Group_Gr_45
STD_AF_LF_TH_49
STD_AF_LF_G_50
STD_AF_EN_S_57
STD_AF_SZ_t_61

## Sheet: Suppl File S5
La procedura CANDISC
Dim. tot campione	144	Totale DF	143
Variabili	21	DF entro le classi	108
Classi	36	DF tra le classi	35
Numero osservazioni lette	144
Numero osservazioni usate	144
Informazioni sui livelli di classificazione
TREATMENT	Nome	Frequenza	Peso	Proporzione
	variabile
1to1_IC_Brl_N_II	_1to1_IC_Brl_N_II	4	4	0.027778
1to1_IC_Brl_N_III	_1to1_IC_Brl_N_III	4	4	0.027778
1to1_IC_Brl_Y_II	_1to1_IC_Brl_Y_II	4	4	0.027778
1to1_IC_Brl_Y_III	_1to1_IC_Brl_Y_III	4	4	0.027778
1to1_IC_Tcl_N_I	_1to1_IC_Tcl_N_I	4	4	0.027778
1to1_IC_Tcl_Y_I	_1to1_IC_Tcl_Y_I	4	4	0.027778
2to1_IC_Brl_N_II	_2to1_IC_Brl_N_II	4	4	0.027778
2to1_IC_Brl_N_III	_2to1_IC_Brl_N_III	4	4	0.027778
2to1_IC_Brl_Y_II	_2to1_IC_Brl_Y_II	4	4	0.027778
2to1_IC_Brl_Y_III	_2to1_IC_Brl_Y_III	4	4	0.027778
2to1_IC_Tcl_N_I	_2to1_IC_Tcl_N_I	4	4	0.027778
2to1_IC_Tcl_Y_I	_2to1_IC_Tcl_Y_I	4	4	0.027778
C_100_Brl_N_II	C_100_Brl_N_II	4	4	0.027778
C_100_Brl_N_III	C_100_Brl_N_III	4	4	0.027778
C_100_Brl_Y_II	C_100_Brl_Y_II	4	4	0.027778
C_100_Brl_Y_III	C_100_Brl_Y_III	4	4	0.027778
C_100_Tcl_N_I	C_100_Tcl_N_I	4	4	0.027778
C_100_Tcl_Y_I	C_100_Tcl_Y_I	4	4	0.027778
C_60_Brl_N_II	C_60_Brl_N_II	4	4	0.027778
C_60_Brl_N_III	C_60_Brl_N_III	4	4	0.027778
C_60_Brl_Y_II	C_60_Brl_Y_II	4	4	0.027778
C_60_Brl_Y_III	C_60_Brl_Y_III	4	4	0.027778
C_60_Tcl_N_I	C_60_Tcl_N_I	4	4	0.027778
C_60_Tcl_Y_I	C_60_Tcl_Y_I	4	4	0.027778
Fb_100_Fo_p_N_I	Fb_100_Fo_p_N_I	4	4	0.027778
Fb_100_Fo_p_N_II	Fb_100_Fo_p_N_II	4	4	0.027778
Fb_100_Fo_p_N_III	Fb_100_Fo_p_N_III	4	4	0.027778
Fb_100_Fo_p_Y_I	Fb_100_Fo_p_Y_I	4	4	0.027778
Fb_100_Fo_p_Y_II	Fb_100_Fo_p_Y_II	4	4	0.027778
Fb_100_Fo_p_Y_III	Fb_100_Fo_p_Y_III	4	4	0.027778
Fb_60_Fo_p_N_I	Fb_60_Fo_p_N_I	4	4	0.027778
Fb_60_Fo_p_N_II	Fb_60_Fo_p_N_II	4	4	0.027778
Fb_60_Fo_p_N_III	Fb_60_Fo_p_N_III	4	4	0.027778
Fb_60_Fo_p_Y_I	Fb_60_Fo_p_Y_I	4	4	0.027778
Fb_60_Fo_p_Y_II	Fb_60_Fo_p_Y_II	4	4	0.027778
Fb_60_Fo_p_Y_III	Fb_60_Fo_p_Y_III	4	4	0.027778
La procedura CANDISC
Distanza quadrata da TREATMENT
Da TREATMENT	1to1_IC_Brl_N_II	1to1_IC_Brl_N_III	1to1_IC_Brl_Y_II	1to1_IC_Brl_Y_III	1to1_IC_Tcl_N_I	1to1_IC_Tcl_Y_I	2to1_IC_Brl_N_II	2to1_IC_Brl_N_III	2to1_IC_Brl_Y_II	2to1_IC_Brl_Y_III	2to1_IC_Tcl_N_I	2to1_IC_Tcl_Y_I	C_100_Brl_N_II	C_100_Brl_N_III	C_100_Brl_Y_II	C_100_Brl_Y_III	C_100_Tcl_N_I	C_100_Tcl_Y_I	C_60_Brl_N_II	C_60_Brl_N_III	C_60_Brl_Y_II	C_60_Brl_Y_III	C_60_Tcl_N_I	C_60_Tcl_Y_I	Fb_100_Fo_p_N_I	Fb_100_Fo_p_N_II	Fb_100_Fo_p_N_III	Fb_100_Fo_p_Y_I	Fb_100_Fo_p_Y_II	Fb_100_Fo_p_Y_III	Fb_60_Fo_p_N_I	Fb_60_Fo_p_N_II	Fb_60_Fo_p_N_III	Fb_60_Fo_p_Y_I	Fb_60_Fo_p_Y_II	Fb_60_Fo_p_Y_III
1to1_IC_Brl_N_II	0	7.25053	18.6707	7.18258	15.4237	28.8969	27.4035	13.424	27.2156	12.4228	16.7911	17.26	20.5318	14.6082	40.4299	11.5765	26.5024	32.8009	9.55947	14.566	7.62907	12.7699	21.8743	23.818	12.7975	5.53861	9.95936	19.9919	7.12585	16.9824	17.9398	16.4226	20.186	16.9156	8.36044	20.7697
1to1_IC_Brl_N_III	7.25053	0	28.3189	4.07176	15.4595	29.224	35.1997	4.13376	38.3426	2.74322	16.5427	19.9622	32.8637	16.885	48.1339	4.61287	27.6392	31.267	13.4063	10.0838	11.0278	10.4076	25.3243	29.0908	14.6312	12.1843	5.50509	17.3741	12.3598	11.4791	18.1984	30.0679	11.1611	16.212	11.8251	14.9589
1to1_IC_Brl_Y_II	18.6707	28.3189	0	19.8363	26.0614	37.2231	50.4058	30.4378	33.706	30.1649	27.3981	25.0288	29.5871	30.6261	65.4188	24.1566	42.029	56.4883	33.3403	31.8623	25.6433	19.4309	38.0727	34.0627	21.9167	15.4978	30.4401	32.7922	16.4251	37.5063	33.6163	29.9441	44.6906	30.8231	19.9208	47.661
1to1_IC_Brl_Y_III	7.18258	4.07176	19.8363	0	18.2581	31.8791	31.8421	7.61178	37.5406	7.29509	15.405	17.6305	34.1022	20.5825	48.5093	5.17719	20.6676	35.0813	18.3209	9.93108	10.8159	9.35514	23.3924	26.0966	14.1097	8.6524	5.57284	19.9388	9.64213	11.5271	19.0362	25.4113	13.1003	18.3599	10.5132	19.1653
1to1_IC_Tcl_N_I	15.4237	15.4595	26.0614	18.2581	0	15.7773	36.4578	16.4483	28.3374	19.7231	13.8215	19.1743	19.1976	14.868	45.9866	15.7586	24.3827	23.3321	11.3428	23.3716	16.9907	18.3535	22.6607	21.4341	10.5259	20.5029	17.1275	11.7952	18.8176	21.7865	15.2423	34.9198	25.7409	7.85459	15.2976	29.4513
1to1_IC_Tcl_Y_I	28.8969	29.224	37.2231	31.8791	15.7773	0	28.9054	36.809	16.366	35.3109	28.5059	30.2845	26.3888	33.7915	32.6474	31.3969	49.809	46.0136	23.0852	43.2189	22.7006	33.4728	41.1481	40.957	20.4574	35.0205	34.5254	26.4778	27.1135	38.1519	38.4951	46.0136	41.2984	26.052	30.9896	50.8153
2to1_IC_Brl_N_II	27.4035	35.1997	50.4058	31.8421	36.4578	28.9054	0	48.0934	27.6757	46.008	32.9748	33.1777	27.5511	46.0325	18.1437	44.7537	52.3452	64.4916	24.2643	50.7488	20.6376	47.1933	39.8932	49.6874	26.8586	33.1957	35.4361	43.4858	26.859	40.4429	45.6835	31.7276	44.7621	42.3582	33.1607	54.2911
2to1_IC_Brl_N_III	13.424	4.13376	30.4378	7.61178	16.4483	36.809	48.0934	0	47.7041	2.29916	12.841	19.6348	35.7345	13.759	64.0153	6.18257	26.1005	27.3419	20.6504	6.89056	21.464	9.78722	22.36	23.3065	13.5459	16.4287	6.89344	15.751	15.0753	10.2333	13.0285	37.5573	11.2734	11.6555	12.8805	13.6093
2to1_IC_Brl_Y_II	27.2156	38.3426	33.706	37.5406	28.3374	16.366	27.6757	47.7041	0	43.5738	35.9312	23.5599	26.6237	45.875	31.7315	42.8812	50.7777	62.2695	28.995	43.5254	25.362	31.1541	39.1299	47.7742	26.7806	34.2774	43.977	28.6782	27.729	48.0236	46.6383	39.2078	51.126	36.7243	34.4106	54.8907
2to1_IC_Brl_Y_III	12.4228	2.74322	30.1649	7.29509	19.7231	35.3109	46.008	2.29916	43.5738	0	18.4792	21.4374	40.5423	16.306	57.493	5.83184	32.7126	32.422	19.8511	6.81638	17.3647	8.07736	25.9969	28.1636	16.9253	16.1729	7.65942	18.7419	14.6689	11.2573	18.7566	36.0095	9.34762	16.4067	13.6884	10.6731
2to1_IC_Tcl_N_I	16.7911	16.5427	27.3981	15.405	13.8215	28.5059	32.9748	12.841	35.9312	18.4792	0	8.89843	26.1617	12.4092	53.7997	18.2561	17.6397	22.9698	21.7025	18.0813	20.7324	16.7897	11.7188	10.5805	4.55856	21.1595	17.9707	12.0894	17.2409	18.4202	7.68348	30.2714	22.5374	8.88328	12.0763	28.4978
2to1_IC_Tcl_Y_I	17.26	19.9622	25.0288	17.6305	19.1743	30.2845	33.1777	19.6348	23.5599	21.4374	8.89843	0	28.2446	22.3837	54.5483	22.5056	25.4594	29.5167	29.7963	17.1317	20.4039	11.3962	19.1498	23.6783	10.1561	22.265	22.848	18.7254	17.214	23.8254	19.6332	32.5229	26.9266	20.5605	18.0496	28.8332
C_100_Brl_N_II	20.5318	32.8637	29.5871	34.1022	19.1976	26.3888	27.5511	35.7345	26.6237	40.5423	26.1617	28.2446	0	31.5107	40.3772	39.9195	48.881	49.4283	16.8811	44.4142	25.5019	38.6279	38.3142	39.5335	17.5595	24.2969	33.1744	30.7146	22.6655	41.2847	29.3596	33.1989	51.862	23.1423	24.2478	51.9122
C_100_Brl_N_III	14.6082	16.885	30.6261	20.5825	14.868	33.7915	46.0325	13.759	45.875	16.306	12.4092	22.3837	31.5107	0	64.8848	14.7956	30.1774	17.9156	20.2163	16.3911	23.5213	16.8876	16.2097	9.49797	10.9371	18.9233	16.9241	23.0871	15.0748	14.8261	9.85131	25.2985	17.7525	11.5838	10.267	17.2972
C_100_Brl_Y_II	40.4299	48.1339	65.4188	48.5093	45.9866	32.6474	18.1437	64.0153	31.7315	57.493	53.7997	54.5483	40.3772	64.8848	0	54.3873	66.0063	72.2709	34.2435	64.3519	28.856	60.4838	55.5023	65.7907	48.0127	46.0609	54.3366	47.9638	48.8014	62.4675	59.629	51.6066	61.3492	52.0047	48.2569	66.3124
C_100_Brl_Y_III	11.5765	4.61287	24.1566	5.17719	15.7586	31.3969	44.7537	6.18257	42.8812	5.83184	18.2561	22.5056	39.9195	14.7956	54.3873	0	23.6118	26.0992	23.2379	9.60882	17.8816	9.12406	24.0968	25.3885	17.8337	13.4767	9.69509	18.8567	14.5443	12.0335	19.1359	33.8655	12.1426	17.6898	14.0392	17.4465
C_100_Tcl_N_I	26.5024	27.6392	42.029	20.6676	24.3827	49.809	52.3452	26.1005	50.7777	32.7126	17.6397	25.4594	48.881	30.1774	66.0063	23.6118	0	28.3629	33.2041	21.1787	28.1292	23.8254	11.5035	18.7931	25.7435	26.7282	22.5817	19.9796	31.7889	24.445	17.704	36.0837	25.2662	22.8295	20.4759	31.3663
C_100_Tcl_Y_I	32.8009	31.267	56.4883	35.0813	23.3321	46.0136	64.4916	27.3419	62.2695	32.422	22.9698	29.5167	49.4283	17.9156	72.2709	26.0992	28.3629	0	39.1139	24.6929	34.4374	30.896	26.2421	19.4537	29.294	39.6872	32.1773	26.0292	38.9702	31.7315	17.7963	51.6994	30.6513	22.9317	31.0072	25.9713
C_60_Brl_N_II	9.55947	13.4063	33.3403	18.3209	11.3428	23.0852	24.2643	20.6504	28.995	19.8511	21.7025	29.7963	16.8811	20.2163	34.2435	23.2379	33.2041	39.1139	0	27.4582	8.51828	26.067	25.7932	28.5111	15.092	16.7807	14.3829	19.1676	16.3786	22.8912	20.4895	22.638	25.2333	14.4971	13.2926	26.8237
C_60_Brl_N_III	14.566	10.0838	31.8623	9.93108	23.3716	43.2189	50.7488	6.89056	43.5254	6.81638	18.0813	17.1317	44.4142	16.3911	64.3519	9.60882	21.1787	24.6929	27.4582	0	20.3244	3.97916	15.8251	19.8669	17.3958	13.5253	7.70621	18.3865	12.6943	7.9235	16.6109	28.2398	8.29431	18.5896	11.4243	6.96468
C_60_Brl_Y_II	7.62907	11.0278	25.6433	10.8159	16.9907	22.7006	20.6376	21.464	25.362	17.3647	20.7324	20.4039	25.5019	23.5213	28.856	17.8816	28.1292	34.4374	8.51828	20.3244	0	18.2491	26.0672	27.4275	15.5538	11.4775	11.4208	22.6494	12.3174	19.2518	21.8551	15.758	18.0942	21.0055	10.613	21.4495
C_60_Brl_Y_III	12.7699	10.4076	19.4309	9.35514	18.3535	33.4728	47.1933	9.78722	31.1541	8.07736	16.7897	11.3962	38.6279	16.8876	60.4838	9.12406	23.8254	30.896	26.067	3.97916	18.2491	0	17.1253	21.3499	13.7077	12.3985	11.843	16.3246	10.8541	12.9486	19.1319	27.7901	14.0409	18.243	10.4466	13.4924
C_60_Tcl_N_I	21.8743	25.3243	38.0727	23.3924	22.6607	41.1481	39.8932	22.36	39.1299	25.9969	11.7188	19.1498	38.3142	16.2097	55.5023	24.0968	11.5035	26.2421	25.7932	15.8251	26.0672	17.1253	0	10.6869	16.8912	21.6769	21.345	17.2422	21.3643	18.8921	14.5924	25.0408	21.6895	19.4517	13.3959	21.3227
C_60_Tcl_Y_I	23.818	29.0908	34.0627	26.0966	21.4341	40.957	49.6874	23.3065	47.7742	28.1636	10.5805	23.6783	39.5335	9.49797	65.7907	25.3885	18.7931	19.4537	28.5111	19.8669	27.4275	21.3499	10.6869	0	12.5598	26.4568	24.6343	18.2005	22.2349	23.1381	6.0114	28.2404	23.6972	10.3909	12.1425	24.8218
Fb_100_Fo_p_N_I	12.7975	14.6312	21.9167	14.1097	10.5259	20.4574	26.8586	13.5459	26.7806	16.9253	4.55856	10.1561	17.5595	10.9371	48.0127	17.8337	25.7435	29.294	15.092	17.3958	15.5538	13.7077	16.8912	12.5598	0	15.657	14.1637	13.2984	9.09682	14.4824	10.038	21.7687	20.3262	6.86249	7.49408	26.9406
Fb_100_Fo_p_N_II	5.53861	12.1843	15.4978	8.6524	20.5029	35.0205	33.1957	16.4287	34.2774	16.1729	21.1595	22.265	24.2969	18.9233	46.0609	13.4767	26.7282	39.6872	16.7807	13.5253	11.4775	12.3985	21.6769	26.4568	15.657	0	8.06926	27.7828	5.73591	12.775	22.1991	9.90378	20.0092	23.4356	5.58164	21.4368
Fb_100_Fo_p_N_III	9.95936	5.50509	30.4401	5.57284	17.1275	34.5254	35.4361	6.89344	43.977	7.65942	17.9707	22.848	33.1744	16.9241	54.3366	9.69509	22.5817	32.1773	14.3829	7.70621	11.4208	11.843	21.345	24.6343	14.1637	8.06926	0	23.1706	8.38675	4.11943	16.9317	20.0381	6.6445	17.1214	7.3283	11.1073
Fb_100_Fo_p_Y_I	19.9919	17.3741	32.7922	19.9388	11.7952	26.4778	43.4858	15.751	28.6782	18.7419	12.0894	18.7254	30.7146	23.0871	47.9638	18.8567	19.9796	26.0292	19.1676	18.3865	22.6494	16.3246	17.2422	18.2005	13.2984	27.7828	23.1706	0	23.2454	27.1915	14.9745	43.4491	27.6685	8.32596	20.3164	31.4243
Fb_100_Fo_p_Y_II	7.12585	12.3598	16.4251	9.64213	18.8176	27.1135	26.859	15.0753	27.729	14.6689	17.2409	17.214	22.6655	15.0748	48.8014	14.5443	31.7889	38.9702	16.3786	12.6943	12.3174	10.8541	21.3643	22.2349	9.09682	5.73591	8.38675	23.2454	0	10.0444	22.4155	12.521	16.65	19.858	7.65517	22.0886
Fb_100_Fo_p_Y_III	16.9824	11.4791	37.5063	11.5271	21.7865	38.1519	40.4429	10.2333	48.0236	11.2573	18.4202	23.8254	41.2847	14.8261	62.4675	12.0335	24.445	31.7315	22.8912	7.9235	19.2518	12.9486	18.8921	23.1381	14.4824	12.775	4.11943	27.1915	10.0444	0	20.7417	20.2282	4.14805	20.724	9.8513	12.1578
Fb_60_Fo_p_N_I	17.9398	18.1984	33.6163	19.0362	15.2423	38.4951	45.6835	13.0285	46.6383	18.7566	7.68348	19.6332	29.3596	9.85131	59.629	19.1359	17.704	17.7963	20.4895	16.6109	21.8551	19.1319	14.5924	6.0114	10.038	22.1991	16.9317	14.9745	22.4155	20.7417	0	31.2522	20.2167	4.6967	9.08179	19.2342
Fb_60_Fo_p_N_II	16.4226	30.0679	29.9441	25.4113	34.9198	46.0136	31.7276	37.5573	39.2078	36.0095	30.2714	32.5229	33.1989	25.2985	51.6066	33.8655	36.0837	51.6994	22.638	28.2398	15.758	27.7901	25.0408	28.2404	21.7687	9.90378	20.0381	43.4491	12.521	20.2282	31.2522	0	28.3744	36.1469	10.8782	31.6397
Fb_60_Fo_p_N_III	20.186	11.1611	44.6906	13.1003	25.7409	41.2984	44.7621	11.2734	51.126	9.34762	22.5374	26.9266	51.862	17.7525	61.3492	12.1426	25.2662	30.6513	25.2333	8.29431	18.0942	14.0409	21.6895	23.6972	20.3262	20.0092	6.6445	27.6685	16.65	4.14805	20.2167	28.3744	0	21.8709	12.7784	6.85355
Fb_60_Fo_p_Y_I	16.9156	16.212	30.8231	18.3599	7.85459	26.052	42.3582	11.6555	36.7243	16.4067	8.88328	20.5605	23.1423	11.5838	52.0047	17.6898	22.8295	22.9317	14.4971	18.5896	21.0055	18.243	19.4517	10.3909	6.86249	23.4356	17.1214	8.32596	19.858	20.724	4.6967	36.1469	21.8709	0	11.6703	24.6707
Fb_60_Fo_p_Y_II	8.36044	11.8251	19.9208	10.5132	15.2976	30.9896	33.1607	12.8805	34.4106	13.6884	12.0763	18.0496	24.2478	10.267	48.2569	14.0392	20.4759	31.0072	13.2926	11.4243	10.613	10.4466	13.3959	12.1425	7.49408	5.58164	7.3283	20.3164	7.65517	9.8513	9.08179	10.8782	12.7784	11.6703	0	14.5257
Fb_60_Fo_p_Y_III	20.7697	14.9589	47.661	19.1653	29.4513	50.8153	54.2911	13.6093	54.8907	10.6731	28.4978	28.8332	51.9122	17.2972	66.3124	17.4465	31.3663	25.9713	26.8237	6.96468	21.4495	13.4924	21.3227	24.8218	26.9406	21.4368	11.1073	31.4243	22.0886	12.1578	19.2342	31.6397	6.85355	24.6707	14.5257	0
Statistiche F, NDF=21, DDF=88 per distanza quadrata da TREATMENT
Da TREATMENT	1to1_IC_Brl_N_II	1to1_IC_Brl_N_III	1to1_IC_Brl_Y_II	1to1_IC_Brl_Y_III	1to1_IC_Tcl_N_I	1to1_IC_Tcl_Y_I	2to1_IC_Brl_N_II	2to1_IC_Brl_N_III	2to1_IC_Brl_Y_II	2to1_IC_Brl_Y_III	2to1_IC_Tcl_N_I	2to1_IC_Tcl_Y_I	C_100_Brl_N_II	C_100_Brl_N_III	C_100_Brl_Y_II	C_100_Brl_Y_III	C_100_Tcl_N_I	C_100_Tcl_Y_I	C_60_Brl_N_II	C_60_Brl_N_III	C_60_Brl_Y_II	C_60_Brl_Y_III	C_60_Tcl_N_I	C_60_Tcl_Y_I	Fb_100_Fo_p_N_I	Fb_100_Fo_p_N_II	Fb_100_Fo_p_N_III	Fb_100_Fo_p_Y_I	Fb_100_Fo_p_Y_II	Fb_100_Fo_p_Y_III	Fb_60_Fo_p_N_I	Fb_60_Fo_p_N_II	Fb_60_Fo_p_N_III	Fb_60_Fo_p_Y_I	Fb_60_Fo_p_Y_II	Fb_60_Fo_p_Y_III
1to1_IC_Brl_N_II	0	0.56265	1.44888	0.55738	1.1969	2.24244	2.12655	1.04172	2.11197	0.96402	1.30301	1.3394	1.59329	1.13362	3.13742	0.89835	2.05663	2.54539	0.74183	1.13034	0.59203	0.99097	1.69748	1.84831	0.9931	0.4298	0.77286	1.5514	0.55298	1.31786	1.39215	1.27442	1.56646	1.31268	0.64878	1.61176
1to1_IC_Brl_N_III	0.56265	0	2.19758	0.31597	1.19968	2.26783	2.73155	0.32079	2.97544	0.21288	1.28374	1.5491	2.55027	1.3103	3.73526	0.35797	2.14484	2.42637	1.04035	0.78252	0.85577	0.80764	1.9652	2.25749	1.1354	0.94552	0.4272	1.34826	0.95914	0.89079	1.41222	2.33331	0.86612	1.25807	0.91765	1.16083
1to1_IC_Brl_Y_II	1.44888	2.19758	0	1.53933	2.0224	2.88857	3.91156	2.36202	2.61563	2.34084	2.12613	1.94227	2.296	2.37663	5.07659	1.87458	3.26151	4.38357	2.58726	2.47256	1.98996	1.50787	2.9545	2.64331	1.70077	1.20265	2.36219	2.54472	1.27461	2.91054	2.60867	2.3237	3.46805	2.39192	1.54589	3.69856
1to1_IC_Brl_Y_III	0.55738	0.31597	1.53933	0	1.41685	2.47386	2.47099	0.59069	2.9132	0.56611	1.19545	1.36815	2.64638	1.59723	3.76439	0.40176	1.60384	2.72236	1.42173	0.77067	0.83933	0.72597	1.81528	2.02513	1.09494	0.67144	0.43246	1.54728	0.74824	0.89452	1.47724	1.97195	1.0166	1.42476	0.81584	1.48726
1to1_IC_Tcl_N_I	1.1969	1.19968	2.0224	1.41685	0	1.22434	2.82917	1.27641	2.19902	1.53054	1.07256	1.48795	1.48976	1.15378	3.56863	1.22289	1.89213	1.81061	0.88022	1.81367	1.3185	1.42426	1.7585	1.66332	0.81683	1.59106	1.32912	0.91532	1.46028	1.69066	1.18282	2.70983	1.99753	0.60953	1.18712	2.28546
1to1_IC_Tcl_Y_I	2.24244	2.26783	2.88857	2.47386	1.22434	0	2.2431	2.85643	1.27003	2.74018	2.2121	2.35012	2.04781	2.62227	2.53348	2.43644	3.86525	3.57072	1.79145	3.35385	1.7616	2.59754	3.19315	3.17832	1.58752	2.71764	2.67922	2.05472	2.10404	2.96064	2.98728	3.57072	3.20481	2.02167	2.40484	3.94334
2to1_IC_Brl_N_II	2.12655	2.73155	3.91156	2.47099	2.82917	2.2431	0	3.73211	2.14768	3.57029	2.55889	2.57464	2.138	3.57218	1.40798	3.47295	4.06206	5.00464	1.88294	3.93818	1.6015	3.66227	3.09577	3.85582	2.08426	2.57603	2.74989	3.37456	2.08429	3.13843	3.5451	2.46211	3.4736	3.28706	2.57332	4.21307
2to1_IC_Brl_N_III	1.04172	0.32079	2.36202	0.59069	1.27641	2.85643	3.73211	0	3.7019	0.17842	0.99648	1.52369	2.77304	1.06772	4.96768	0.47978	2.02543	2.12177	1.6025	0.53472	1.66564	0.7595	1.73516	1.80862	1.05118	1.27489	0.53494	1.2223	1.16986	0.79412	1.01103	2.9145	0.87483	0.90448	0.99954	1.0561
2to1_IC_Brl_Y_II	2.11197	2.97544	2.61563	2.9132	2.19902	1.27003	2.14768	3.7019	0	3.38139	2.78831	1.82828	2.06604	3.55997	2.46241	3.32764	3.94043	4.8322	2.25006	3.37763	1.96812	2.4176	3.03653	3.70734	2.07821	2.65998	3.41268	2.22547	2.15181	3.7267	3.6192	3.04258	3.96745	2.84986	2.67031	4.2596
2to1_IC_Brl_Y_III	0.96402	0.21288	2.34084	0.56611	1.53054	2.74018	3.57029	0.17842	3.38139	0	1.43401	1.66358	3.14614	1.26537	4.46154	0.45256	2.53855	2.51599	1.54047	0.52896	1.34752	0.62681	2.01739	2.18553	1.31342	1.25504	0.59438	1.4544	1.13833	0.87358	1.45554	2.79438	0.72539	1.27318	1.06224	0.82824
2to1_IC_Tcl_N_I	1.30301	1.28374	2.12613	1.19545	1.07256	2.2121	2.55889	0.99648	2.78831	1.43401	0	0.69053	2.03018	0.96297	4.17494	1.4167	1.36886	1.78249	1.68414	1.40313	1.60886	1.30291	0.90939	0.82106	0.35375	1.64201	1.39455	0.93815	1.33792	1.42944	0.59625	2.3491	1.74894	0.68936	0.93714	2.21147
2to1_IC_Tcl_Y_I	1.3394	1.5491	1.94227	1.36815	1.48795	2.35012	2.57464	1.52369	1.82828	1.66358	0.69053	0	2.19182	1.73701	4.23302	1.74646	1.97568	2.29054	2.31223	1.32944	1.58337	0.88436	1.48605	1.83747	0.78812	1.7278	1.77304	1.45312	1.33583	1.84889	1.52356	2.52382	2.08954	1.59552	1.40067	2.23749
C_100_Brl_N_II	1.59329	2.55027	2.296	2.64638	1.48976	2.04781	2.138	2.77304	2.06604	3.14614	2.03018	2.19182	0	2.44527	3.13333	3.09781	3.79324	3.8357	1.31	3.4466	1.97898	2.99758	2.97324	3.06785	1.36264	1.88547	2.57438	2.3835	1.75888	3.20375	2.27835	2.57628	4.02456	1.79587	1.88166	4.02846
C_100_Brl_N_III	1.13362	1.3103	2.37663	1.59723	1.15378	2.62227	3.57218	1.06772	3.55997	1.26537	0.96297	1.73701	2.44527	0	5.03515	1.14816	2.34181	1.39027	1.56881	1.27197	1.82529	1.3105	1.2579	0.73706	0.84874	1.46847	1.31333	1.79159	1.16983	1.15052	0.76448	1.9632	1.37762	0.89892	0.79674	1.34229
C_100_Brl_Y_II	3.13742	3.73526	5.07659	3.76439	3.56863	2.53348	1.40798	4.96768	2.46241	4.46154	4.17494	4.23302	3.13333	5.03515	0	4.22053	5.12218	5.60832	2.65734	4.9938	2.23927	4.69363	4.30706	5.10545	3.72585	3.57439	4.2166	3.72206	3.78706	4.84756	4.62729	4.00475	4.76078	4.03564	3.74481	5.14593
C_100_Brl_Y_III	0.89835	0.35797	1.87458	0.40176	1.22289	2.43644	3.47295	0.47978	3.32764	0.45256	1.4167	1.74646	3.09781	1.14816	4.22053	0	1.83231	2.02533	1.80329	0.74566	1.38764	0.70804	1.86995	1.97018	1.38392	1.04581	0.75235	1.4633	1.12866	0.93382	1.48497	2.62801	0.94229	1.37275	1.08946	1.35387
C_100_Tcl_N_I	2.05663	2.14484	3.26151	1.60384	1.89213	3.86525	4.06206	2.02543	3.94043	2.53855	1.36886	1.97568	3.79324	2.34181	5.12218	1.83231	0	2.201	2.57669	1.6435	2.18287	1.84889	0.89269	1.45837	1.99773	2.07414	1.75237	1.55044	2.46686	1.89697	1.37386	2.80015	1.96069	1.7716	1.58896	2.43407
C_100_Tcl_Y_I	2.54539	2.42637	4.38357	2.72236	1.81061	3.57072	5.00464	2.12177	4.8322	2.51599	1.78249	2.29054	3.8357	1.39027	5.60832	2.02533	2.201	0	3.03529	1.91621	2.67239	2.39757	2.03642	1.50964	2.27325	3.07978	2.497	2.0199	3.02414	2.46241	1.38102	4.01194	2.37858	1.77953	2.4062	2.01541
C_60_Brl_N_II	0.74183	1.04035	2.58726	1.42173	0.88022	1.79145	1.88294	1.6025	2.25006	1.54047	1.68414	2.31223	1.31	1.56881	2.65734	1.80329	2.57669	3.03529	0	2.1308	0.66103	2.02283	2.00159	2.2125	1.17116	1.3022	1.11613	1.48743	1.271	1.77639	1.59001	1.75674	1.95814	1.125	1.03153	2.08156
C_60_Brl_N_III	1.13034	0.78252	2.47256	0.77067	1.81367	3.35385	3.93818	0.53472	3.37763	0.52896	1.40313	1.32944	3.4466	1.27197	4.9938	0.74566	1.6435	1.91621	2.1308	0	1.5772	0.30879	1.22805	1.5417	1.34994	1.04959	0.59801	1.42682	0.9851	0.61487	1.28903	2.19145	0.64365	1.44258	0.88654	0.54047
C_60_Brl_Y_II	0.59203	0.85577	1.98996	0.83933	1.3185	1.7616	1.6015	1.66564	1.96812	1.34752	1.60886	1.58337	1.97898	1.82529	2.23927	1.38764	2.18287	2.67239	0.66103	1.5772	0	1.41615	2.02285	2.12841	1.207	0.89067	0.88627	1.75762	0.95585	1.49396	1.69599	1.22284	1.40414	1.63006	0.82358	1.66451
C_60_Brl_Y_III	0.99097	0.80764	1.50787	0.72597	1.42426	2.59754	3.66227	0.7595	2.4176	0.62681	1.30291	0.88436	2.99758	1.3105	4.69363	0.70804	1.84889	2.39757	2.02283	0.30879	1.41615	0	1.32895	1.65678	1.06374	0.96214	0.91903	1.26682	0.84229	1.00483	1.48466	2.15655	1.08959	1.41568	0.81067	1.04703
C_60_Tcl_N_I	1.69748	1.9652	2.9545	1.81528	1.7585	3.19315	3.09577	1.73516	3.03653	2.01739	0.90939	1.48605	2.97324	1.2579	4.30706	1.86995	0.89269	2.03642	2.00159	1.22805	2.02285	1.32895	0	0.82932	1.31078	1.68216	1.6564	1.33802	1.6579	1.46605	1.13239	1.9432	1.68314	1.50948	1.03954	1.65467
C_60_Tcl_Y_I	1.84831	2.25749	2.64331	2.02513	1.66332	3.17832	3.85582	1.80862	3.70734	2.18553	0.82106	1.83747	3.06785	0.73706	5.10545	1.97018	1.45837	1.50964	2.2125	1.5417	2.12841	1.65678	0.82932	0	0.97466	2.05309	1.91165	1.41238	1.72546	1.79555	0.46649	2.19149	1.83893	0.80634	0.94227	1.92621
Fb_100_Fo_p_N_I	0.9931	1.1354	1.70077	1.09494	0.81683	1.58752	2.08426	1.05118	2.07821	1.31342	0.35375	0.78812	1.36264	0.84874	3.72585	1.38392	1.99773	2.27325	1.17116	1.34994	1.207	1.06374	1.31078	0.97466	0	1.215	1.09912	1.03197	0.70593	1.12386	0.77896	1.68928	1.57734	0.53254	0.58155	2.09062
Fb_100_Fo_p_N_II	0.4298	0.94552	1.20265	0.67144	1.59106	2.71764	2.57603	1.27489	2.65998	1.25504	1.64201	1.7278	1.88547	1.46847	3.57439	1.04581	2.07414	3.07978	1.3022	1.04959	0.89067	0.96214	1.68216	2.05309	1.215	0	0.62619	2.15599	0.44511	0.99135	1.72268	0.76855	1.55274	1.81864	0.43314	1.66353
Fb_100_Fo_p_N_III	0.77286	0.4272	2.36219	0.43246	1.32912	2.67922	2.74989	0.53494	3.41268	0.59438	1.39455	1.77304	2.57438	1.31333	4.2166	0.75235	1.75237	2.497	1.11613	0.59801	0.88627	0.91903	1.6564	1.91165	1.09912	0.62619	0	1.79807	0.65082	0.31967	1.31392	1.55499	0.51562	1.32864	0.56869	0.86194
Fb_100_Fo_p_Y_I	1.5514	1.34826	2.54472	1.54728	0.91532	2.05472	3.37456	1.2223	2.22547	1.4544	0.93815	1.45312	2.3835	1.79159	3.72206	1.4633	1.55044	2.0199	1.48743	1.42682	1.75762	1.26682	1.33802	1.41238	1.03197	2.15599	1.79807	0	1.80387	2.1101	1.16204	3.37171	2.14711	0.64611	1.57658	2.43857
Fb_100_Fo_p_Y_II	0.55298	0.95914	1.27461	0.74824	1.46028	2.10404	2.08429	1.16986	2.15181	1.13833	1.33792	1.33583	1.75888	1.16983	3.78706	1.12866	2.46686	3.02414	1.271	0.9851	0.95585	0.84229	1.6579	1.72546	0.70593	0.44511	0.65082	1.80387	0	0.77946	1.73948	0.97165	1.29206	1.54101	0.59405	1.71411
Fb_100_Fo_p_Y_III	1.31786	0.89079	2.91054	0.89452	1.69066	2.96064	3.13843	0.79412	3.7267	0.87358	1.42944	1.84889	3.20375	1.15052	4.84756	0.93382	1.89697	2.46241	1.77639	0.61487	1.49396	1.00483	1.46605	1.79555	1.12386	0.99135	0.31967	2.1101	0.77946	0	1.60958	1.56974	0.32189	1.60821	0.76447	0.94346
Fb_60_Fo_p_N_I	1.39215	1.41222	2.60867	1.47724	1.18282	2.98728	3.5451	1.01103	3.6192	1.45554	0.59625	1.52356	2.27835	0.76448	4.62729	1.48497	1.37386	1.38102	1.59001	1.28903	1.69599	1.48466	1.13239	0.46649	0.77896	1.72268	1.31392	1.16204	1.73948	1.60958	0	2.42521	1.56884	0.36447	0.70476	1.4926
Fb_60_Fo_p_N_II	1.27442	2.33331	2.3237	1.97195	2.70983	3.57072	2.46211	2.9145	3.04258	2.79438	2.3491	2.52382	2.57628	1.9632	4.00475	2.62801	2.80015	4.01194	1.75674	2.19145	1.22284	2.15655	1.9432	2.19149	1.68928	0.76855	1.55499	3.37171	0.97165	1.56974	2.42521	0	2.20189	2.80505	0.84416	2.45529
Fb_60_Fo_p_N_III	1.56646	0.86612	3.46805	1.0166	1.99753	3.20481	3.4736	0.87483	3.96745	0.72539	1.74894	2.08954	4.02456	1.37762	4.76078	0.94229	1.96069	2.37858	1.95814	0.64365	1.40414	1.08959	1.68314	1.83893	1.57734	1.55274	0.51562	2.14711	1.29206	0.32189	1.56884	2.20189	0	1.69722	0.99163	0.53185
Fb_60_Fo_p_Y_I	1.31268	1.25807	2.39192	1.42476	0.60953	2.02167	3.28706	0.90448	2.84986	1.27318	0.68936	1.59552	1.79587	0.89892	4.03564	1.37275	1.7716	1.77953	1.125	1.44258	1.63006	1.41568	1.50948	0.80634	0.53254	1.81864	1.32864	0.64611	1.54101	1.60821	0.36447	2.80505	1.69722	0	0.90563	1.91448
Fb_60_Fo_p_Y_II	0.64878	0.91765	1.54589	0.81584	1.18712	2.40484	2.57332	0.99954	2.67031	1.06224	0.93714	1.40067	1.88166	0.79674	3.74481	1.08946	1.58896	2.4062	1.03153	0.88654	0.82358	0.81067	1.03954	0.94227	0.58155	0.43314	0.56869	1.57658	0.59405	0.76447	0.70476	0.84416	0.99163	0.90563	0	1.12721
Fb_60_Fo_p_Y_III	1.61176	1.16083	3.69856	1.48726	2.28546	3.94334	4.21307	1.0561	4.2596	0.82824	2.21147	2.23749	4.02846	1.34229	5.14593	1.35387	2.43407	2.01541	2.08156	0.54047	1.66451	1.04703	1.65467	1.92621	2.09062	1.66353	0.86194	2.43857	1.71411	0.94346	1.4926	2.45529	0.53185	1.91448	1.12721	0
Prob > Distanza Mahalanobis per distanza quadrata da TREATMENT
Da TREATMENT	1to1_IC_Brl_N_II	1to1_IC_Brl_N_III	1to1_IC_Brl_Y_II	1to1_IC_Brl_Y_III	1to1_IC_Tcl_N_I	1to1_IC_Tcl_Y_I	2to1_IC_Brl_N_II	2to1_IC_Brl_N_III	2to1_IC_Brl_Y_II	2to1_IC_Brl_Y_III	2to1_IC_Tcl_N_I	2to1_IC_Tcl_Y_I	C_100_Brl_N_II	C_100_Brl_N_III	C_100_Brl_Y_II	C_100_Brl_Y_III	C_100_Tcl_N_I	C_100_Tcl_Y_I	C_60_Brl_N_II	C_60_Brl_N_III	C_60_Brl_Y_II	C_60_Brl_Y_III	C_60_Tcl_N_I	C_60_Tcl_Y_I	Fb_100_Fo_p_N_I	Fb_100_Fo_p_N_II	Fb_100_Fo_p_N_III	Fb_100_Fo_p_Y_I	Fb_100_Fo_p_Y_II	Fb_100_Fo_p_Y_III	Fb_60_Fo_p_N_I	Fb_60_Fo_p_N_II	Fb_60_Fo_p_N_III	Fb_60_Fo_p_Y_I	Fb_60_Fo_p_Y_II	Fb_60_Fo_p_Y_III
1to1_IC_Brl_N_II	1	0.9327	0.1182	0.9358	0.2741	0.0048	0.0078	0.4249	0.0084	0.514	0.1956	0.1732	0.0692	0.3306	<.0001	0.5934	0.0106	0.0013	0.7786	0.3337	0.9139	0.4823	0.0462	0.0252	0.4798	0.9848	0.7439	0.0811	0.9383	0.1862	0.1445	0.2148	0.0766	0.1895	0.87	0.0645
1to1_IC_Brl_N_III	0.9327	1	0.0058	0.998	0.2718	0.0043	0.0006	0.9978	0.0002	0.9999	0.2084	0.0818	0.0012	0.191	<.0001	0.9953	0.0073	0.0021	0.4264	0.7328	0.6454	0.7034	0.0155	0.0045	0.3289	0.5361	0.9853	0.1681	0.5198	0.6026	0.1347	0.0032	0.6328	0.2264	0.5698	0.3054
1to1_IC_Brl_Y_II	0.1182	0.0058	1	0.0848	0.0122	0.0003	<.0001	0.0028	0.0009	0.0031	0.0079	0.0171	0.0038	0.0027	<.0001	0.0226	<.0001	<.0001	0.0011	0.0018	0.014	0.0953	0.0002	0.0008	0.0456	0.2693	0.0028	0.0013	0.2147	0.0003	0.001	0.0034	<.0001	0.0025	0.0828	<.0001
1to1_IC_Brl_Y_III	0.9358	0.998	0.0848	1	0.1325	0.0017	0.0018	0.9148	0.0003	0.9306	0.2753	0.157	0.0008	0.0682	<.0001	0.99	0.0665	0.0006	0.1302	0.7464	0.6654	0.7956	0.0288	0.0121	0.3686	0.8497	0.9842	0.0823	0.7715	0.5981	0.1067	0.0151	0.4529	0.1288	0.6937	0.1028
1to1_IC_Tcl_N_I	0.2741	0.2718	0.0122	0.1325	1	0.2519	0.0004	0.2134	0.0058	0.0877	0.3917	0.1026	0.1019	0.3118	<.0001	0.253	0.021	0.0294	0.6156	0.029	0.1858	0.1291	0.0362	0.0528	0.6925	0.0698	0.1793	0.5727	0.1134	0.0474	0.2861	0.0006	0.0136	0.9014	0.2824	0.004
1to1_IC_Tcl_Y_I	0.0048	0.0043	0.0003	0.0017	0.2519	1	0.0048	0.0003	0.2179	0.0005	0.0054	0.003	0.011	0.0009	0.0013	0.0021	<.0001	<.0001	0.0317	<.0001	0.0358	0.001	<.0001	<.0001	0.0707	0.0006	0.0007	0.0107	0.0086	0.0002	0.0002	<.0001	<.0001	0.0122	0.0024	<.0001
2to1_IC_Brl_N_II	0.0078	0.0006	<.0001	0.0018	0.0004	0.0048	1	<.0001	0.0072	<.0001	0.0012	0.0011	0.0075	<.0001	0.1367	<.0001	<.0001	<.0001	0.0218	<.0001	0.067	<.0001	0.0001	<.0001	0.0094	0.0011	0.0005	<.0001	0.0094	<.0001	<.0001	0.0018	<.0001	<.0001	0.0011	<.0001
2to1_IC_Brl_N_III	0.4249	0.9978	0.0028	0.9148	0.2134	0.0003	<.0001	1	<.0001	1	0.4759	0.0899	0.0005	0.3968	<.0001	0.971	0.0121	0.008	0.0668	0.948	0.0523	0.759	0.0398	0.0296	0.4146	0.2145	0.9479	0.2535	0.2974	0.7193	0.4592	0.0003	0.6222	0.5859	0.4724	0.4092
2to1_IC_Brl_Y_II	0.0084	0.0002	0.0009	0.0003	0.0058	0.2179	0.0072	<.0001	1	<.0001	0.0004	0.0273	0.0102	<.0001	0.0018	<.0001	<.0001	<.0001	0.0046	<.0001	0.0153	0.0022	0.0001	<.0001	0.0096	0.0008	<.0001	0.0051	0.007	<.0001	<.0001	0.0001	<.0001	0.0003	0.0007	<.0001
2to1_IC_Brl_Y_III	0.514	0.9999	0.0031	0.9306	0.0877	0.0005	<.0001	1	<.0001	1	0.1247	0.0527	<.0001	0.2212	<.0001	0.9793	0.0013	0.0014	0.0845	0.9508	0.1685	0.8882	0.0125	0.0061	0.189	0.2286	0.9123	0.1159	0.3261	0.6237	0.1154	0.0004	0.7962	0.2157	0.4027	0.6788
2to1_IC_Tcl_N_I	0.1956	0.2084	0.0079	0.2753	0.3917	0.0054	0.0012	0.4759	0.0004	0.1247	1	0.8316	0.0118	0.5152	<.0001	0.1326	0.1566	0.0329	0.0487	0.1391	0.0652	0.1957	0.5799	0.6874	0.9956	0.0574	0.1433	0.545	0.1741	0.1267	0.911	0.003	0.0376	0.8328	0.5462	0.0055
2to1_IC_Tcl_Y_I	0.1732	0.0818	0.0171	0.157	0.1026	0.003	0.0011	0.0899	0.0273	0.0527	0.8316	1	0.0059	0.0395	<.0001	0.038	0.0149	0.0039	0.0035	0.1791	0.0718	0.6105	0.1033	0.0263	0.7263	0.0409	0.0342	0.1164	0.1753	0.0251	0.09	0.0014	0.0092	0.0686	0.1403	0.0049
C_100_Brl_N_II	0.0692	0.0012	0.0038	0.0008	0.1019	0.011	0.0075	0.0005	0.0102	<.0001	0.0118	0.0059	1	0.002	<.0001	0.0001	<.0001	<.0001	0.1912	<.0001	0.0147	0.0002	0.0002	0.0001	0.16	0.0216	0.0011	0.0026	0.0362	<.0001	0.0041	0.0011	<.0001	0.0312	0.022	<.0001
C_100_Brl_N_III	0.3306	0.191	0.0027	0.0682	0.3118	0.0009	<.0001	0.3968	<.0001	0.2212	0.5152	0.0395	0.002	1	<.0001	0.317	0.0031	0.1454	0.0759	0.2165	0.0277	0.1908	0.2265	0.7837	0.654	0.1101	0.189	0.0317	0.2974	0.3148	0.7534	0.0157	0.152	0.5927	0.7163	0.1715
C_100_Brl_Y_II	<.0001	<.0001	<.0001	<.0001	<.0001	0.0013	0.1367	<.0001	0.0018	<.0001	<.0001	<.0001	<.0001	<.0001	1	<.0001	<.0001	<.0001	0.0008	<.0001	0.0048	<.0001	<.0001	<.0001	<.0001	<.0001	<.0001	<.0001	<.0001	<.0001	<.0001	<.0001	<.0001	<.0001	<.0001	<.0001
C_100_Brl_Y_III	0.5934	0.9953	0.0226	0.99	0.253	0.0021	<.0001	0.971	<.0001	0.9793	0.1326	0.038	0.0001	0.317	<.0001	1	0.0269	0.0121	0.0302	0.7744	0.1468	0.8142	0.023	0.0152	0.1487	0.4204	0.767	0.1122	0.3353	0.5502	0.1037	0.0009	0.54	0.1546	0.3742	0.1649
C_100_Tcl_N_I	0.0106	0.0073	<.0001	0.0665	0.021	<.0001	<.0001	0.0121	<.0001	0.0013	0.1566	0.0149	<.0001	0.0031	<.0001	0.0269	1	0.0057	0.0011	0.057	0.0062	0.0251	0.6003	0.1142	0.0135	0.0098	0.0371	0.0814	0.0018	0.0206	0.154	0.0004	0.0158	0.0344	0.0703	0.0021
C_100_Tcl_Y_I	0.0013	0.0021	<.0001	0.0006	0.0294	<.0001	<.0001	0.008	<.0001	0.0014	0.0329	0.0039	<.0001	0.1454	<.0001	0.0121	0.0057	1	0.0001	0.019	0.0007	0.0024	0.0115	0.0947	0.0042	0.0001	0.0016	0.0123	0.0002	0.0018	0.1502	<.0001	0.0026	0.0333	0.0023	0.0126
C_60_Brl_N_II	0.7786	0.4264	0.0011	0.1302	0.6156	0.0317	0.0218	0.0668	0.0046	0.0845	0.0487	0.0035	0.1912	0.0759	0.0008	0.0302	0.0011	0.0001	1	0.0077	0.8592	0.0122	0.0133	0.0054	0.2962	0.1962	0.3474	0.1028	0.2172	0.0337	0.0701	0.0365	0.016	0.3388	0.4361	0.0095
C_60_Brl_N_III	0.3337	0.7328	0.0018	0.7464	0.029	<.0001	<.0001	0.948	<.0001	0.9508	0.1391	0.1791	<.0001	0.2165	<.0001	0.7744	0.057	0.019	0.0077	1	0.0736	0.9983	0.249	0.0841	0.1671	0.4163	0.9098	0.1279	0.4891	0.8974	0.2048	0.0059	0.8743	0.1209	0.6078	0.945
C_60_Brl_Y_II	0.9139	0.6454	0.014	0.6654	0.1858	0.0358	0.067	0.0523	0.0153	0.1685	0.0652	0.0718	0.0147	0.0277	0.0048	0.1468	0.0062	0.0007	0.8592	0.0736	1	0.1328	0.0122	0.0078	0.2658	0.6028	0.6082	0.0364	0.5237	0.1003	0.0464	0.2531	0.1386	0.0601	0.6844	0.0526
C_60_Brl_Y_III	0.4823	0.7034	0.0953	0.7956	0.1291	0.001	<.0001	0.759	0.0022	0.8882	0.1957	0.6105	0.0002	0.1908	<.0001	0.8142	0.0251	0.0024	0.0122	0.9983	0.1328	1	0.1794	0.0542	0.4011	0.5162	0.5682	0.2202	0.6618	0.4663	0.1038	0.0069	0.374	0.133	0.6998	0.4191
C_60_Tcl_N_I	0.0462	0.0155	0.0002	0.0288	0.0362	<.0001	0.0001	0.0398	0.0001	0.0125	0.5799	0.1033	0.0002	0.2265	<.0001	0.023	0.6003	0.0115	0.0133	0.249	0.0122	0.1794	1	0.6775	0.1907	0.049	0.0542	0.174	0.0539	0.1111	0.3317	0.017	0.0489	0.0948	0.4273	0.0546
C_60_Tcl_Y_I	0.0252	0.0045	0.0008	0.0121	0.0528	<.0001	<.0001	0.0296	<.0001	0.0061	0.6874	0.0263	0.0001	0.7837	<.0001	0.0152	0.1142	0.0947	0.0054	0.0841	0.0078	0.0542	0.6775	1	0.5014	0.0107	0.0194	0.1346	0.0413	0.0312	0.9753	0.0059	0.0262	0.7049	0.54	0.0183
Fb_100_Fo_p_N_I	0.4798	0.3289	0.0456	0.3686	0.6925	0.0707	0.0094	0.4146	0.0096	0.189	0.9956	0.7263	0.16	0.654	<.0001	0.1487	0.0135	0.0042	0.2962	0.1671	0.2658	0.4011	0.1907	0.5014	1	0.2593	0.3644	0.4356	0.8163	0.3399	0.7369	0.0477	0.0735	0.9491	0.9209	0.0091
Fb_100_Fo_p_N_II	0.9848	0.5361	0.2693	0.8497	0.0698	0.0006	0.0011	0.2145	0.0008	0.2286	0.0574	0.0409	0.0216	0.1101	<.0001	0.4204	0.0098	0.0001	0.1962	0.4163	0.6028	0.5162	0.049	0.0107	0.2593	1	0.8887	0.0069	0.9812	0.4818	0.0418	0.7488	0.0807	0.0284	0.984	0.0528
Fb_100_Fo_p_N_III	0.7439	0.9853	0.0028	0.9842	0.1793	0.0007	0.0005	0.9479	<.0001	0.9123	0.1433	0.0342	0.0011	0.189	<.0001	0.767	0.0371	0.0016	0.3474	0.9098	0.6082	0.5682	0.0542	0.0194	0.3644	0.8887	1	0.0309	0.8682	0.9978	0.1887	0.08	0.957	0.1796	0.9291	0.6379
Fb_100_Fo_p_Y_I	0.0811	0.1681	0.0013	0.0823	0.5727	0.0107	<.0001	0.2535	0.0051	0.1159	0.545	0.1164	0.0026	0.0317	<.0001	0.1122	0.0814	0.0123	0.1028	0.1279	0.0364	0.2202	0.174	0.1346	0.4356	0.0069	0.0309	1	0.0302	0.0084	0.3043	<.0001	0.0072	0.8723	0.0737	0.002
Fb_100_Fo_p_Y_II	0.9383	0.5198	0.2147	0.7715	0.1134	0.0086	0.0094	0.2974	0.007	0.3261	0.1741	0.1753	0.0362	0.2974	<.0001	0.3353	0.0018	0.0002	0.2172	0.4891	0.5237	0.6618	0.0539	0.0413	0.8163	0.9812	0.8682	0.0302	1	0.7364	0.0391	0.5049	0.2028	0.0843	0.9125	0.0432
Fb_100_Fo_p_Y_III	0.1862	0.6026	0.0003	0.5981	0.0474	0.0002	<.0001	0.7193	<.0001	0.6237	0.1267	0.0251	<.0001	0.3148	<.0001	0.5502	0.0206	0.0018	0.0337	0.8974	0.1003	0.4663	0.1111	0.0312	0.3399	0.4818	0.9978	0.0084	0.7364	1	0.065	0.0757	0.9977	0.0653	0.7534	0.5386
Fb_60_Fo_p_N_I	0.1445	0.1347	0.001	0.1067	0.2861	0.0002	<.0001	0.4592	<.0001	0.1154	0.911	0.09	0.0041	0.7534	<.0001	0.1037	0.154	0.1502	0.0701	0.2048	0.0464	0.1038	0.3317	0.9753	0.7369	0.0418	0.1887	0.3043	0.0391	0.065	1	0.0022	0.0759	0.9947	0.8175	0.1009
Fb_60_Fo_p_N_II	0.2148	0.0032	0.0034	0.0151	0.0006	<.0001	0.0018	0.0003	0.0001	0.0004	0.003	0.0014	0.0011	0.0157	<.0001	0.0009	0.0004	<.0001	0.0365	0.0059	0.2531	0.0069	0.017	0.0059	0.0477	0.7488	0.08	<.0001	0.5049	0.0757	0.0022	1	0.0057	0.0004	0.6596	0.0019
Fb_60_Fo_p_N_III	0.0766	0.6328	<.0001	0.4529	0.0136	<.0001	<.0001	0.6222	<.0001	0.7962	0.0376	0.0092	<.0001	0.152	<.0001	0.54	0.0158	0.0026	0.016	0.8743	0.1386	0.374	0.0489	0.0262	0.0735	0.0807	0.957	0.0072	0.2028	0.9977	0.0759	0.0057	1	0.0462	0.4815	0.9494
Fb_60_Fo_p_Y_I	0.1895	0.2264	0.0025	0.1288	0.9014	0.0122	<.0001	0.5859	0.0003	0.2157	0.8328	0.0686	0.0312	0.5927	<.0001	0.1546	0.0344	0.0333	0.3388	0.1209	0.0601	0.133	0.0948	0.7049	0.9491	0.0284	0.1796	0.8723	0.0843	0.0653	0.9947	0.0004	0.0462	1	0.5845	0.0192
Fb_60_Fo_p_Y_II	0.87	0.5698	0.0828	0.6937	0.2824	0.0024	0.0011	0.4724	0.0007	0.4027	0.5462	0.1403	0.022	0.7163	<.0001	0.3742	0.0703	0.0023	0.4361	0.6078	0.6844	0.6998	0.4273	0.54	0.9209	0.984	0.9291	0.0737	0.9125	0.7534	0.8175	0.6596	0.4815	0.5845	1	0.3367
Fb_60_Fo_p_Y_III	0.0645	0.3054	<.0001	0.1028	0.004	<.0001	<.0001	0.4092	<.0001	0.6788	0.0055	0.0049	<.0001	0.1715	<.0001	0.1649	0.0021	0.0126	0.0095	0.945	0.0526	0.4191	0.0546	0.0183	0.0091	0.0528	0.6379	0.002	0.0432	0.5386	0.1009	0.0019	0.9494	0.0192	0.3367	1
La procedura CANDISC
Statistiche multivariate e approssimazioni F
S=21 M=6.5 N=43
Statistica	Valore	Valore F	DF num	DF den	Pr > F
Lambda di Wilks	9.131e-05	1.56	735	1698.4	<.0001
Traccia di Pillai	6.39653	1.35	735	2268	<.0001
Traccia Hotelling-Lawley	15.6735	1.84	735	959.13	<.0001
Radice massima di Roy	4.39209	13.55	35	108	<.0001
NOTE: la statistica F per la radice massima di Roy è un limite superiore.
La procedura CANDISC
	Correlazione	Correlazione	Errore	Correlazione	Autovalori di Inv(E)*H				Test di H0: Le correlazioni canoniche nella riga corrente e in tutte le successive sono uguali a zero
	canonica	canonica	standard	canonica	#NAME?
		corretta	approssimato	quadratica	Autovalore	Differenza	Proporzione	Cumulativa	Rapporto di	Valore F	DF num	DF den	Pr > F
									verosimiglianza	approssimato
1	0.90252	0.858744	0.015509	0.814543	4.3921	1.9927	0.2802	0.2802	9.131e-05	1.56	735	1698.4	<.0001	52.1108
2	0.840138	0.762309	0.0246	0.705832	2.3994	0.7626	0.1531	0.4333	0.00049238	1.34	680	1638	<.0001	28.4731
3	0.787884	.	0.031714	0.620761	1.6369	0.0723	0.1044	0.5377	0.00167379	1.19	627	1576.1	0.0041	19.416
4	0.781067	.	0.032608	0.610066	1.5645	0.4325	0.0998	0.6376	0.00441356	1.08	576	1512.6	0.1239
5	0.728672	0.616612	0.039223	0.530963	1.132	0.3364	0.0722	0.7098	0.0113187	0.96	527	1447.6	0.7044
6	0.665641	0.472121	0.046572	0.443078	0.7956	0.0922	0.0508	0.7606	0.0241319	0.87	480	1381	0.9699
7	0.642591	.	0.049094	0.412923	0.7034	0.1262	0.0449	0.8054	0.0433308	0.8	435	1312.6	0.9974
8	0.604931	.	0.053023	0.365941	0.5771	0.0397	0.0368	0.8422	0.0738078	0.73	392	1242.4	0.9999
9	0.591251	.	0.054391	0.349577	0.5375	0.0635	0.0343	0.8765	0.116405	0.67	351	1170.4	1
10	0.567064	.	0.056734	0.321562	0.474	0.1457	0.0302	0.9068	0.178969	0.6	312	1096.3	1
11	0.497108	0.298628	0.062959	0.247116	0.3282	0.0564	0.0209	0.9277	0.263795	0.52	275	1020.2	1
12	0.462284	.	0.065753	0.213707	0.2718	0.0579	0.0173	0.9451	0.35038	0.47	240	941.82	1
13	0.419792	0.24258	0.068887	0.176225	0.2139	0.0662	0.0136	0.9587	0.44561	0.42	207	861.06	1
14	0.358786	.	0.072859	0.128727	0.1477	0.0022	0.0094	0.9681	0.540936	0.37	176	777.75	1
15	0.356497	.	0.072996	0.12709	0.1456	0.0282	0.0093	0.9774	0.620857	0.35	147	691.71	1
16	0.324169	0.234902	0.074837	0.105085	0.1174	0.0311	0.0075	0.9849	0.711251	0.31	120	602.74	1
17	0.281918	0.135243	0.076978	0.079478	0.0863	0.0323	0.0055	0.9904	0.794769	0.26	95	510.65	1
18	0.226462	.	0.079336	0.051285	0.0541	0.0068	0.0034	0.9939	0.863389	0.22	72	415.24	1
19	0.212338	.	0.079854	0.045088	0.0472	0.0154	0.003	0.9969	0.910062	0.2	51	316.38	1
20	0.175682	.	0.081043	0.030864	0.0318	0.0149	0.002	0.9989	0.953032	0.16	32	214	1
21	0.128906	.	0.082235	0.016617	0.0169		0.0011	1	0.983383	0.12	15	108	1
La procedura CANDISC
Struttura canonica totale
Variabile	Etichetta	Can1	Can2	Can3	Can4	Can5	Can6	Can7	Can8	Can9	Can10	Can11	Can12	Can13	Can14	Can15	Can16	Can17	Can18	Can19	Can20	Can21
STD_TC_Group_Fo_4	STD_TC_Group_Fo_4	0.671081	0.368435	0.414856	-0.160125	0.10521	-0.019864	-0.214487	-0.128543	-0.118265	-0.043073	-0.068584	0.073174	-0.043678	-0.133562	-0.047042	0.197739	0.12835	-0.19087	0.002141	0.011127	0.046636
STD_TC_Group_Lg_6	STD_TC_Group_Lg_6	0.23038	-0.457111	-0.000981	0.250069	-0.386678	0.187672	-0.018544	0.035922	-0.030219	0.123781	0.187475	0.264761	-0.024875	-0.032361	-0.257919	-0.445205	0.179131	-0.15326	0.090094	0.107469	-0.161077
STD_TC_LF_T_7	STD_TC_LF_T_7	0.60304	0.343519	0.187088	-0.032311	0.065961	0.381165	0.060937	-0.082677	0.107909	-0.19905	0.185893	-0.048425	-0.250077	0.184961	-0.188398	0.154358	0.000187	0.043773	-0.208282	0.066027	0.167963
STD_TC_LF_H_8	STD_TC_LF_H_8	0.092335	0.068708	-0.093419	0.293024	0.092005	-0.133094	-0.127923	-0.012914	0.120233	-0.054568	-0.364205	0.209445	0.188397	-0.59959	-0.115596	-0.27045	0.033702	0.155037	0.115322	0.207686	0.303966
STD_TC_LF_G_10	STD_TC_LF_G_10	-0.081835	-0.390699	0.286247	-0.166354	-0.130344	-0.310493	-0.06931	0.141951	-0.149043	0.38075	-0.015793	0.241209	0.225573	-0.118504	0.105389	0.480834	0.141479	-0.161534	0.079673	-0.05978	-0.061769
STD_TC_LS_B_12	STD_TC_LS_B_12	0.211295	-0.331396	0.105828	0.240562	0.01153	0.120407	-0.224895	-0.29366	-0.030747	-0.335224	-0.06766	-0.15083	0.234579	0.002724	0.26033	-0.089699	0.071644	-0.023669	0.050111	0.491245	-0.322476
STD_TC_EN_E_15	STD_TC_EN_E_15	0.26908	0.211215	0.115656	-0.002914	-0.019996	-0.005248	-0.015319	0.024137	0.271733	-0.267882	0.233893	0.01609	-0.257572	-0.295309	0.247574	-0.045409	0.602214	0.113152	0.247799	-0.103853	-0.056825
STD_TC_EN_ES_16	STD_TC_EN_ES_16	0.299973	0.055781	-0.281827	0.155361	0.350963	0.17629	0.131889	-0.342896	-0.219113	-0.020988	0.074723	0.233818	-0.208891	0.116297	-0.305654	0.063986	0.257711	0.1388	-0.076575	0.333324	0.219278
STD_TC_EN_L_18	STD_TC_EN_L_18	0.643929	0.157804	0.339004	-0.10494	-0.108364	0.065657	0.074226	0.234358	0.128265	-0.316707	-0.00631	-0.140155	0.190331	0.127421	-0.098639	-0.049173	-0.323978	-0.14219	-0.152249	0.08852	-0.028042
STD_TC_SZ_s_19	STD_TC_SZ_s_19	0.594114	0.354928	-0.017309	0.195438	-0.01232	0.285415	0.139879	-0.056522	0.020958	0.073225	-0.09496	0.453646	-0.168074	0.052269	0.126354	-0.176523	0.029869	-0.105818	0.221397	0.133241	0.024611
STD_TC_SZ_m_20	STD_TC_SZ_m_20	0.340357	-0.237272	0.077009	0.364821	0.230049	0.080303	-0.095766	0.148835	-0.24735	-0.259386	0.087119	-0.140442	0.128952	-0.231252	0.054782	0.08156	0.167134	0.178079	-0.271449	-0.012122	0.478672
STD_TC_SZ_t_21	STD_TC_SZ_t_21	-0.560262	-0.038008	-0.024773	-0.32575	-0.089381	-0.117368	-0.075113	0.050254	0.089008	0.118912	0.031465	-0.217513	0.075663	0.038389	-0.314918	0.280355	-0.154151	-0.044353	0.225139	-0.072872	-0.459283
STD_TC_CT_N_22	STD_TC_CT_N_22	-0.37104	-0.328713	-0.126124	0.309561	0.409639	0.130502	-0.227741	0.176733	-0.052128	0.174488	0.052084	-0.464906	-0.107529	-0.087644	-0.083455	0.045838	-0.153344	0.081369	0.072262	-0.191382	-0.149332
STD_RR_LF_H_28	STD_RR_LF_H_28	-0.203997	0.197819	0.179535	0.294645	0.156322	0.049323	0.155833	0.03399	-0.115606	-0.049128	-0.077254	0.018643	0.249725	-0.213564	-0.117179	-0.165168	0.192833	-0.158282	0.223966	0.367921	0.573632
STD_RR_LS_P_34	STD_RR_LS_P_34	0.020116	-0.289631	0.160986	0.030486	0.091487	-0.268907	-0.121553	-0.012127	-0.010526	0.244115	-0.174901	0.32961	0.397292	-0.555887	0.00169	0.123992	0.072935	-0.031336	0.214523	0.067702	0.234928
STD_AF_Group_Fo_44	STD_AF_Group_Fo_44	0.648081	0.249061	0.167143	0.442147	-0.014628	-0.231443	-0.190823	-0.307034	-0.027567	-0.072499	0.235934	-0.072527	0.030363	-0.00411	-0.072273	-0.031636	0.16091	0.067292	0.06154	-0.029298	0.029943
STD_AF_Group_Gr_45	STD_AF_Group_Gr_45	-0.123896	-0.039003	0.119481	0.531393	0.073185	0.12174	0.209219	-0.07602	-0.000461	0.022754	-0.007592	-0.008685	0.183891	0.285272	-0.229228	-0.137853	0.107888	0.592634	0.196608	-0.075008	-0.149046
STD_AF_LF_TH_49	STD_AF_LF_TH_49	-0.230337	0.135664	-0.022597	0.338007	0.122373	0.00718	-0.044183	-0.03472	-0.255763	0.079709	0.156042	-0.170029	0.102086	0.114224	-0.024798	-0.229468	-0.050308	0.337594	0.080078	0.034749	-0.685354
STD_AF_LF_G_50	STD_AF_LF_G_50	0.084464	-0.272543	0.31426	0.340882	-0.070459	-0.29095	-0.308173	-0.020473	0.012241	0.097862	0.159128	0.460926	0.265657	0.13064	-0.062919	0.179087	0.269436	-0.15152	0.020678	-0.190781	-0.122752
STD_AF_EN_S_57	STD_AF_EN_S_57	-0.048083	0.17461	0.126208	0.463988	-0.0223	-0.105023	-0.22817	-0.161339	0.000472	0.310518	0.047867	0.113373	0.312398	0.080514	-0.131212	0.03516	0.162761	0.180613	-0.01176	-0.384868	-0.452659
STD_AF_SZ_t_61	STD_AF_SZ_t_61	0.151738	0.263768	0.053601	0.03843	-0.079947	-0.216687	-0.411153	-0.197985	0.102056	0.181091	0.278642	-0.217272	0.326866	0.220923	-0.346417	-0.017404	0.09134	0.291938	0.139311	-0.065173	-0.283236
Struttura canonica tra classi
Variabile	Etichetta	Can1	Can2	Can3	Can4	Can5	Can6	Can7	Can8	Can9	Can10	Can11	Can12	Can13	Can14	Can15	Can16	Can17	Can18	Can19	Can20	Can21
STD_TC_Group_Fo_4	STD_TC_Group_Fo_4	0.760505	0.388671	0.410421	-0.157043	0.096263	-0.016602	-0.173064	-0.097639	-0.087801	-0.030669	-0.04281	0.042476	-0.023023	-0.060171	-0.021058	0.080488	0.045435	-0.054276	0.000571	0.002455	0.007549
STD_TC_Group_Lg_6	STD_TC_Group_Lg_6	0.333875	-0.616674	-0.001241	0.313641	-0.452444	0.200596	-0.019134	0.034894	-0.02869	0.112711	0.14965	0.196538	-0.016768	-0.018644	-0.147647	-0.231747	0.081092	-0.055733	0.030719	0.030317	-0.033342
STD_TC_LF_T_7	STD_TC_LF_T_7	0.752193	0.398866	0.20372	-0.034879	0.066427	0.350654	0.054118	-0.069122	0.088177	-0.155999	0.127714	-0.030939	-0.145089	0.091715	-0.092823	0.069155	7.3e-05	0.0137	-0.061123	0.016032	0.029924
STD_TC_LF_H_8	STD_TC_LF_H_8	0.185365	0.1284	-0.163722	0.509095	0.149125	-0.197063	-0.182848	-0.017377	0.158125	-0.068831	-0.40272	0.21537	0.17592	-0.478516	-0.091666	-0.195014	0.021134	0.078098	0.054469	0.08116	0.087157
STD_TC_LF_G_10	STD_TC_LF_G_10	-0.125059	-0.555794	0.381877	-0.22001	-0.160822	-0.349955	-0.075414	0.1454	-0.149212	0.365588	-0.013294	0.188809	0.16034	-0.071993	0.063617	0.263929	0.067536	-0.061941	0.028646	-0.017783	-0.013482
STD_TC_LS_B_12	STD_TC_LS_B_12	0.356324	-0.520234	0.155798	0.351087	0.015698	0.149759	-0.270032	-0.331933	-0.033969	-0.355196	-0.062847	-0.130286	0.184002	0.001826	0.173413	-0.054332	0.03774	-0.010016	0.019882	0.16126	-0.077673
STD_TC_EN_E_15	STD_TC_EN_E_15	0.511599	0.373824	0.191964	-0.004795	-0.030695	-0.007359	-0.020737	0.03076	0.338459	-0.320013	0.24494	0.015669	-0.227785	-0.223204	0.185932	-0.03101	0.357656	0.053982	0.110846	-0.038436	-0.015431
STD_TC_EN_ES_16	STD_TC_EN_ES_16	0.470299	0.081409	-0.385725	0.210798	0.44425	0.203846	0.147224	-0.360332	-0.225047	-0.020675	0.064527	0.187768	-0.152331	0.072484	-0.189287	0.036032	0.126209	0.054603	-0.028246	0.101725	0.049102
STD_TC_EN_L_18	STD_TC_EN_L_18	0.800738	0.182669	0.368012	-0.112934	-0.108796	0.060217	0.065718	0.195335	0.10449	-0.247448	-0.004322	-0.089272	0.110088	0.06299	-0.048451	-0.021963	-0.125844	-0.044367	-0.044543	0.021427	-0.004981
STD_TC_SZ_s_19	STD_TC_SZ_s_19	0.7527	0.418587	-0.019144	0.214285	-0.012602	0.266693	0.126177	-0.047998	0.017394	0.058289	-0.066266	0.294388	-0.099044	0.026325	0.063232	-0.080328	0.01182	-0.033639	0.065992	0.03286	0.004453
STD_TC_SZ_m_20	STD_TC_SZ_m_20	0.532466	-0.345539	0.105173	0.493933	0.290571	0.092656	-0.106671	0.156067	-0.253503	-0.254964	0.07507	-0.11254	0.093834	-0.14382	0.033853	0.04583	0.081675	0.069905	-0.099912	-0.003692	0.106957
STD_TC_SZ_t_21	STD_TC_SZ_t_21	-0.81695	-0.051591	-0.031534	-0.411075	-0.105227	-0.126223	-0.077983	0.049116	0.085025	0.108944	0.025272	-0.162458	0.051317	0.022253	-0.181385	0.146834	-0.070213	-0.016228	0.077237	-0.020684	-0.095653
STD_TC_CT_N_22	STD_TC_CT_N_22	-0.498141	-0.41081	-0.14782	0.359674	0.444025	0.129221	-0.217696	0.159037	-0.045847	0.147188	0.038515	-0.319705	-0.067148	-0.046777	-0.044257	0.022104	-0.064308	0.027411	0.022825	-0.050015	-0.028635
STD_RR_LF_H_28	STD_RR_LF_H_28	-0.408018	0.368314	0.31348	0.51002	0.252437	0.072759	0.221919	0.045568	-0.151479	-0.06174	-0.085108	0.0191	0.232325	-0.16981	-0.092578	-0.118658	0.120477	-0.079438	0.105393	0.143246	0.163872
STD_RR_LS_P_34	STD_RR_LS_P_34	0.036935	-0.49502	0.258034	0.048442	0.135618	-0.364141	-0.158901	-0.014925	-0.012661	0.281614	-0.176877	0.309982	0.33929	-0.405741	0.001226	0.08177	0.04183	-0.014437	0.092668	0.024197	0.061608
STD_AF_Group_Fo_44	STD_AF_Group_Fo_44	0.745144	0.266569	0.167766	0.439956	-0.013579	-0.196263	-0.156214	-0.236617	-0.020765	-0.052374	0.149415	-0.042713	0.016238	-0.001878	-0.032824	-0.013065	0.057791	0.019414	0.016647	-0.006557	0.004917
STD_AF_Group_Gr_45	STD_AF_Group_Gr_45	-0.214862	-0.062964	0.180886	0.797534	0.10247	0.155711	0.258334	-0.088364	-0.000524	0.024793	-0.007252	-0.007714	0.148333	0.196671	-0.157025	-0.085868	0.058444	0.257886	0.080218	-0.025321	-0.036918
STD_AF_LF_TH_49	STD_AF_LF_TH_49	-0.469736	0.257541	-0.040229	0.59655	0.201489	0.010799	-0.064154	-0.047459	-0.341698	0.102135	0.175277	-0.17761	0.096835	0.092603	-0.019976	-0.168084	-0.032047	0.172752	0.038421	0.013794	-0.199627
STD_AF_LF_G_50	STD_AF_LF_G_50	0.128562	-0.386162	0.417574	0.449031	-0.086587	-0.326619	-0.333974	-0.020887	0.012206	0.09359	0.133408	0.359355	0.188078	0.079049	-0.037829	0.097908	0.128104	-0.057869	0.007405	-0.056526	-0.026686
STD_AF_EN_S_57	STD_AF_EN_S_57	-0.083947	0.283775	0.192355	0.701052	-0.031434	-0.135232	-0.283627	-0.188799	0.00054	0.340622	0.04603	0.101385	0.253687	0.055881	-0.090486	0.022048	0.088762	0.079122	-0.004831	-0.130796	-0.112875
STD_AF_SZ_t_61	STD_AF_SZ_t_61	0.263496	0.426377	0.081256	0.057755	-0.112087	-0.27752	-0.508347	-0.230441	0.1161	0.197583	0.266513	-0.193257	0.264013	0.15251	-0.237617	-0.010855	0.049546	0.127206	0.056916	-0.02203	-0.070249
Struttura canonica entro le classi
Variabile	Etichetta	Can1	Can2	Can3	Can4	Can5	Can6	Can7	Can8	Can9	Can10	Can11	Can12	Can13	Can14	Can15	Can16	Can17	Can18	Can19	Can20	Can21
STD_TC_Group_Fo_4	STD_TC_Group_Fo_4	0.477863	0.33042	0.422436	-0.165334	0.119142	-0.024511	-0.271741	-0.169246	-0.157711	-0.058663	-0.0984	0.10729	-0.06555	-0.206143	-0.072674	0.309307	0.203619	-0.307406	0.00346	0.018113	0.076471
STD_TC_Group_Lg_6	STD_TC_Group_Lg_6	0.126802	-0.31687	-0.000772	0.19958	-0.338465	0.179002	-0.018159	0.036558	-0.031148	0.130307	0.207907	0.30006	-0.028855	-0.038606	-0.307985	-0.538285	0.219659	-0.190792	0.112522	0.135218	-0.204153
STD_TC_LF_T_7	STD_TC_LF_T_7	0.37623	0.26992	0.166913	-0.02923	0.065445	0.412094	0.067642	-0.095375	0.126078	-0.237522	0.233676	-0.062209	-0.328825	0.250118	-0.255004	0.211547	0.000259	0.061767	-0.294862	0.094168	0.241303
STD_TC_LF_H_8	STD_TC_LF_H_8	0.044516	0.041719	-0.064405	0.204846	0.070541	-0.111195	-0.10973	-0.011512	0.108555	-0.050318	-0.353784	0.207917	0.191429	-0.626555	-0.120909	-0.286422	0.0362	0.169056	0.12616	0.228891	0.337454
STD_TC_LF_G_10	STD_TC_LF_G_10	-0.043672	-0.26259	0.218442	-0.128726	-0.11062	-0.287135	-0.065808	0.140069	-0.148952	0.388627	-0.016982	0.265047	0.253706	-0.137072	0.122017	0.56367	0.168208	-0.194971	0.096478	-0.072927	-0.075905
STD_TC_LS_B_12	STD_TC_LS_B_12	0.107718	-0.212776	0.07715	0.177828	0.009348	0.106372	-0.203988	-0.276813	-0.029355	-0.326865	-0.069499	-0.158328	0.252041	0.00301	0.28793	-0.100451	0.081372	-0.027292	0.057969	0.57249	-0.378562
STD_TC_EN_E_15	STD_TC_EN_E_15	0.131657	0.130156	0.080922	-0.002067	-0.015559	-0.00445	-0.013336	0.021837	0.24899	-0.250692	0.230581	0.01621	-0.26561	-0.31318	0.262804	-0.048806	0.656462	0.125219	0.275121	-0.116159	-0.064024
STD_TC_EN_ES_16	STD_TC_EN_ES_16	0.157985	0.037	-0.212251	0.118645	0.293952	0.160892	0.123586	-0.333917	-0.216111	-0.021142	0.079293	0.25356	-0.231865	0.132758	-0.349242	0.074027	0.302386	0.165336	-0.091513	0.401301	0.265931
STD_TC_EN_L_18	STD_TC_EN_L_18	0.403104	0.124415	0.303472	-0.095257	-0.107882	0.071226	0.082672	0.27127	0.150371	-0.379202	-0.007959	-0.180659	0.251114	0.172892	-0.133965	-0.067619	-0.451846	-0.201324	-0.21627	0.126675	-0.040424
STD_TC_SZ_s_19	STD_TC_SZ_s_19	0.364565	0.274297	-0.015189	0.173895	-0.012023	0.303499	0.152715	-0.064131	0.024084	0.08594	-0.117406	0.573182	-0.217365	0.069519	0.168212	-0.237945	0.040834	-0.146862	0.308274	0.186902	0.034775
STD_TC_SZ_m_20	STD_TC_SZ_m_20	0.179445	-0.157551	0.05806	0.278902	0.192886	0.073368	-0.089833	0.145093	-0.244222	-0.261564	0.092545	-0.152463	0.143288	-0.264264	0.062661	0.094459	0.196318	0.212352	-0.324748	-0.01461	0.581133
STD_TC_SZ_t_21	STD_TC_SZ_t_21	-0.307187	-0.026246	-0.019423	-0.258983	-0.077937	-0.111516	-0.073275	0.050948	0.091394	0.124701	0.034761	-0.245566	0.087433	0.045622	-0.374604	0.337668	-0.188302	-0.055002	0.280106	-0.091337	-0.579872
STD_TC_CT_N_22	STD_TC_CT_N_22	-0.215832	-0.240817	-0.104912	0.261105	0.378946	0.131549	-0.235701	0.190089	-0.056786	0.19413	0.061044	-0.556841	-0.131826	-0.110502	-0.10532	0.058572	-0.198727	0.107053	0.095382	-0.254487	-0.200027
STD_RR_LF_H_28	STD_RR_LF_H_28	-0.098442	0.120227	0.123892	0.206173	0.119967	0.041246	0.133797	0.030329	-0.104476	-0.045344	-0.075114	0.018525	0.253982	-0.223379	-0.12268	-0.175087	0.207318	-0.172757	0.245245	0.405868	0.637429
STD_RR_LS_P_34	STD_RR_LS_P_34	0.009948	-0.180385	0.113842	0.02186	0.071948	-0.23044	-0.106948	-0.011089	-0.009748	0.230892	-0.174267	0.335622	0.414069	-0.59583	0.001813	0.134693	0.080354	-0.035048	0.240721	0.076534	0.267519
STD_AF_Group_Fo_44	STD_AF_Group_Fo_44	0.450478	0.218035	0.166137	0.445641	-0.01617	-0.278782	-0.235995	-0.394616	-0.035885	-0.096385	0.330429	-0.103804	0.044481	-0.006191	-0.10899	-0.048305	0.249186	0.105793	0.097066	-0.046553	0.047926
STD_AF_Group_Gr_45	STD_AF_Group_Gr_45	-0.062484	-0.024773	0.086168	0.388597	0.058697	0.106395	0.187731	-0.070889	-0.000436	0.021948	-0.007714	-0.009018	0.195457	0.311835	-0.250807	-0.15272	0.121221	0.675993	0.224993	-0.086474	-0.17309
STD_AF_LF_TH_49	STD_AF_LF_TH_49	-0.110616	0.082053	-0.015518	0.235371	0.093459	0.005975	-0.037752	-0.03083	-0.230021	0.073215	0.150987	-0.168131	0.103324	0.118896	-0.025837	-0.242072	-0.053825	0.366687	0.087262	0.038147	-0.757895
STD_AF_LF_G_50	STD_AF_LF_G_50	0.045172	-0.183573	0.240337	0.264347	-0.059926	-0.269644	-0.293235	-0.020245	0.01226	0.100102	0.171469	0.507573	0.299434	0.151436	-0.073003	0.210392	0.321031	-0.183279	0.025093	-0.233239	-0.15117
STD_AF_EN_S_57	STD_AF_EN_S_57	-0.02419	0.110633	0.090795	0.338469	-0.017842	-0.091558	-0.204231	-0.150079	0.000445	0.298785	0.048519	0.117441	0.33123	0.087795	-0.14321	0.038856	0.182425	0.20551	-0.013425	-0.44261	-0.524384
STD_AF_SZ_t_61	STD_AF_SZ_t_61	0.076488	0.167453	0.038637	0.02809	-0.064088	-0.18928	-0.368744	-0.184532	0.096341	0.174592	0.282998	-0.225513	0.347255	0.241375	-0.378842	-0.019271	0.102577	0.332838	0.159346	-0.075099	-0.328764
La procedura CANDISC
Coefficienti canonici standardizzati del campione totale
Variabile	Etichetta	Can1	Can2	Can3	Can4	Can5	Can6	Can7	Can8	Can9	Can10	Can11	Can12	Can13	Can14	Can15	Can16	Can17	Can18	Can19	Can20	Can21
STD_TC_Group_Fo_4	STD_TC_Group_Fo_4	0.18458	-0.189371	1.5006	-1.16081	0.367996	0.165832	-0.830178	-0.462504	-1.46073	-0.403674	-1.34923	-0.121255	-0.542761	0.243976	-0.464803	-0.721609	0.411934	0.00597966	0.439186	-0.745174	0.0279312
STD_TC_Group_Lg_6	STD_TC_Group_Lg_6	0.246926	-0.693813	0.266255	-0.168082	-0.745731	0.454474	0.0562557	-0.130507	-0.387382	0.245327	0.0578655	-0.160143	-0.177265	-0.289129	-0.530579	-0.554327	0.250605	-0.191109	-0.038587	-0.153838	-0.0631821
STD_TC_LF_T_7	STD_TC_LF_T_7	-1.44793	0.55517	1.88595	0.648836	-0.701314	1.09769	-0.553299	-0.444414	1.16263	0.684377	1.44264	0.621332	-0.842841	-0.822277	0.133616	0.679814	-1.03037	0.79239	-0.974361	1.05643	0.1969
STD_TC_LF_H_8	STD_TC_LF_H_8	-0.272778	0.628124	0.0564182	1.09998	-0.912977	-0.886332	-0.955548	1.22	0.693656	0.282267	-1.25662	0.0776385	-1.12473	-0.180848	-0.443227	0.342092	0.174797	0.597271	-0.734973	1.18926	-0.148219
STD_TC_LF_G_10	STD_TC_LF_G_10	0.694985	0.182984	0.148398	1.00435	-1.02346	-0.960353	0.312144	1.58786	0.536879	1.76336	-0.855468	-0.765345	-0.744887	0.26032	0.203264	0.955666	0.837925	0.340935	-0.743668	1.59563	-0.25266
STD_TC_LS_B_12	STD_TC_LS_B_12	-0.00559582	-0.399459	-0.0630903	0.220604	-0.243269	0.576021	-0.315521	-0.5632	0.315863	-0.18175	-0.405065	-0.297596	0.320963	0.104715	0.399836	0.297681	0.181368	-0.131274	0.00828614	0.433702	-0.189694
STD_TC_EN_E_15	STD_TC_EN_E_15	0.417506	-0.00181203	-0.238529	-0.270806	0.700896	-0.23059	0.621521	0.518507	0.804167	-0.0626605	0.185933	-0.232884	0.120473	-0.189791	0.114597	-0.109166	0.953757	-0.119423	0.0116034	-0.0160493	-0.376576
STD_TC_EN_ES_16	STD_TC_EN_ES_16	1.1016	-0.386872	-1.27048	-0.254811	1.55775	-0.746931	1.14504	0.142528	0.362613	0.223411	-0.346357	-0.173289	0.370411	0.276343	-0.629304	-0.00842026	0.956946	-0.520806	-0.457626	0.255594	-0.493217
STD_TC_EN_L_18	STD_TC_EN_L_18	1.68877	-0.271859	-0.573796	-0.0706749	1.43088	-0.935105	1.51993	1.05465	1.00966	0.126217	-0.316129	-0.509642	0.864336	0.266064	-0.402753	-0.290216	0.495863	-0.721045	-0.446523	0.111337	-0.643687
STD_TC_SZ_s_19	STD_TC_SZ_s_19	0.818176	0.731417	-1.77251	0.492544	-0.710808	1.08144	-0.701359	0.789656	-0.735064	-0.373371	0.0263904	0.512645	0.437627	0.268096	0.460297	0.790762	-0.464562	-0.0558549	1.43826	-0.233035	0.144567
STD_TC_SZ_m_20	STD_TC_SZ_m_20	0.302259	0.292311	-1.68096	0.108573	-1.2979	1.19974	-0.803865	0.6124	-1.8887	-1.43793	0.236474	0.199193	0.837716	-0.284076	-0.0137316	0.851725	-0.0868939	0.287837	0.722584	-0.812599	0.343238
STD_TC_SZ_t_21	STD_TC_SZ_t_21	-0.375259	0.444104	-1.4594	0.443671	-1.45029	0.830286	-0.168597	-0.0530106	-1.15082	-1.81097	0.125648	0.247538	0.331436	-0.578551	-0.827566	1.41367	-0.507414	-0.288794	1.33984	-0.616658	-0.19613
STD_TC_CT_N_22	STD_TC_CT_N_22	0.503605	-0.633317	0.218117	0.436263	1.38172	-0.182124	-0.1865	0.557749	0.889962	0.900654	-0.295351	-0.613379	-0.474819	0.262266	-0.0471007	-0.212237	0.134333	-0.372899	0.0640708	0.165196	-0.0898224
STD_RR_LF_H_28	STD_RR_LF_H_28	-0.807546	0.754114	0.443415	0.46504	0.1067	0.149693	0.317664	0.230013	0.0861345	0.338918	0.206601	-0.373914	0.354842	0.0930654	-0.0585684	-0.100263	0.431154	-0.620889	-0.0171225	0.468697	0.24231
STD_RR_LS_P_34	STD_RR_LS_P_34	0.0126294	-0.898863	0.664816	-1.3036	1.51795	0.827132	0.878845	-1.80693	0.189743	-0.131993	1.89278	0.777734	1.13411	-1.09619	0.293249	-0.505281	-1.20368	0.103655	0.523865	-0.905311	0.124444
STD_AF_Group_Fo_44	STD_AF_Group_Fo_44	0.508995	-0.0188151	-0.0704708	1.35293	-0.929905	-1.19532	0.785776	-0.985831	-0.191241	-0.135896	0.542884	-0.507029	-0.662256	-0.424999	-0.0189685	0.489444	-0.784441	-0.256089	0.432559	-0.0893083	0.152174
STD_AF_Group_Gr_45	STD_AF_Group_Gr_45	0.103806	-0.826436	1.09146	-0.130803	-0.10758	-0.0230894	0.33333	-0.315456	-0.223651	-0.286149	-0.896789	-0.0860241	-0.316886	0.545921	-0.247217	-0.150273	0.0356193	0.781947	0.712705	-0.420699	0.231393
STD_AF_LF_TH_49	STD_AF_LF_TH_49	-0.919277	0.714326	1.04722	-6.1248e-05	0.378531	-0.346855	-0.160947	0.4306	-0.730848	0.00113323	1.28108	0.749656	-0.469404	-0.58741	0.253966	-0.32972	-0.746723	0.614427	-0.409136	0.727312	-0.463058
STD_AF_LF_G_50	STD_AF_LF_G_50	-1.12208	-0.106064	0.776971	0.281207	0.685212	-0.496918	-1.23841	0.435238	0.171191	-1.00293	0.547135	1.30408	-0.475477	0.543662	-0.112828	-0.0840008	-0.465263	0.00997564	0.11373	0.0795895	0.125241
STD_AF_EN_S_57	STD_AF_EN_S_57	0.449973	0.564083	-1.03973	0.596661	0.0650072	0.769342	1.16856	-0.476517	0.643065	0.626838	-0.665101	-0.652374	1.24458	-0.404636	-0.125777	0.265686	1.01738	-0.935588	-0.988189	-0.664894	-0.591687
STD_AF_SZ_t_61	STD_AF_SZ_t_61	0.485887	0.31134	-0.649594	-0.862448	-0.0024647	0.154114	-1.32901	0.695995	0.193327	0.640624	0.223009	-0.162242	0.554225	0.695133	0.130555	-0.290551	0.333524	0.52841	0.298287	0.413681	0.390775
Coefficienti canonici standardizzati entro le classi
Variabile	Etichetta	Can1	Can2	Can3	Can4	Can5	Can6	Can7	Can8	Can9	Can10	Can11	Can12	Can13	Can14	Can15	Can16	Can17	Can18	Can19	Can20	Can21
STD_TC_Group_Fo_4	STD_TC_Group_Fo_4	0.12845	-0.131784	1.04427	-0.807813	0.256089	0.115403	-0.577724	-0.321858	-1.01652	-0.280918	-0.938933	-0.084382	-0.377709	0.169784	-0.323458	-0.50217	0.286666	0.00416126	0.305631	-0.518569	0.0194374
STD_TC_Group_Lg_6	STD_TC_Group_Lg_6	0.222311	-0.624651	0.239713	-0.151327	-0.671393	0.40917	0.0506479	-0.117497	-0.348766	0.220872	0.0520972	-0.144179	-0.159594	-0.260308	-0.477688	-0.499069	0.225623	-0.172058	-0.0347405	-0.138503	-0.0568838
STD_TC_LF_T_7	STD_TC_LF_T_7	-1.15005	0.440956	1.49796	0.515353	-0.557035	0.871865	-0.43947	-0.352986	0.923447	0.543582	1.14585	0.493507	-0.669446	-0.653113	0.106128	0.539958	-0.818393	0.629375	-0.773909	0.839091	0.156392
STD_TC_LF_H_8	STD_TC_LF_H_8	-0.280374	0.645614	0.0579892	1.13061	-0.938399	-0.911013	-0.982156	1.25397	0.712971	0.290127	-1.29161	0.0798004	-1.15605	-0.185884	-0.455569	0.351618	0.179664	0.613902	-0.755439	1.22238	-0.152346
STD_TC_LF_G_10	STD_TC_LF_G_10	0.645347	0.169915	0.137799	0.932614	-0.950363	-0.891762	0.289849	1.47445	0.498533	1.63742	-0.794368	-0.710682	-0.691685	0.241727	0.188747	0.88741	0.778078	0.316584	-0.690553	1.48167	-0.234614
STD_TC_LS_B_12	STD_TC_LS_B_12	-0.00543929	-0.388285	-0.0613255	0.214433	-0.236464	0.559908	-0.306695	-0.547446	0.307027	-0.176666	-0.393734	-0.289271	0.311985	0.101786	0.388651	0.289354	0.176295	-0.127601	0.00805435	0.42157	-0.184388
STD_TC_EN_E_15	STD_TC_EN_E_15	0.422841	-0.00183518	-0.241577	-0.274266	0.709853	-0.233537	0.629464	0.525133	0.814443	-0.0634612	0.188309	-0.23586	0.122013	-0.192216	0.116061	-0.110561	0.965945	-0.120949	0.0117517	-0.0162544	-0.381389
STD_TC_EN_ES_16	STD_TC_EN_ES_16	1.0365	-0.364009	-1.1954	-0.239752	1.46569	-0.702789	1.07737	0.134105	0.341184	0.210208	-0.325888	-0.163048	0.348521	0.260012	-0.592114	-0.00792264	0.900392	-0.490027	-0.430582	0.240489	-0.464069
STD_TC_EN_L_18	STD_TC_EN_L_18	1.33681	-0.2152	-0.454209	-0.0559453	1.13266	-0.740216	1.20315	0.834843	0.799231	0.0999118	-0.250243	-0.403425	0.684197	0.210613	-0.318814	-0.229731	0.392519	-0.570769	-0.353461	0.088133	-0.509534
STD_TC_SZ_s_19	STD_TC_SZ_s_19	0.660723	0.59066	-1.4314	0.397757	-0.574017	0.873321	-0.566386	0.637691	-0.593605	-0.301518	0.0213117	0.413989	0.353408	0.216503	0.371715	0.638584	-0.37516	-0.0451059	1.16147	-0.188189	0.116746
STD_TC_SZ_m_20	STD_TC_SZ_m_20	0.284093	0.274742	-1.57993	0.102047	-1.21989	1.12763	-0.75555	0.575592	-1.77518	-1.35151	0.222261	0.18722	0.787366	-0.267002	-0.0129063	0.800533	-0.0816713	0.270537	0.679154	-0.763759	0.322608
STD_TC_SZ_t_21	STD_TC_SZ_t_21	-0.339154	0.401375	-1.31899	0.400984	-1.31075	0.750401	-0.152375	-0.0479102	-1.0401	-1.63673	0.113559	0.223721	0.299547	-0.522887	-0.747942	1.27766	-0.458594	-0.261008	1.21093	-0.557327	-0.177259
STD_TC_CT_N_22	STD_TC_CT_N_22	0.429015	-0.539515	0.185811	0.371648	1.17707	-0.155149	-0.158877	0.47514	0.758148	0.767256	-0.251606	-0.52253	-0.404492	0.223421	-0.0401246	-0.180802	0.114437	-0.317668	0.0545811	0.140728	-0.0765186
STD_RR_LF_H_28	STD_RR_LF_H_28	-0.829252	0.774383	0.455333	0.47754	0.109568	0.153716	0.326202	0.236196	0.0884496	0.348028	0.212154	-0.383964	0.36438	0.0955668	-0.0601426	-0.102958	0.442742	-0.637577	-0.0175827	0.481295	0.248823
STD_RR_LS_P_34	STD_RR_LS_P_34	0.0126555	-0.900723	0.666191	-1.3063	1.52109	0.828843	0.880663	-1.81067	0.190136	-0.132266	1.8967	0.779343	1.13646	-1.09846	0.293855	-0.506327	-1.20617	0.10387	0.524949	-0.907184	0.124702
STD_AF_Group_Fo_44	STD_AF_Group_Fo_44	0.362866	-0.0134134	-0.0502391	0.964516	-0.662936	-0.852152	0.560185	-0.702806	-0.136337	-0.0968812	0.387026	-0.361465	-0.472127	-0.302985	-0.0135228	0.348928	-0.559234	-0.182568	0.308374	-0.0636685	0.108486
STD_AF_Group_Gr_45	STD_AF_Group_Gr_45	0.101998	-0.81204	1.07244	-0.128524	-0.105706	-0.0226872	0.327524	-0.309961	-0.219755	-0.281164	-0.881167	-0.0845256	-0.311366	0.536412	-0.24291	-0.147656	0.0349988	0.768326	0.70029	-0.413371	0.227362
STD_AF_LF_TH_49	STD_AF_LF_TH_49	-0.948571	0.737089	1.08059	-6.32e-05	0.390593	-0.357908	-0.166076	0.444321	-0.754138	0.00116934	1.3219	0.773545	-0.484362	-0.606129	0.262059	-0.340227	-0.770518	0.634007	-0.422173	0.750488	-0.477814
STD_AF_LF_G_50	STD_AF_LF_G_50	-1.03969	-0.0982764	0.719923	0.26056	0.634901	-0.460433	-1.14749	0.403281	0.158622	-0.929294	0.506963	1.20833	-0.440566	0.503745	-0.104544	-0.0778332	-0.431102	0.0092432	0.10538	0.0737458	0.116046
STD_AF_EN_S_57	STD_AF_EN_S_57	0.443227	0.555626	-1.02414	0.587715	0.0640325	0.757807	1.15104	-0.469373	0.633424	0.617439	-0.655129	-0.642592	1.22591	-0.398569	-0.123892	0.261703	1.00213	-0.921561	-0.973373	-0.654925	-0.582816
STD_AF_SZ_t_61	STD_AF_SZ_t_61	0.477658	0.306067	-0.638593	-0.847842	-0.00242296	0.151504	-1.3065	0.684208	0.190053	0.629774	0.219232	-0.159494	0.544838	0.683361	0.128344	-0.285631	0.327876	0.519461	0.293235	0.406675	0.384157
Coefficienti canonici grezzi
Variabile	Etichetta	Can1	Can2	Can3	Can4	Can5	Can6	Can7	Can8	Can9	Can10	Can11	Can12	Can13	Can14	Can15	Can16	Can17	Can18	Can19	Can20	Can21
STD_TC_Group_Fo_4	STD_TC_Group_Fo_4	0.18458	-0.189371	1.5006	-1.16081	0.367996	0.165832	-0.830178	-0.462504	-1.46073	-0.403674	-1.34923	-0.121255	-0.542761	0.243976	-0.464803	-0.721609	0.411934	0.00597966	0.439186	-0.745174	0.0279312
STD_TC_Group_Lg_6	STD_TC_Group_Lg_6	0.246926	-0.693813	0.266255	-0.168082	-0.745731	0.454474	0.0562557	-0.130507	-0.387382	0.245327	0.0578655	-0.160143	-0.177265	-0.289129	-0.530579	-0.554327	0.250605	-0.191109	-0.038587	-0.153838	-0.0631821
STD_TC_LF_T_7	STD_TC_LF_T_7	-1.44793	0.55517	1.88595	0.648836	-0.701314	1.09769	-0.553299	-0.444414	1.16263	0.684377	1.44264	0.621332	-0.842841	-0.822277	0.133616	0.679814	-1.03037	0.79239	-0.974361	1.05643	0.1969
STD_TC_LF_H_8	STD_TC_LF_H_8	-0.272778	0.628124	0.0564182	1.09998	-0.912977	-0.886332	-0.955548	1.22	0.693656	0.282267	-1.25662	0.0776385	-1.12473	-0.180848	-0.443227	0.342092	0.174797	0.597271	-0.734973	1.18926	-0.148219
STD_TC_LF_G_10	STD_TC_LF_G_10	0.694985	0.182984	0.148398	1.00435	-1.02346	-0.960353	0.312144	1.58786	0.536879	1.76336	-0.855468	-0.765345	-0.744887	0.26032	0.203264	0.955666	0.837925	0.340935	-0.743668	1.59563	-0.25266
STD_TC_LS_B_12	STD_TC_LS_B_12	-0.00559582	-0.399459	-0.0630903	0.220604	-0.243269	0.576021	-0.315521	-0.5632	0.315863	-0.18175	-0.405065	-0.297596	0.320963	0.104715	0.399836	0.297681	0.181368	-0.131274	0.00828614	0.433702	-0.189694
STD_TC_EN_E_15	STD_TC_EN_E_15	0.417506	-0.00181203	-0.238529	-0.270806	0.700896	-0.23059	0.621521	0.518507	0.804167	-0.0626605	0.185933	-0.232884	0.120473	-0.189791	0.114597	-0.109166	0.953757	-0.119423	0.0116034	-0.0160493	-0.376576
STD_TC_EN_ES_16	STD_TC_EN_ES_16	1.1016	-0.386872	-1.27048	-0.254811	1.55775	-0.746931	1.14504	0.142528	0.362613	0.223411	-0.346357	-0.173289	0.370411	0.276343	-0.629304	-0.00842026	0.956946	-0.520806	-0.457626	0.255594	-0.493217
STD_TC_EN_L_18	STD_TC_EN_L_18	1.68877	-0.271859	-0.573796	-0.0706749	1.43088	-0.935105	1.51993	1.05465	1.00966	0.126217	-0.316129	-0.509642	0.864336	0.266064	-0.402753	-0.290216	0.495863	-0.721045	-0.446523	0.111337	-0.643687
STD_TC_SZ_s_19	STD_TC_SZ_s_19	0.818176	0.731417	-1.77251	0.492544	-0.710808	1.08144	-0.701359	0.789656	-0.735064	-0.373371	0.0263904	0.512645	0.437627	0.268096	0.460297	0.790762	-0.464562	-0.0558549	1.43826	-0.233035	0.144567
STD_TC_SZ_m_20	STD_TC_SZ_m_20	0.302259	0.292311	-1.68096	0.108573	-1.2979	1.19974	-0.803865	0.6124	-1.8887	-1.43793	0.236474	0.199193	0.837716	-0.284076	-0.0137316	0.851725	-0.0868939	0.287837	0.722584	-0.812599	0.343238
STD_TC_SZ_t_21	STD_TC_SZ_t_21	-0.375259	0.444104	-1.4594	0.443671	-1.45029	0.830286	-0.168597	-0.0530106	-1.15082	-1.81097	0.125648	0.247538	0.331436	-0.578551	-0.827566	1.41367	-0.507414	-0.288794	1.33984	-0.616658	-0.19613
STD_TC_CT_N_22	STD_TC_CT_N_22	0.503605	-0.633317	0.218117	0.436263	1.38172	-0.182124	-0.1865	0.557749	0.889962	0.900654	-0.295351	-0.613379	-0.474819	0.262266	-0.0471007	-0.212237	0.134333	-0.372899	0.0640708	0.165196	-0.0898224
STD_RR_LF_H_28	STD_RR_LF_H_28	-0.807546	0.754114	0.443415	0.46504	0.1067	0.149693	0.317664	0.230013	0.0861345	0.338918	0.206601	-0.373914	0.354842	0.0930654	-0.0585684	-0.100263	0.431154	-0.620889	-0.0171225	0.468697	0.24231
STD_RR_LS_P_34	STD_RR_LS_P_34	0.0126294	-0.898863	0.664816	-1.3036	1.51795	0.827132	0.878845	-1.80693	0.189743	-0.131993	1.89278	0.777734	1.13411	-1.09619	0.293249	-0.505281	-1.20368	0.103655	0.523865	-0.905311	0.124444
STD_AF_Group_Fo_44	STD_AF_Group_Fo_44	0.508995	-0.0188151	-0.0704708	1.35293	-0.929905	-1.19532	0.785776	-0.985831	-0.191241	-0.135896	0.542884	-0.507029	-0.662256	-0.424999	-0.0189685	0.489444	-0.784441	-0.256089	0.432559	-0.0893083	0.152174
STD_AF_Group_Gr_45	STD_AF_Group_Gr_45	0.103806	-0.826436	1.09146	-0.130803	-0.10758	-0.0230894	0.33333	-0.315456	-0.223651	-0.286149	-0.896789	-0.0860241	-0.316886	0.545921	-0.247217	-0.150273	0.0356193	0.781947	0.712705	-0.420699	0.231393
STD_AF_LF_TH_49	STD_AF_LF_TH_49	-0.919277	0.714326	1.04722	-6.1248e-05	0.378531	-0.346855	-0.160947	0.4306	-0.730848	0.00113323	1.28108	0.749656	-0.469404	-0.58741	0.253966	-0.32972	-0.746723	0.614427	-0.409136	0.727312	-0.463058
STD_AF_LF_G_50	STD_AF_LF_G_50	-1.12208	-0.106064	0.776971	0.281207	0.685212	-0.496918	-1.23841	0.435238	0.171191	-1.00293	0.547135	1.30408	-0.475477	0.543662	-0.112828	-0.0840008	-0.465263	0.00997564	0.11373	0.0795895	0.125241
STD_AF_EN_S_57	STD_AF_EN_S_57	0.449973	0.564083	-1.03973	0.596661	0.0650072	0.769342	1.16856	-0.476517	0.643065	0.626838	-0.665101	-0.652374	1.24458	-0.404636	-0.125777	0.265686	1.01738	-0.935588	-0.988189	-0.664894	-0.591687
STD_AF_SZ_t_61	STD_AF_SZ_t_61	0.485887	0.31134	-0.649594	-0.862448	-0.0024647	0.154114	-1.32901	0.695995	0.193327	0.640624	0.223009	-0.162242	0.554225	0.695133	0.130555	-0.290551	0.333524	0.52841	0.298287	0.413681	0.390775
Medie di classe su variabili canoniche
TREATMENT	Can1	Can2	Can3	Can4	Can5	Can6	Can7	Can8	Can9	Can10	Can11	Can12	Can13	Can14	Can15	Can16	Can17	Can18	Can19	Can20	Can21
1to1_IC_Brl_N_II	-0.527605	1.03104	0.500814	-0.184878	0.430708	0.606838	0.576334	0.536665	-0.486468	0.294864	-0.226647	0.906943	0.180934	0.278259	0.689739	0.0435794	-0.312436	-0.393421	0.323402	0.0770668	0.0856724
1to1_IC_Brl_N_III	0.650612	1.30617	-1.04035	-1.16568	0.398691	0.571854	-0.279379	0.273041	-0.0860133	0.0929935	-0.243097	0.56001	-0.0445135	0.4225	0.00567887	-0.161624	0.0163264	0.345089	0.0806535	0.180558	-0.0519363
1to1_IC_Brl_Y_II	-0.8897	0.581394	3.28537	-1.84061	-0.423295	0.770292	0.975658	0.443518	0.470643	-0.933086	-0.156774	-0.226088	-0.3574	-0.643994	-0.414716	0.0340246	0.414488	-0.129095	-0.161738	-0.0259041	0.0538835
1to1_IC_Brl_Y_III	0.510641	1.45237	-0.11825	-0.76332	-0.446316	1.18379	-0.438582	0.530471	0.54394	-0.184044	-0.321429	0.0255816	0.0345114	-0.246266	0.340077	-0.187263	-0.259109	0.0390456	-0.0628405	-0.356657	0.116784
1to1_IC_Tcl_N_I	-0.562085	-1.44491	-0.302607	-1.10725	0.899289	0.192524	0.445265	-0.595356	0.800884	0.84524	0.0687007	-0.0445411	-0.465896	-0.247694	-0.489072	0.859455	-0.432589	-0.0955104	-0.190893	0.197896	-0.0585355
1to1_IC_Tcl_Y_I	-2.98846	-0.995683	-1.01758	-1.59352	0.131422	-1.40309	0.278891	-0.81654	1.77749	-0.138403	-0.0316869	-0.2132	-0.287842	0.24083	-0.00996265	-0.885989	-0.206734	-0.0273749	0.136824	-0.0448925	-0.0523027
2to1_IC_Brl_N_II	-3.98868	0.764143	-0.960596	1.61423	-0.199265	-0.0918194	-1.75708	1.07488	0.312573	-0.113115	-0.0623153	0.467474	-0.145902	-0.806703	0.142664	0.0971428	-0.21061	0.284331	-0.20543	0.0536131	0.0940555
2to1_IC_Brl_N_III	1.83659	0.425458	-0.635153	-1.38651	0.526173	0.350146	-0.800595	0.175821	-0.43776	-0.0568943	0.417339	0.00142977	-0.0668254	0.178674	0.0174572	-0.251126	0.155864	-0.15752	-0.275539	0.00601715	-0.0652298
2to1_IC_Brl_Y_II	-3.81572	-0.470155	0.353539	-1.04317	-1.9655	-1.3398	0.555099	-0.981005	-0.651662	0.426414	-0.239544	0.235488	-0.0466555	0.191018	0.821273	0.109809	0.229518	0.00378651	-0.402353	0.03289	0.098262
2to1_IC_Brl_Y_III	1.48067	1.27958	-1.03393	-1.49965	0.211301	-0.089064	-0.260585	0.0653043	-0.669915	-0.531186	-0.00671779	0.258357	-0.161628	0.14895	-0.230869	-0.0968491	0.248742	-0.133485	-0.10842	-0.0948822	0.0237583
2to1_IC_Tcl_N_I	0.358769	-1.76358	0.466766	0.0589555	-0.222488	0.202162	-1.48803	0.680918	0.203362	-0.301791	-0.177746	0.202613	-0.0871385	0.538075	-0.422339	-0.260572	0.192297	-0.309705	-0.122087	0.0333649	0.0532711
2to1_IC_Tcl_Y_I	-0.247853	-0.926035	0.781421	-0.67282	-1.78286	-0.842584	-0.950811	1.35884	-0.565236	0.792566	-0.71045	-0.198595	-0.257239	0.272808	-0.245378	0.349205	-0.0732782	-0.193815	0.156869	0.0779575	-0.0906457
C_100_Brl_N_II	-2.97204	-0.973313	1.29138	-0.384341	1.89306	0.190267	-0.251124	0.454834	-0.982651	1.30329	0.912639	-0.732768	-0.188045	-0.194182	0.215821	-0.225573	0.457531	0.168839	0.297538	-0.113211	-0.0519212
C_100_Brl_N_III	1.32395	-0.90921	0.534506	0.367017	1.42119	-1.21479	0.417609	0.422413	0.288663	-0.587362	0.398881	0.997459	-0.447132	0.183271	0.244358	0.320013	0.0240933	-0.0880034	0.0817618	-0.0248493	-0.113836
C_100_Brl_Y_II	-4.95262	0.386978	-2.72989	1.19888	-0.557389	0.777567	0.855932	0.530986	-0.457143	-1.29887	0.733409	-0.631195	0.0592371	0.30855	-0.252328	0.296786	-0.0182209	-0.243241	0.0902521	-0.0152411	-0.0892778
C_100_Brl_Y_III	1.26862	0.856435	-0.68583	-1.32791	-0.170482	0.610194	0.527582	0.536017	0.951889	-0.478566	0.602773	0.293218	-0.198607	0.132406	0.400716	0.34901	0.25831	0.447273	0.0216328	-0.0217738	-0.0986581
C_100_Tcl_N_I	1.39975	-1.43636	0.021003	1.39126	-1.86432	2.20958	0.0171701	-0.646082	0.903796	0.997867	-0.0793427	-0.201936	-0.350882	0.0219287	0.465846	0.00908444	0.107513	-0.0680372	0.157815	-0.0832151	-0.0699186
C_100_Tcl_Y_I	1.93895	-2.65614	-1.3896	0.577702	0.325066	-0.665193	1.7624	1.84492	0.614675	0.925411	-0.00502479	-0.050961	0.632461	-0.0979042	-0.107786	-0.143748	0.0868577	0.0856944	-0.144384	-0.0308621	0.16444
C_60_Brl_N_II	-1.46754	0.257499	-0.617267	0.259047	1.77054	0.630659	0.208792	-1.12216	-0.53945	0.632845	-0.520461	0.911635	-0.118991	-0.174855	-0.336975	0.00948988	0.018641	-0.0740183	-0.0127603	-0.185921	0.0725318
C_60_Brl_N_III	2.15131	0.825785	-0.252273	-0.209112	-1.0421	-0.41346	0.230352	-0.00501151	-0.718547	0.162248	0.427512	-0.330069	0.544657	-0.110115	0.0375783	-0.160568	-0.271789	-0.0674181	-0.0871035	-0.159762	-0.124333
C_60_Brl_Y_II	-1.29557	1.13522	-0.533899	0.515595	0.120089	0.358212	0.744793	0.111249	0.134049	0.19975	-1.57332	-0.0558026	0.224647	-0.0304903	-0.439296	-0.195463	0.249982	-0.00500267	0.202205	-0.0386721	-0.115926
C_60_Brl_Y_III	1.21534	0.64019	0.547576	-1.13202	-1.45641	-0.584129	0.406111	-0.180248	-0.499983	-0.123696	0.0881805	-0.127143	-0.102588	-0.0584272	-0.301863	0.205683	-0.493517	0.323547	0.300869	-0.129436	-0.0572518
C_60_Tcl_N_I	0.859176	-1.35782	0.319904	1.84776	-1.41423	0.0847099	-0.175513	-0.560869	-0.352149	0.0414674	1.05707	0.848943	-0.695714	-0.124529	-0.491134	-0.406829	0.0303308	0.018911	0.0694725	-0.0130105	-0.0244511
C_60_Tcl_Y_I	1.35691	-2.27903	0.901701	1.47738	0.0952021	-0.286866	0.243829	-0.25164	0.154461	-1.35445	-0.286559	0.0839442	0.326569	-0.434163	0.273509	-0.154193	-0.104654	-0.131519	0.0683821	-0.000541635	0.00165025
Fb_100_Fo_p_N_I	-0.397057	-0.93908	0.842617	-0.196272	0.465123	-0.618711	-1.29237	-0.0413115	0.139019	-0.311014	-0.217846	-0.253739	0.37671	0.260455	-0.163943	0.200331	-0.169604	0.263969	0.177329	-0.208178	0.0842844
Fb_100_Fo_p_N_II	-0.180181	1.81297	1.3467	0.366994	0.170361	0.613362	0.702522	0.196881	0.0561576	0.227765	0.677182	-0.32757	0.0789227	0.415355	-0.0685558	-0.163496	-0.327812	-0.137381	-0.120928	0.203135	0.230991
Fb_100_Fo_p_N_III	1.06838	1.62635	-0.400469	0.17912	0.572181	0.309213	-0.491175	-0.370424	0.338073	0.646886	-0.0467967	-0.448709	0.142945	-0.215279	-0.0480256	-0.275437	-0.285514	-0.138486	-0.25654	0.184624	-0.166082
Fb_100_Fo_p_Y_I	0.00552032	-2.02055	-0.711804	-1.13555	-0.76127	0.849106	-0.068339	-1.00114	-0.679052	-0.109964	0.201001	0.434164	1.17912	-0.144546	-0.398665	0.026587	0.20438	0.250672	0.0150612	0.207009	0.0845576
Fb_100_Fo_p_Y_II	-0.364754	1.38836	1.26114	-0.0436338	0.141899	-0.724205	-0.328856	-0.00688475	0.25488	-0.00820611	0.449953	0.173658	0.834126	-0.618071	0.178348	-0.139164	-0.0464027	-0.162664	0.201712	0.263952	-0.175132
Fb_100_Fo_p_Y_III	1.60336	1.40536	-0.308908	0.688665	0.134005	-0.799697	-0.879177	-0.514902	0.891285	0.455203	0.651801	-0.357814	0.304443	0.171157	-0.092929	0.344327	0.214836	-0.144151	-0.067648	-0.187635	0.146987
Fb_60_Fo_p_N_I	1.29008	-1.8699	0.15346	0.64276	0.882849	0.51013	-0.18464	0.155537	-0.654771	-0.581036	-0.564244	-0.604474	-0.314811	0.178236	0.463721	-0.161524	-0.0599571	0.249475	-0.293204	0.225735	-0.147781
Fb_60_Fo_p_N_II	-0.861985	1.75361	2.06876	2.68167	0.244742	-0.42773	0.554815	-0.339409	0.250119	0.129633	-0.240193	0.172011	0.44948	0.631016	-0.20754	0.172663	0.157434	0.228009	-0.288752	-0.16795	-0.178985
Fb_60_Fo_p_N_III	1.98902	1.38955	-1.40369	0.687005	-0.207055	-0.801508	-0.445746	-0.617338	0.49307	-0.177472	-0.352042	-0.397675	-0.126794	-0.199145	0.218102	0.343489	0.655803	-0.12496	0.284606	0.231362	0.0887526
Fb_60_Fo_p_Y_I	0.429016	-1.93016	-0.22568	-0.557001	1.16403	0.343226	-0.356824	-0.768963	-0.428669	-0.568083	-0.180469	-0.517536	0.226874	-0.0527496	0.343892	0.356429	-0.197445	-0.187974	-0.00212013	-0.248165	0.000826077
Fb_60_Fo_p_Y_II	0.395747	0.477691	0.980791	0.86086	0.495526	0.0407483	0.105205	-0.485351	-0.169767	-0.465939	-0.180399	-0.550007	-0.385115	0.349579	-0.0830628	-0.0857303	-0.208451	0.27775	0.194549	0.254306	0.269726
Fb_60_Fo_p_Y_III	2.37946	1.17577	-1.28967	0.82833	0.019515	-1.10195	0.840472	-0.0876594	-1.19979	0.148736	-0.263337	-0.303104	-0.745918	-0.523954	-0.0543433	-0.17196	-0.0448247	0.0263916	-0.0581932	-0.0787291	0.0617707
CDA raw results
N	Year	Field	CRS	IC	PLS	Dn	Frt	Hd	TREATMENT	SampleArea	Num_spec	Num_spec_SampleArea	STD_Weeds_gm2_1	STD_Forb_prop_2	STD_Crop_gm2_3	STD_TC_Group_Fo_4	STD_TC_Group_Gr_5	STD_TC_Group_Lg_6	STD_TC_LF_T_7	STD_TC_LF_H_8	STD_TC_LF_TH_9	STD_TC_LF_G_10	STD_TC_LS_A_11	STD_TC_LS_B_12	STD_TC_LS_AP_13	STD_TC_LS_P_14	STD_TC_EN_E_15	STD_TC_EN_ES_16	STD_TC_EN_S_17	STD_TC_EN_L_18	STD_TC_SZ_s_19	STD_TC_SZ_m_20	STD_TC_SZ_t_21	STD_TC_CT_N_22	STD_TC_CT_W_23	STD_RR_Group_Fo_24	STD_RR_Group_Gr_25	STD_RR_Group_Lg_26	STD_RR_LF_T_27	STD_RR_LF_H_28	STD_RR_LF_TH_29	STD_RR_LF_G_30	STD_RR_LS_A_31	STD_RR_LS_B_32	STD_RR_LS_AP_33	STD_RR_LS_P_34	STD_RR_EN_E_35	STD_RR_EN_ES_36	STD_RR_EN_S_37
1	I	F_22	C_60	SC_C	Tcl	Red	N	Cer_FLW	C_60_Tcl_N_I	2.25	1.53058	0.8437	-0.21377	0.89867	-1.40934	0.23281	-0.10993	-0.35688	0.37005	0.26017	-0.65002	0.14846	0.37005	-0.40974	-0.56282	0.30798	0.06544	0.42497	0.07525	-0.43815	-0.29967	0.73995	-0.28706	0.35443	-0.28962	-0.04708	0.19959	-0.36746	0.4691	0.04977	-0.46301	-0.08175	0.33449	-0.44819	-0.46198	0.24263	0.27442	0.38946	0.15848
2	I	F_22	C_60	SC_C	Tcl	Red	N	Grain_Mat	C_60_Tcl_N_I	2.25	-0.42732	-0.65753	1.94633	1.12634	-0.78154	-0.034	0.17079	-0.35688	0.64881	0.0996	-0.97415	0.29143	0.64881	-0.40974	-0.8825	0.30798	-0.6606	1.09056	-0.1929	-0.31908	-0.17789	1.19994	-0.71568	-0.53369	0.58898	-0.32079	0.48969	-0.36746	0.54825	0.23571	-0.92724	0.17297	0.40673	-0.44819	-0.88264	0.58607	-0.6889	0.78723	0.08802
3	I	F_22	C_60	SC_C	Tcl	Red	Y	Cer_FLW	C_60_Tcl_Y_I	2.25	0.41178	-0.01415	0.42714	0.43792	-0.26011	0.57238	-0.46721	-0.35688	0.5221	-0.04637	-0.53215	0.03149	0.5221	1.74481	-0.8825	-0.00284	-0.6606	1.15107	-0.43667	-0.04846	-0.3993	1.14767	-0.52086	0.40826	-0.34286	0.80829	-0.70698	-0.36746	0.07335	-0.18265	-0.23089	0.55506	-0.02672	2.52183	-0.88264	0.45728	-0.6889	0.63806	-0.01768
4	I	F_22	C_60	SC_C	Tcl	Red	Y	Grain_Mat	C_60_Tcl_Y_I	2.25	-0.14762	-0.44307	2.74671	1.23129	1.101	0.29951	-0.18011	-0.35688	-1.09343	2.00638	-0.36641	0.47014	-1.09343	2.55276	-0.8825	1.80385	2.06206	-1.5718	-0.52809	1.16932	-1.39569	2.85304	-1.09073	0.76149	-0.69231	-0.04708	0.19959	-0.36746	-1.50968	0.97945	0.00123	1.19187	-1.47155	3.51184	-0.88264	1.95981	1.23774	-1.5994	-0.19383
5	I	F_22	C_100	SC_C	Tcl	Full	N	Cer_FLW	C_100_Tcl_N_I	1.5	0.13208	0.522	-0.45885	-0.8088	-1.30798	-0.70102	0.52169	1.27941	0.99726	-0.70325	-0.56899	-0.06599	0.99726	-0.40974	-0.4829	-0.54679	-0.6606	-0.57342	0.47747	0.27628	1.80104	-0.81253	-0.60853	0.20641	-0.14318	-1.02464	0.61402	2.19186	1.091	-0.8799	-0.13141	-0.2637	0.9021	-0.44819	-0.1615	-0.73862	-0.6889	-0.74704	0.81278
6	I	F_22	C_100	SC_C	Tcl	Full	N	Grain_Mat	C_100_Tcl_N_I	1.5	0.41178	0.8437	0.27759	-0.37287	-0.33736	-0.20075	-0.18011	2.09755	0.47459	0.19996	-0.97415	0.47014	0.47459	-0.40974	-0.8825	0.52168	-0.6606	0.67457	-0.02531	-0.17024	0.65935	0.26558	-0.60853	-0.34866	0.40594	-0.21815	-0.16304	1.87194	0.66698	-0.18265	-0.92724	0.55506	0.5151	-0.44819	-0.88264	0.45728	-0.6889	0.63806	-0.01768
7	I	F_22	C_100	SC_C	Tcl	Full	Y	Cer_FLW	C_100_Tcl_Y_I	1.5	0.97118	1.48708	-0.55855	-0.69895	-0.1184	-0.5191	-0.08441	3.2132	-0.23815	1.26739	-0.53215	0.03149	-0.23815	-0.40974	-0.44658	0.92964	0.32946	0.06192	-0.43667	0.43865	1.09527	0.20677	-0.87155	0.00457	0.0565	-0.32079	0.05453	1.42406	-0.40156	0.79351	-0.37016	0.17297	-0.46017	-0.44819	-0.37784	1.10122	0.46708	0.19057	-0.75754
8	I	F_22	C_100	SC_C	Tcl	Full	Y	Grain_Mat	C_100_Tcl_Y_I	1.5	0.41178	0.8437	0.06298	-0.71847	1.34698	-0.70102	0.45151	1.60666	-0.46622	0.01932	-0.48795	1.43516	-0.46622	-0.40974	-0.40299	1.16276	-0.6606	0.22529	-0.32698	0.6335	0.24834	0.91244	-0.80141	0.20641	-0.14318	-0.73137	0.3809	1.87194	-0.52029	-0.18265	-0.23089	1.51028	-0.56853	-0.44819	-0.25164	1.10122	-0.6889	-0.10776	-0.01768
9	I	F_22	Fb_60	SC_F	FB_p	Red	N	Cer_FLW	Fb_60_Fo_p_N_I	2.25	-0.70702	-0.87199	-0.26018	0.58149	-0.675	0.15658	-0.02973	-0.35688	0.84793	-0.70325	-0.97415	0.6999	0.84793	-0.40974	-0.8825	0.06376	-0.6606	0.99548	-0.38444	0.02113	-1.39569	3.4999	-1.57292	1.15797	-1.08453	0.29507	-0.16304	-0.36746	1.26061	-0.8799	-0.92724	0.55506	1.05691	-0.44819	-0.88264	-0.18667	-0.6889	1.38389	-0.54615
10	I	F_22	Fb_60	SC_F	FB_p	Red	N	Grain_Mat	Fb_60_Fo_p_N_I	2.25	-0.14762	-0.44307	5.04429	1.10556	-0.39704	0.85536	-0.76495	-0.35688	0.18421	-0.70325	0.6465	-0.4234	0.18421	4.85693	-0.34971	-0.83172	-0.6606	0.42497	-0.63982	0.87164	-0.17789	0.62495	-0.28706	1.43992	-1.36345	0.63722	-0.52567	-0.36746	0.07335	-0.8799	0.92969	-0.08175	-0.02672	3.51184	-0.04131	-0.61596	-0.6889	0.38946	-0.19383
11	I	F_22	Fb_60	SC_F	FB_p	Red	Y	Cer_FLW	Fb_60_Fo_p_Y_I	2.25	-0.14762	-0.44307	0.01822	-0.09202	-0.67589	0.85536	-0.76495	-0.35688	0.18421	0.90246	-0.97415	0.29143	0.18421	-0.40974	-0.8825	0.87784	0.54947	1.09056	-0.63982	-0.31908	0.43101	1.77493	-1.57292	-0.04029	0.10087	0.63722	-0.52567	-0.36746	0.07335	0.97945	-0.92724	-0.08175	-0.02672	-0.44819	-0.88264	1.10122	1.23774	1.38389	-0.89846
12	I	F_22	Fb_60	SC_F	FB_p	Red	Y	Grain_Mat	Fb_60_Fo_p_Y_I	2.25	-0.14762	-0.44307	2.68801	1.00794	0.13545	-0.034	0.17079	-0.35688	0.18421	-0.70325	0.10629	0.29143	0.18421	4.85693	-0.8825	-0.26187	-0.6606	0.42497	-0.63982	0.87164	-1.39569	1.19994	0.14156	0.94651	-0.87535	-0.04708	0.19959	-0.36746	0.07335	-0.8799	0.00123	1.19187	-0.02672	3.51184	-0.88264	0.24263	-0.6889	0.38946	-0.19383
13	I	F_22	Fb_100	SC_F	FB_p	Full	N	Cer_FLW	Fb_100_Fo_p_N_I	1.5	0.13208	0.522	-0.49619	0.97297	-0.00323	0.15658	-0.02973	-0.35688	-0.34675	0.32899	-0.27958	0.6999	-0.34675	-0.40974	-0.19748	0.79643	-0.6606	-0.71604	0.76478	0.02113	-1.39569	-0.19647	1.18249	1.15797	-1.08453	0.14844	-0.00763	-0.36746	-0.26587	-0.08304	-0.13141	0.82798	-0.33632	-0.44819	-0.1615	0.73325	-0.6889	-0.74704	0.81278
14	I	F_22	Fb_100	SC_F	FB_p	Full	N	Grain_Mat	Fb_100_Fo_p_N_I	1.5	-0.98672	-0.76476	1.66643	0.72014	0.22624	-0.034	0.17079	-0.35688	-0.74498	-0.70325	0.6465	1.00626	-0.74498	-0.40974	0.71587	0.30798	-0.6606	-1.5718	1.14785	0.27628	-1.39569	0.04996	0.9988	0.94651	-0.87535	-0.04708	0.19959	-0.36746	-0.71816	-0.8799	0.92969	1.19187	-0.74913	-0.44819	0.80003	0.24263	-0.6889	-1.5994	1.21543
15	I	F_22	Fb_100	SC_F	FB_p	Full	Y	Cer_FLW	Fb_100_Fo_p_Y_I	1.5	-0.42732	-0.12138	-0.33964	0.07247	1.04484	0.15658	-0.02973	-0.35688	-0.34675	0.32899	-0.97415	1.61897	-0.34675	-0.40974	-0.8825	1.5291	-0.6606	0.13972	0.19017	0.02113	-1.39569	1.28208	0.08033	-0.74515	0.79817	0.50036	-0.38062	-0.36746	-0.40156	0.23571	-0.92724	1.70132	-0.46017	-0.44819	-0.88264	1.61638	-0.6889	-0.40609	0.08802
16	I	F_22	Fb_100	SC_F	FB_p	Full	Y	Grain_Mat	Fb_100_Fo_p_Y_I	1.5	-0.70702	-0.44307	3.00765	0.9326	0.84525	-0.41515	0.57182	-0.35688	0.25059	-0.70325	-0.27958	0.6999	0.25059	-0.40974	-0.19748	0.06376	-0.6606	0.13972	0.19017	0.02113	-1.39569	1.28208	0.08033	-0.11077	0.1706	-0.73137	0.92484	-0.36746	0.07335	-0.8799	0.46546	0.55506	-0.02672	-0.44819	0.37936	-0.18667	-0.6889	-0.10776	0.5108
17	I	F_22	1to1_IC	IC	Tcl	Add_Fo	N	Cer_FLW	1to1_IC_Tcl_N_I	1.5	-0.70702	-0.44307	-0.52858	-1.711	1.01991	-0.70102	0.87259	-0.35688	-0.04808	-0.70325	0.24134	0.47014	-0.04808	-0.40974	0.31628	-0.1194	-0.6606	-0.07422	0.47747	-0.17024	-1.39569	-0.38129	1.32026	1.31657	-1.24143	-0.73137	0.92484	-0.36746	0.07335	-0.8799	0.46546	0.55506	-0.02672	-0.44819	0.37936	-0.18667	-0.6889	-0.10776	0.5108
18	I	F_22	1to1_IC	IC	Tcl	Add_Fo	N	Grain_Mat	1to1_IC_Tcl_N_I	1.5	-1.26642	-1.08646	-0.37086	-1.64736	1.02302	-0.70102	0.87259	-0.35688	-0.04808	-0.70325	-0.97415	2.07851	-0.04808	-0.40974	-0.8825	1.16276	-0.6606	1.42336	0.47747	-1.50979	-1.39569	-1.67502	2.28466	0.20641	-0.14318	-0.73137	0.92484	-0.36746	0.07335	-0.8799	-0.92724	2.4655	-0.02672	-0.44819	-0.88264	1.10122	-0.6889	1.38389	0.5108
19	I	F_22	1to1_IC	IC	Tcl	Add_Fo	Y	Cer_FLW	1to1_IC_Tcl_Y_I	1.5	-1.26642	-1.08646	-0.38102	-0.8558	0.27633	-2.70208	2.978	-0.35688	-0.04808	-0.70325	1.45683	-1.13823	-0.04808	-0.40974	1.51506	-1.40157	-0.6606	1.42336	0.47747	-1.50979	-1.39569	-1.67502	2.28466	2.42672	-2.33967	-2.78426	3.1006	-0.36746	0.07335	-0.8799	1.85816	-1.35538	-0.02672	-0.44819	1.64137	-1.47455	-0.6889	1.38389	0.5108
20	I	F_22	1to1_IC	IC	Tcl	Add_Fo	Y	Grain_Mat	1to1_IC_Tcl_Y_I	1.5	-1.82582	-1.72984	-0.2242	-0.34824	1.30081	-2.70208	-1.23282	-0.35688	-2.13877	-0.70325	-0.97415	-1.13823	-2.13877	-0.40974	-0.8825	-1.40157	-0.6606	-1.5718	-1.53365	-1.50979	-1.39569	-1.67502	-1.57292	-2.01389	-2.33967	-2.78426	-1.25092	-0.36746	-2.30119	-0.8799	-0.92724	-1.35538	-2.19397	-0.44819	-0.88264	-1.47455	-0.6889	-1.5994	-1.60309
21	I	F_22	2to1_IC	IC	Tcl	p_sost	N	Cer_FLW	2to1_IC_Tcl_N_I	2.25	-0.42732	-0.65753	-0.48137	0.32604	0.70631	0.79978	-0.70646	-0.35688	0.47459	-0.70325	-0.97415	1.27432	0.47459	-0.40974	-0.8825	0.52168	-0.6606	-0.82301	0.98025	-0.17024	-1.39569	0.26558	0.83806	1.31657	-1.24143	0.50036	-0.38062	-0.36746	0.54825	-0.8799	-0.92724	1.70132	0.40673	-0.44819	-0.88264	0.58607	-0.6889	-0.40609	0.93357
22	I	F_22	2to1_IC	IC	Tcl	p_sost	N	Grain_Mat	2to1_IC_Tcl_N_I	2.25	-0.98672	-1.08646	0.01547	1.02969	1.20381	-0.034	0.17079	-0.35688	0.64881	-0.70325	0.6465	-1.13823	0.64881	-0.40974	0.71587	-1.40157	-0.6606	0.42497	-0.1929	0.27628	0.43101	0.04996	-0.28706	0.94651	-0.87535	-0.04708	0.19959	-0.36746	0.86486	-0.8799	0.92969	-1.35538	0.6957	-0.44819	0.80003	-1.47455	-0.6889	0.38946	-0.19383
23	I	F_22	2to1_IC	IC	Tcl	p_sost	Y	Cer_FLW	2to1_IC_Tcl_Y_I	2.25	-0.70702	-0.87199	-0.4473	0.36552	0.73701	0.63302	-0.53101	-0.35688	-0.74498	0.50103	-0.16382	1.00626	-0.74498	-0.40974	-0.08331	1.16276	-0.6606	-1.5718	0.47747	1.16932	-1.39569	0.04996	0.9988	0.20641	-0.14318	0.29507	-0.16304	-0.36746	-1.11392	0.51461	0.46546	0.55506	-1.11034	-0.44819	0.37936	1.10122	-0.6889	-1.5994	0.5108
24	I	F_22	2to1_IC	IC	Tcl	p_sost	Y	Grain_Mat	2to1_IC_Tcl_Y_I	2.25	-0.98672	-1.08646	-0.43283	0.82343	1.55451	0.29951	-0.18011	-0.35688	-1.09343	-0.70325	0.24134	2.07851	-1.09343	-0.40974	0.31628	1.16276	-0.6606	-1.5718	1.48303	-0.17024	-1.39569	-0.38129	1.32026	0.20641	-0.14318	-0.04708	0.19959	-0.36746	-0.71816	-0.8799	0.92969	1.19187	-0.74913	-0.44819	0.80003	0.24263	-0.6889	-1.5994	1.21543
25	I	F_48	C_60	SC_C	Tcl	Red	N	Cer_FLW	C_60_Tcl_N_I	2.25	2.36968	1.48708	-0.43948	-0.12439	-1.17825	-0.70102	-0.35556	5.37013	-0.04808	0.19996	0.03876	-0.06599	-0.04808	0.57776	-0.08331	0.09429	0.24695	0.42497	-0.36049	0.05302	1.5727	-0.38129	-0.76926	-0.16364	0.2229	-0.59451	-0.38062	4.40994	0.23165	-0.13616	0.18692	-0.33648	0.11777	1.13582	-0.20957	-0.10081	0.08176	0.38946	-0.47568
26	I	F_48	C_60	SC_C	Tcl	Red	N	Grain_Mat	C_60_Tcl_N_I	2.25	2.08998	1.27262	2.22054	-0.22499	-0.55842	-0.1007	-0.60119	3.57021	-0.04808	0.01932	0.24134	-0.17321	-0.04808	1.96026	-0.16323	-0.1194	1.51753	0.52481	-0.7292	-0.17024	1.61837	0.13621	-1.18717	-0.45968	0.51576	-0.14483	-0.62928	3.47152	0.07335	-0.48147	0.66442	-0.2637	-0.02672	1.24897	0.19908	-0.37065	1.7882	0.53152	-0.69714
27	I	F_48	C_60	SC_C	Tcl	Red	Y	Cer_FLW	C_60_Tcl_Y_I	2.25	0.69148	0.20031	0.6281	-1.46927	-0.35841	-0.45089	0.08306	2.09755	-0.30942	0.65156	-0.36641	0.47014	-0.30942	-0.40974	-0.28311	0.84222	-0.6606	0.30017	-0.2767	0.49954	0.65935	0.26558	-0.60853	-0.34866	0.40594	-0.50327	0.19959	1.62312	-0.19049	0.35966	-0.30826	0.34279	-0.26752	-0.44819	-0.32175	0.81502	-0.6889	0.38946	-0.19383
28	I	F_48	C_60	SC_C	Tcl	Red	Y	Grain_Mat	C_60_Tcl_Y_I	2.25	1.53058	0.8437	1.5209	-1.04935	0.14495	-0.034	-0.29708	1.82484	0.41651	0.50103	-0.43393	-0.4234	0.41651	2.2236	-0.8825	0.02306	0.54947	-0.24062	-0.86327	1.16932	1.34436	0.91244	-1.57292	-0.53369	0.58898	-0.04708	-0.52567	2.61841	0.86486	0.04977	-0.46301	-0.71857	0.6957	1.53183	-0.88264	-0.18667	1.23774	-0.10776	-0.89846
29	I	F_48	C_100	SC_C	Tcl	Full	N	Cer_FLW	C_100_Tcl_N_I	1.5	1.25088	1.80877	-0.27487	-0.97562	-1.28307	-0.41515	0.27105	1.04565	0.54926	-0.18713	0.0677	-0.6787	0.54926	1.28312	-0.19748	-0.6689	1.67311	-0.28816	-0.38444	0.02113	0.56149	0.17317	-0.47076	0.5236	-0.45697	-0.54474	0.33145	1.2612	0.72095	-0.37281	0.08563	-0.66067	0.56435	1.71183	-0.42373	-0.53791	2.46378	-0.51457	-0.45006
30	I	F_48	C_100	SC_C	Tcl	Full	N	Grain_Mat	C_100_Tcl_N_I	1.5	2.08998	2.77385	1.09385	0.56093	0.06619	0.23281	-0.67137	2.26118	0.37005	-0.22154	-0.00176	-0.28044	0.37005	2.75026	-0.56282	-0.37584	0.79148	0.02562	-0.1929	-0.08093	1.16169	0.39495	-1.05858	0.05839	0.00325	0.14844	-0.62928	2.19186	0.41257	-0.48147	0.2665	-0.2637	0.28289	2.94612	-0.52207	-0.37065	0.9625	0.10533	-0.09317
31	I	F_48	C_100	SC_C	Tcl	Full	Y	Cer_FLW	C_100_Tcl_Y_I	1.5	-1.26642	-1.08646	-0.53062	0.51453	-0.16882	-2.70208	2.978	-0.35688	-2.13877	-0.70325	1.45683	2.07851	-2.13877	-0.40974	1.51506	1.16276	-0.6606	-1.5718	0.47747	1.16932	-1.39569	0.91244	0.35587	0.20641	-0.14318	-2.78426	3.1006	-0.36746	-2.30119	-0.8799	1.85816	2.4655	-2.19397	-0.44819	1.64137	1.10122	-0.6889	-1.5994	0.5108
32	I	F_48	C_100	SC_C	Tcl	Full	Y	Grain_Mat	C_100_Tcl_Y_I	1.5	0.13208	0.522	0.01624	-1.08343	1.83293	-0.47868	0.63866	-0.35688	0.18421	0.90246	-0.43393	-0.4234	0.18421	-0.40974	-0.34971	0.30798	-0.6606	1.09056	0.25401	-0.91444	-0.17789	1.19994	-0.71568	1.43992	-1.36345	-0.4381	0.61402	-0.36746	0.41257	-0.08304	-0.13141	-0.2637	0.28289	-0.44819	-0.1615	-0.00268	-0.6889	0.9577	0.20881
33	I	F_48	Fb_60	SC_F	FB_p	Red	N	Cer_FLW	Fb_60_Fo_p_N_I	2.25	-0.42732	-0.65753	0.73891	-1.71085	-0.98075	-0.41515	0.57182	-0.35688	0.25059	0.32899	0.41498	-1.13823	0.25059	-0.40974	0.48753	-0.6689	-0.6606	-0.71604	0.19017	0.78659	0.17006	0.54281	-0.47076	1.15797	-1.08453	-0.32079	0.48969	-0.36746	0.54825	0.23571	0.18692	-1.35538	0.40673	-0.44819	0.12696	-0.44424	-0.6889	-0.40609	0.08802
34	I	F_48	Fb_60	SC_F	FB_p	Red	N	Grain_Mat	Fb_60_Fo_p_N_I	2.25	1.53058	0.8437	1.71409	-1.0671	-0.28426	-0.58331	0.25335	1.95317	-0.41703	0.99691	0.16984	-0.38135	-0.41703	0.98438	-0.0363	0.40855	1.26128	0.8948	-0.82384	-0.24903	1.18318	0.15143	-0.89217	-0.44662	0.50284	-0.38922	0.19959	1.12548	-0.32241	0.51461	0.46546	-0.71857	-0.38792	1.53183	-0.04131	0.24263	2.20105	0.88667	-0.89846
35	I	F_48	Fb_60	SC_F	FB_p	Red	Y	Cer_FLW	Fb_60_Fo_p_Y_I	2.25	-0.70702	-0.87199	3.11432	-1.95351	-1.29685	-0.30081	0.45151	-0.35688	-0.46622	-0.70325	0.97064	0.14846	-0.46622	-0.40974	1.03555	-0.37584	-0.6606	-0.37374	0.8797	-0.43815	-1.39569	0.39495	0.74162	1.5386	-1.46107	0.29507	-0.16304	-0.36746	0.07335	-0.8799	0.46546	0.55506	-0.02672	-0.44819	0.37936	-0.18667	-0.6889	-0.10776	0.5108
36	I	F_48	Fb_60	SC_F	FB_p	Red	Y	Grain_Mat	Fb_60_Fo_p_Y_I	2.25	-0.70702	-0.87199	5.92664	-1.90529	0.30715	-0.30081	0.45151	-0.35688	-0.46622	-0.70325	0.97064	0.14846	-0.46622	-0.40974	1.03555	-0.37584	-0.6606	-0.37374	0.8797	-0.43815	-0.29967	-0.64003	0.74162	0.65047	-0.58248	0.29507	-0.16304	-0.36746	0.07335	-0.8799	0.46546	0.55506	-0.02672	-0.44819	0.37936	-0.18667	-0.6889	-0.10776	0.5108
37	I	F_48	Fb_100	SC_F	FB_p	Full	N	Cer_FLW	Fb_100_Fo_p_N_I	1.5	1.81028	2.45216	-0.29798	-1.05397	-0.70511	-0.034	0.17079	-0.35688	0.09129	-0.22154	0.32237	-0.28044	0.09129	1.17026	0.07652	-0.37584	0.06544	0.82433	-0.46105	-0.08093	-0.29967	0.73995	-0.28706	0.35443	-0.28962	0.0582	0.08801	-0.36746	0.256	-0.45082	0.35833	-0.17973	0.14	1.37952	-0.10602	-0.28574	0.20032	0.69543	-0.62745
38	I	F_48	Fb_100	SC_F	FB_p	Full	N	Grain_Mat	Fb_100_Fo_p_N_I	1.5	1.25088	1.80877	1.62233	-0.35884	0.35987	0.44244	-0.3305	-0.35688	-0.64542	0.84511	-0.27958	0.6999	-0.64542	1.28312	-0.53999	1.16276	0.1173	-0.71604	0.47747	0.02113	-0.61281	0.54281	0.08033	-0.11077	0.1706	0.20176	-0.06414	-0.36746	-1.00599	0.64138	0.08563	0.72874	-1.01183	1.71183	-0.42373	1.33538	0.36199	-1.05699	0.31863
39	I	F_48	Fb_100	SC_F	FB_p	Full	Y	Cer_FLW	Fb_100_Fo_p_Y_I	1.5	-0.70702	-0.44307	-0.3771	-0.58954	-0.13995	-0.70102	0.17079	2.9157	-0.74498	0.50103	0.6465	-0.06599	-0.74498	-0.40974	0.71587	0.30798	-0.6606	1.42336	0.47747	-1.50979	1.34436	-1.67502	0.35587	-0.53369	0.58898	-0.73137	-0.16304	4.11135	-1.11392	0.51461	0.46546	0.55506	-1.11034	-0.44819	0.37936	1.10122	-0.6889	1.38389	0.5108
40	I	F_48	Fb_100	SC_F	FB_p	Full	Y	Grain_Mat	Fb_100_Fo_p_Y_I	1.5	0.41178	0.8437	1.92932	-1.7043	0.98214	-0.70102	0.45151	1.60666	-0.88436	0.01932	0.97064	0.14846	-0.88436	4.33026	0.07652	0.13703	-0.6606	0.22529	0.07525	0.09768	-0.29967	-0.12254	0.35587	-0.23765	0.29611	-0.73137	0.3809	1.87194	-0.52029	-0.18265	0.46546	0.55506	-0.56853	2.52183	-0.25164	0.45728	-0.6889	0.63806	-0.01768
41	I	F_48	1to1_IC	IC	Tcl	Add_Fo	N	Cer_FLW	1to1_IC_Tcl_N_I	1.5	-0.70702	-0.44307	-0.55005	-1.14661	-0.30655	0.49962	-0.39065	-0.35688	0.37005	-0.70325	-0.00176	0.14846	0.37005	-0.40974	0.07652	-0.37584	-0.6606	0.82433	0.07525	-0.43815	0.79635	-0.64003	-0.02989	-0.23765	0.29611	0.29507	-0.16304	-0.36746	0.07335	-0.8799	0.46546	0.55506	-0.02672	-0.44819	0.37936	-0.18667	-0.6889	-0.10776	0.5108
42	I	F_48	1to1_IC	IC	Tcl	Add_Fo	N	Grain_Mat	1to1_IC_Tcl_N_I	1.5	-0.42732	-0.12138	-0.50419	-0.56607	1.38823	-0.41515	0.57182	-0.35688	-0.34675	0.32899	0.41498	-0.21916	-0.34675	-0.40974	0.48753	0.06376	-0.6606	-0.71604	0.76478	0.02113	-0.61281	0.54281	0.08033	1.15797	-1.08453	-0.32079	0.48969	-0.36746	-0.40156	0.23571	0.18692	0.17297	-0.46017	-0.44819	0.12696	0.58607	-0.6889	-0.40609	0.93357
43	I	F_48	1to1_IC	IC	Tcl	Add_Fo	Y	Cer_FLW	1to1_IC_Tcl_Y_I	1.5	-1.26642	-1.08646	-0.45132	-1.94439	0.68512	-1.36804	1.57439	-0.35688	-2.13877	-0.70325	2.26716	1.00626	-2.13877	-0.40974	2.31424	0.30798	-0.6606	-1.5718	2.48859	-1.50979	-1.39569	-1.67502	2.28466	0.94651	-0.87535	-0.73137	0.92484	-0.36746	-2.30119	-0.8799	1.85816	2.4655	-2.19397	-0.44819	1.64137	1.10122	-0.6889	-1.5994	2.62469
44	I	F_48	1to1_IC	IC	Tcl	Add_Fo	Y	Grain_Mat	1to1_IC_Tcl_Y_I	1.5	-0.70702	-0.44307	0.18522	-1.19598	1.65647	-0.034	0.17079	-0.35688	-1.44188	1.70531	0.6465	-0.06599	-1.44188	-0.40974	0.71587	1.16276	1.15451	-1.5718	0.47747	0.27628	-1.39569	-1.67502	2.28466	-0.53369	0.58898	0.29507	-0.16304	-0.36746	-1.11392	0.51461	0.46546	0.55506	-1.11034	-0.44819	0.37936	1.10122	2.20105	-1.5994	0.5108
45	I	F_48	2to1_IC	IC	Tcl	p_sost	N	Cer_FLW	2to1_IC_Tcl_N_I	2.25	0.97118	0.41477	-0.21156	1.08509	-0.3068	-0.5191	-0.46721	4.99825	-0.9984	1.26739	-0.09016	0.61635	-0.9984	1.74481	-0.44658	1.39588	0.32946	0.06192	-0.43667	0.43865	-0.3993	0.67722	-0.17017	-0.39913	0.45586	-0.73137	-0.38062	5.00711	-0.87647	0.79351	0.18692	0.17297	-0.89362	1.92783	-0.37784	1.10122	0.46708	0.19057	-0.75754
46	I	F_48	2to1_IC	IC	Tcl	p_sost	N	Grain_Mat	2to1_IC_Tcl_N_I	2.25	0.69148	0.20031	-0.37352	0.93959	0.2611	-0.12929	0.27105	-0.35688	-0.34675	-0.18713	0.0677	0.6999	-0.34675	1.28312	-0.19748	0.4301	0.1173	-0.71604	-0.09713	0.78659	0.17006	0.54281	-0.47076	-0.42796	0.48438	-0.04708	0.19959	-0.36746	-0.19049	-0.26012	0.31072	0.34279	-0.26752	2.19183	-0.32175	0.24263	0.59553	-0.93645	-0.19383
47	I	F_48	2to1_IC	IC	Tcl	p_sost	Y	Cer_FLW	2to1_IC_Tcl_Y_I	2.25	-0.70702	-0.87199	-0.53284	-1.10051	0.0593	-0.034	0.17079	-0.35688	-0.74498	-0.70325	0.6465	1.00626	-0.74498	-0.40974	0.71587	0.30798	-0.6606	-1.5718	1.14785	0.27628	-0.48234	-0.81253	0.9988	0.20641	-0.14318	0.29507	-0.16304	-0.36746	0.07335	-0.8799	0.46546	0.55506	-0.02672	-0.44819	0.37936	-0.18667	-0.6889	-1.5994	0.5108
48	I	F_48	2to1_IC	IC	Tcl	p_sost	Y	Grain_Mat	2to1_IC_Tcl_Y_I	2.25	-0.42732	-0.65753	-0.08389	-1.15549	0.64844	-0.70102	0.17079	2.9157	-0.74498	-0.70325	-0.16382	2.07851	-0.74498	-0.40974	-0.08331	1.16276	-0.6606	-0.57342	1.14785	-0.61676	0.43101	-0.81253	0.35587	-0.53369	0.58898	-1.14195	0.48969	3.21559	-0.40156	-0.8799	0.18692	1.70132	-0.46017	-0.44819	0.12696	0.58607	-0.6889	-0.40609	0.93357
49	II	F_22	C_60	SC_C	Brl	Red	N	Cer_FLW	C_60_Brl_N_II	2.25	-0.14762	-0.44307	-0.53624	-1.01288	-1.24083	0.72831	-0.63127	-0.35688	-0.34675	2.39347	-0.97415	-0.21916	-0.34675	-0.40974	-0.8825	1.5291	-0.6606	1.85124	0.19017	-1.50979	1.7358	0.54281	-1.57292	-0.11077	0.1706	0.63722	-0.52567	-0.36746	-0.71816	1.90912	-0.92724	-0.08175	-0.74913	-0.44819	-0.88264	1.95981	-0.6889	1.38389	0.5108
50	II	F_22	C_60	SC_C	Brl	Red	N	Grain_Mat	C_60_Brl_N_II	2.25	0.41178	-0.01415	-0.33935	-0.33712	-0.53844	0.85536	-0.76495	-0.35688	0.18421	0.90246	-0.97415	0.29143	0.18421	-0.40974	-0.8825	0.87784	-0.6606	1.75615	-0.1929	-0.91444	1.03991	0.62495	-1.1443	-0.53369	0.58898	0.80829	-0.70698	-0.36746	-0.71816	1.90912	-0.92724	-0.08175	-0.02672	-0.44819	-0.88264	1.10122	-0.6889	1.38389	-0.01768
51	II	F_22	C_60	SC_C	Brl	Red	Y	Cer_FLW	C_60_Brl_Y_II	2.25	-0.70702	-0.87199	-0.45668	-0.42675	-0.34616	0.29951	-0.18011	-0.35688	2.0426	-0.70325	-0.97415	-1.13823	2.0426	-0.40974	-0.8825	-1.40157	-0.6606	1.42336	-1.53365	1.16932	1.34436	-0.38129	-0.60853	-2.01389	2.0533	0.29507	-0.16304	-0.36746	-0.71816	1.90912	-0.92724	-0.08175	2.14053	-0.44819	-0.88264	-1.47455	-0.6889	1.38389	-1.60309
52	II	F_22	C_60	SC_C	Brl	Red	Y	Grain_Mat	C_60_Brl_Y_II	2.25	-0.42732	-0.65753	-0.01358	-0.32585	0.59761	1.30004	-1.23282	-0.35688	-2.13877	3.63216	-0.97415	1.43516	-2.13877	-0.40974	-0.8825	3.7271	-0.6606	-0.37374	0.8797	-0.43815	0.79635	-0.64003	-0.02989	-1.12577	1.17471	1.32151	-1.25092	-0.36746	-0.71816	1.90912	-0.92724	-0.08175	-2.19397	-0.44819	-0.88264	3.677	-0.6889	-0.40609	0.93357
53	II	F_22	C_100	SC_C	Brl	Full	N	Cer_FLW	C_100_Brl_N_II	1.5	-1.26642	-1.08646	-0.56895	-0.33712	-0.27134	-1.36804	1.57439	-0.35688	-2.13877	-0.70325	2.26716	1.00626	-2.13877	-0.40974	2.31424	0.30798	-0.6606	-1.5718	2.48859	-1.50979	-1.39569	0.04996	0.9988	2.42672	-2.33967	-0.73137	0.92484	-0.36746	-0.71816	1.90912	-0.92724	-0.08175	-2.19397	-0.44819	1.64137	1.10122	-0.6889	-1.5994	2.62469
54	II	F_22	C_100	SC_C	Brl	Full	N	Grain_Mat	C_100_Brl_N_II	1.5	-1.26642	-1.08646	-0.30696	-0.50264	0.75325	-0.70102	0.87259	-0.35688	-2.13877	-0.70325	1.45683	2.07851	-2.13877	-0.40974	1.51506	1.16276	-0.6606	-1.5718	2.48859	-1.50979	-1.39569	0.91244	0.35587	2.42672	-2.33967	-0.73137	0.92484	-0.36746	-0.71816	1.90912	-0.92724	-0.08175	-2.19397	-0.44819	1.64137	1.10122	-0.6889	-1.5994	2.62469
55	II	F_22	C_100	SC_C	Brl	Full	Y	Cer_FLW	C_100_Brl_Y_II	1.5	-1.26642	-1.08646	-0.4543	-1.95932	0.85367	-2.70208	2.978	-0.35688	-0.04808	-0.70325	1.45683	-1.13823	-0.04808	-0.40974	1.51506	-1.40157	-0.6606	1.42336	0.47747	-1.50979	-1.39569	0.91244	0.35587	0.20641	-0.14318	-2.78426	3.1006	-0.36746	-0.71816	1.90912	-0.92724	-0.08175	-0.02672	-0.44819	1.64137	-1.47455	-0.6889	1.38389	0.5108
56	II	F_22	C_100	SC_C	Brl	Full	Y	Grain_Mat	C_100_Brl_Y_II	1.5	-1.26642	-1.08646	-0.51665	-1.95932	2.74015	-2.70208	2.978	-0.35688	-0.04808	-0.70325	1.45683	-1.13823	-0.04808	-0.40974	1.51506	-1.40157	-0.6606	1.42336	0.47747	-1.50979	-1.39569	0.91244	0.35587	0.20641	-0.14318	-2.78426	3.1006	-0.36746	-0.71816	1.90912	-0.92724	-0.08175	-0.02672	-0.44819	1.64137	-1.47455	-0.6889	1.38389	0.5108
57	II	F_22	Fb_60	SC_F	FB_p	Red	N	Cer_FLW	Fb_60_Fo_p_N_II	2.25	1.25088	0.62924	-0.20899	1.21148	-1.44042	0.23281	-0.10993	-0.35688	0.64881	0.26017	-0.65002	-0.28044	0.64881	-0.40974	-0.56282	-0.03393	0.06544	0.82433	-0.46105	-0.08093	0.43101	1.08494	-1.05858	0.05839	0.00325	0.20176	-0.06414	-0.36746	-0.71816	1.90912	-0.92724	-0.08175	0.56435	-0.44819	-0.42373	-0.06959	0.36199	0.57026	-0.45006
58	II	F_22	Fb_60	SC_F	FB_p	Red	N	Grain_Mat	Fb_60_Fo_p_N_II	2.25	0.97118	0.41477	-0.1181	0.75481	1.43646	0.68433	-0.585	-0.35688	1.07767	0.40839	-0.60015	-1.13823	1.07767	1.41334	-0.51364	-1.00706	1.01488	0.73217	-1.22424	0.55106	1.13359	-0.08273	-0.68271	-0.64755	0.70162	0.50036	-0.38062	-0.36746	-0.71816	1.90912	-0.92724	-0.08175	0.84018	1.92783	-0.37784	-0.9594	1.62306	0.78723	-1.18031
59	II	F_22	Fb_60	SC_F	FB_p	Red	Y	Cer_FLW	Fb_60_Fo_p_Y_II	2.25	1.25088	0.62924	-0.07197	0.8204	-1.06212	0.79978	-0.70646	-0.35688	0.73592	0.65156	-0.97415	-0.33405	0.73592	1.07151	-0.8825	-0.1194	0.02006	0.67457	-1.03087	0.83443	0.65935	0.26558	-0.60853	-0.90374	0.95506	0.94826	-0.85533	-0.36746	-0.71816	1.90912	-0.92724	-0.08175	0.17031	1.71183	-0.88264	0.39874	0.36199	0.57026	-0.83441
60	II	F_22	Fb_60	SC_F	FB_p	Red	Y	Grain_Mat	Fb_60_Fo_p_Y_II	2.25	0.97118	0.41477	-0.35754	1.18674	1.23668	0.29951	-0.18011	-0.35688	0.64881	1.10317	-0.56899	-1.13823	0.64881	1.56526	-0.8825	-0.1194	0.24695	0.42497	-0.86327	0.7228	-0.02566	0.91244	-0.60853	-0.16364	0.2229	0.50036	-0.38062	-0.36746	-0.71816	1.90912	-0.92724	-0.08175	0.40673	1.92783	-0.88264	0.07091	0.46708	0.19057	-0.75754
61	II	F_22	Fb_100	SC_F	FB_p	Full	N	Cer_FLW	Fb_100_Fo_p_N_II	1.5	0.13208	0.522	-0.38611	-0.21363	-0.2725	0.79978	-0.70646	-0.35688	1.51993	-0.70325	-0.97415	-0.33405	1.51993	-0.40974	-0.8825	-0.76049	0.70073	-0.07422	-1.03087	1.16932	-0.02566	1.55931	-1.09073	0.20641	-0.14318	0.73498	-0.62928	-0.36746	-0.71816	1.90912	-0.92724	-0.08175	1.52132	-0.44819	-0.88264	-0.73862	0.9625	0.10533	-0.99912
62	II	F_22	Fb_100	SC_F	FB_p	Full	N	Grain_Mat	Fb_100_Fo_p_N_II	1.5	0.13208	0.522	-0.49036	0.03229	1.0886	0.89983	-0.81173	-0.35688	1.20633	-0.70325	-0.97415	0.14846	1.20633	-0.40974	-0.8825	-0.37584	-0.6606	0.82433	-0.7292	0.6335	0.79635	-0.12254	-0.41565	-1.12577	1.17471	0.73498	-0.62928	-0.36746	-0.71816	1.90912	-0.92724	-0.08175	0.9021	-0.44819	-0.88264	-0.00268	-0.6889	0.9577	-0.39516
63	II	F_22	Fb_100	SC_F	FB_p	Full	Y	Cer_FLW	Fb_100_Fo_p_Y_II	1.5	0.41178	0.8437	-0.33001	-0.10303	0.14169	0.89983	-0.81173	-0.35688	0.78819	1.46445	-0.97415	-1.13823	0.78819	-0.40974	-0.8825	0.13703	2.60659	-0.37374	-1.13142	0.6335	1.34436	-0.12254	-0.80141	-1.12577	1.17471	0.80829	-0.70698	-0.36746	-0.71816	1.90912	-0.92724	-0.08175	0.5151	-0.44819	-0.88264	0.45728	2.20105	-0.10776	-1.07462
64	II	F_22	Fb_100	SC_F	FB_p	Full	Y	Grain_Mat	Fb_100_Fo_p_Y_II	1.5	0.41178	0.8437	-0.35557	1.24498	1.41264	0.89983	-0.81173	-0.35688	0.37005	1.46445	-0.97415	-0.49488	0.37005	-0.40974	-0.8825	0.6499	-0.6606	0.22529	-0.7292	1.16932	0.24834	-0.64003	0.35587	-1.12577	1.17471	0.80829	-0.70698	-0.36746	-0.71816	1.90912	-0.92724	-0.08175	-0.02672	-0.44819	-0.88264	1.10122	-0.6889	0.63806	-0.54615
65	II	F_22	1to1_IC	IC	Brl	Add_Fo	N	Cer_FLW	1to1_IC_Brl_N_II	1.5	-0.42732	-0.12138	-0.42565	1.18155	0.86026	1.30004	-1.23282	-0.35688	0.37005	-0.70325	-0.97415	1.43516	0.37005	-0.40974	-0.8825	0.6499	-0.6606	0.82433	0.07525	-0.43815	0.79635	0.39495	-0.80141	-0.23765	0.29611	1.32151	-1.25092	-0.36746	-0.71816	1.90912	-0.92724	-0.08175	0.40673	-0.44819	-0.88264	0.58607	-0.6889	0.78723	0.08802
66	II	F_22	1to1_IC	IC	Brl	Add_Fo	N	Grain_Mat	1to1_IC_Brl_N_II	1.5	-0.14762	0.20031	-0.52498	0.81411	3.30197	0.15658	-0.02973	-0.35688	0.25059	1.36123	-0.97415	-0.21916	0.25059	-0.40974	-0.8825	0.79643	0.8952	1.85124	-0.95904	-0.74433	0.95293	1.28208	-1.57292	-1.37952	1.42573	0.63722	-0.52567	-0.36746	-0.71816	1.90912	-0.92724	-0.08175	-0.02672	-0.44819	-0.88264	1.10122	1.23774	1.38389	-0.89846
67	II	F_22	1to1_IC	IC	Brl	Add_Fo	Y	Cer_FLW	1to1_IC_Brl_Y_II	1.5	-0.98672	-0.76476	-0.29955	0.01171	1.16549	1.30004	-1.23282	-0.35688	0.64881	-0.70325	-0.97415	1.00626	0.64881	-0.40974	-0.8825	0.30798	-0.6606	-1.5718	-0.1929	2.06236	-1.39569	1.77493	-0.28706	0.94651	-0.87535	1.32151	-1.25092	-0.36746	-0.71816	1.90912	-0.92724	-0.08175	0.6957	-0.44819	-0.88264	0.24263	-0.6889	-1.5994	-0.19383
68	II	F_22	1to1_IC	IC	Brl	Add_Fo	Y	Grain_Mat	1to1_IC_Brl_Y_II	1.5	0.69148	1.16539	-0.51935	1.0861	1.51943	-0.15527	0.29839	-0.35688	0.90223	0.61051	-0.53215	-1.13823	0.90223	-0.40974	-0.44658	-0.46909	0.32946	1.15107	-0.80233	-0.04846	0.09889	0.67722	-0.52086	-0.39913	0.45586	-0.04708	0.19959	-0.36746	-0.71816	1.90912	-0.92724	-0.08175	0.6957	-0.44819	-0.32175	-0.32977	0.59553	1.05241	-0.66359
69	II	F_22	2to1_IC	IC	Brl	p_sost	N	Cer_FLW	2to1_IC_Brl_N_II	2.25	-1.54612	-1.51538	-0.60146	-0.33712	-0.08579	-2.70208	2.978	-0.35688	-2.13877	6.52243	-0.97415	-1.13823	-2.13877	-0.40974	-0.8825	3.7271	-0.6606	-1.5718	2.48859	-1.50979	-1.39569	3.4999	-1.57292	2.42672	-2.33967	-2.78426	3.1006	-0.36746	-0.71816	1.90912	-0.92724	-0.08175	-2.19397	-0.44819	-0.88264	3.677	-0.6889	-1.5994	2.62469
70	II	F_22	2to1_IC	IC	Brl	p_sost	N	Grain_Mat	2to1_IC_Brl_N_II	2.25	-1.54612	-1.51538	-0.59952	-0.33712	1.36355	-2.70208	2.978	-0.35688	-2.13877	-0.70325	3.88782	-1.13823	-2.13877	-0.40974	3.91261	-1.40157	-0.6606	-1.5718	2.48859	-1.50979	-1.39569	-1.67502	2.28466	2.42672	-2.33967	-2.78426	3.1006	-0.36746	-0.71816	1.90912	-0.92724	-0.08175	-2.19397	-0.44819	4.16538	-1.47455	-0.6889	-1.5994	2.62469
71	II	F_22	2to1_IC	IC	Brl	p_sost	Y	Cer_FLW	2to1_IC_Brl_Y_II	2.25	-1.82582	-1.72984	-0.4641	-0.33712	0.46429	-2.70208	-1.23282	-0.35688	-2.13877	-0.70325	-0.97415	-1.13823	-2.13877	-0.40974	-0.8825	-1.40157	-0.6606	-1.5718	-1.53365	-1.50979	-1.39569	-1.67502	-1.57292	-2.01389	-2.33967	-2.78426	-1.25092	-0.36746	-2.30119	-0.8799	-0.92724	-1.35538	-2.19397	-0.44819	-0.88264	-1.47455	-0.6889	-1.5994	-1.60309
72	II	F_22	2to1_IC	IC	Brl	p_sost	Y	Grain_Mat	2to1_IC_Brl_Y_II	2.25	-0.98672	-1.08646	-0.59247	1.28507	0.75766	-1.36804	1.57439	-0.35688	-0.74498	-0.70325	0.6465	1.00626	-0.74498	-0.40974	0.71587	0.30798	-0.6606	0.42497	1.14785	-1.50979	-1.39569	0.04996	0.9988	-0.53369	0.58898	-1.41567	1.65009	-0.36746	-0.71816	1.90912	-0.92724	-0.08175	-0.74913	-0.44819	0.80003	0.24263	-0.6889	0.38946	1.21543
73	II	F_48	C_60	SC_C	Brl	Red	N	Cer_FLW	C_60_Brl_N_II	2.25	-0.98672	-1.08646	-0.47823	-1.01288	-0.4848	-0.70102	0.87259	-0.35688	-0.04808	-0.70325	1.45683	-1.13823	-0.04808	-0.40974	1.51506	-1.40157	-0.6606	1.42336	0.47747	-1.50979	-0.02566	-0.38129	0.35587	1.31657	-1.24143	-0.04708	0.19959	-0.36746	0.86486	-0.8799	0.92969	-1.35538	0.6957	-0.44819	0.80003	-1.47455	-0.6889	2.37831	-0.19383
74	II	F_48	C_60	SC_C	Brl	Red	N	Grain_Mat	C_60_Brl_N_II	2.25	-0.98672	-1.08646	-0.07666	-0.33712	-0.17067	-1.70155	1.92529	-0.35688	-1.09343	-0.70325	1.45683	0.47014	-1.09343	-0.40974	1.51506	-0.1194	-0.6606	-0.07422	1.48303	-1.50979	-1.39569	-1.67502	2.28466	1.31657	-1.24143	-1.41567	1.65009	-0.36746	-0.71816	-0.8799	0.92969	1.19187	-0.74913	-0.44819	0.80003	0.24263	-0.6889	0.38946	1.21543
75	II	F_48	C_60	SC_C	Brl	Red	Y	Cer_FLW	C_60_Brl_Y_II	2.25	0.13208	-0.22861	-0.4074	-0.42675	-0.90574	-0.70102	0.87259	-0.35688	0.37005	0.74188	-0.00176	-1.13823	0.37005	-0.40974	0.07652	-0.37584	0.42846	0.82433	0.07525	-0.97397	0.24834	0.39495	-0.41565	1.09453	-1.02178	-0.4381	0.61402	-0.36746	1.091	-0.08304	-0.13141	-1.35538	0.9021	-0.44819	-0.1615	-0.73862	0.9625	0.9577	-0.39516
76	II	F_48	C_60	SC_C	Brl	Red	Y	Grain_Mat	C_60_Brl_Y_II	2.25	-1.54612	-1.51538	0.57487	-0.32585	0.19535	-2.70208	2.978	-0.35688	-2.13877	-0.70325	3.88782	-1.13823	-2.13877	-0.40974	3.91261	-1.40157	-0.6606	-1.5718	2.48859	-1.50979	-1.39569	-1.67502	2.28466	2.42672	-2.33967	-2.78426	3.1006	-0.36746	-2.30119	-0.8799	4.64357	-1.35538	-2.19397	-0.44819	4.16538	-1.47455	-0.6889	-1.5994	2.62469
77	II	F_48	C_100	SC_C	Brl	Full	N	Cer_FLW	C_100_Brl_N_II	1.5	-0.42732	-0.12138	-0.57444	0.95916	-0.38809	-0.034	0.17079	-0.35688	-0.04808	-0.70325	0.6465	-0.06599	-0.04808	-0.40974	0.71587	-0.54679	1.15451	0.42497	0.47747	-1.50979	-1.39569	0.04996	0.9988	1.68662	-1.60751	0.50036	-0.38062	-0.36746	0.54825	-0.8799	0.18692	0.17297	0.40673	-0.44819	0.12696	-0.44424	1.62306	0.78723	0.08802
78	II	F_48	C_100	SC_C	Brl	Full	N	Grain_Mat	C_100_Brl_N_II	1.5	-0.70702	-0.44307	-0.1031	0.08658	0.52756	-0.70102	0.87259	-0.35688	-0.04808	-0.70325	0.24134	0.47014	-0.04808	-0.40974	0.31628	-0.1194	-0.6606	1.42336	0.47747	-1.50979	-1.39569	-0.38129	1.32026	1.31657	-1.24143	-0.73137	0.92484	-0.36746	0.07335	-0.8799	0.46546	0.55506	-0.02672	-0.44819	0.37936	-0.18667	-0.6889	1.38389	0.5108
79	II	F_48	C_100	SC_C	Brl	Full	Y	Cer_FLW	C_100_Brl_Y_II	1.5	-1.54612	-1.40815	-0.5546	-1.95932	0.77403	-2.70208	2.978	-0.35688	-2.13877	-0.70325	3.88782	-1.13823	-2.13877	-0.40974	3.91261	-1.40157	-0.6606	-1.5718	2.48859	-1.50979	-1.39569	-1.67502	2.28466	2.42672	-2.33967	-2.78426	3.1006	-0.36746	-2.30119	-0.8799	4.64357	-1.35538	-2.19397	-0.44819	4.16538	-1.47455	-0.6889	-1.5994	2.62469
80	II	F_48	C_100	SC_C	Brl	Full	Y	Grain_Mat	C_100_Brl_Y_II	1.5	-1.54612	-1.40815	-0.34752	-1.95932	1.37511	-2.70208	2.978	-0.35688	-2.13877	-0.70325	3.88782	-1.13823	-2.13877	-0.40974	3.91261	-1.40157	-0.6606	-1.5718	2.48859	-1.50979	-1.39569	-1.67502	2.28466	2.42672	-2.33967	-2.78426	3.1006	-0.36746	-2.30119	-0.8799	4.64357	-1.35538	-2.19397	-0.44819	4.16538	-1.47455	-0.6889	-1.5994	2.62469
81	II	F_48	Fb_60	SC_F	FB_p	Red	N	Cer_FLW	Fb_60_Fo_p_N_II	2.25	-0.14762	-0.44307	-0.21889	0.85587	-1.4949	-0.20075	0.34624	-0.35688	-0.57076	0.19996	0.24134	0.47014	-0.57076	-0.40974	0.31628	0.52168	-0.6606	-0.82301	0.98025	-0.17024	-0.02566	-1.02815	0.83806	-0.34866	0.40594	-0.04708	0.19959	-0.36746	0.07335	0.04977	0.00123	-0.08175	-0.02672	-0.44819	-0.04131	0.24263	-0.6889	-0.60497	0.5108
82	II	F_48	Fb_60	SC_F	FB_p	Red	N	Grain_Mat	Fb_60_Fo_p_N_II	2.25	0.69148	0.20031	-0.13081	-0.40669	0.40305	0.37647	-0.26109	-0.35688	0.11274	-0.14743	-0.22616	0.34642	0.11274	-0.40974	-0.14479	0.17648	-0.6606	-0.65021	0.32277	0.55106	-0.13105	0.71341	-0.38598	0.71879	-0.65007	0.40912	-0.28392	-0.36746	0.33718	-0.26012	-0.30826	0.34279	0.21409	-0.44819	-0.32175	0.24263	-0.6889	-0.2735	0.27592
83	II	F_48	Fb_60	SC_F	FB_p	Red	Y	Cer_FLW	Fb_60_Fo_p_Y_II	2.25	-0.70702	-0.87199	-0.26524	0.87891	-1.46817	-0.30081	0.45151	-0.35688	0.37005	-0.70325	0.97064	-1.13823	0.37005	-0.40974	1.03555	-1.40157	-0.6606	0.82433	0.07525	-0.43815	-0.29967	0.39495	-0.02989	1.5386	-1.46107	0.29507	-0.16304	-0.36746	1.26061	-0.8799	0.46546	-1.35538	1.05691	-0.44819	0.37936	-1.47455	-0.6889	1.38389	-0.54615
84	II	F_48	Fb_60	SC_F	FB_p	Red	Y	Grain_Mat	Fb_60_Fo_p_Y_II	2.25	0.41178	-0.01415	-0.42477	-1.74896	0.89947	0.79978	-0.70646	-0.35688	0.99726	-0.70325	-0.36641	-0.33405	0.99726	-0.40974	-0.28311	-0.76049	0.70073	-0.07422	-0.52809	0.49954	0.65935	0.26558	-0.60853	0.20641	-0.14318	0.80829	-0.70698	-0.36746	1.26061	-0.8799	-0.23089	-0.40016	1.05691	-0.44819	-0.25164	-0.83061	0.75608	-0.10776	-0.54615
85	II	F_48	Fb_100	SC_F	FB_p	Full	N	Cer_FLW	Fb_100_Fo_p_N_II	1.5	0.41178	0.8437	-0.56555	-0.07526	-0.45095	0.09941	0.03043	-0.35688	0.78819	0.01932	-0.00176	-1.13823	0.78819	-0.40974	0.07652	-0.8887	0.42846	-0.37374	-0.32698	0.6335	0.24834	-0.12254	-0.02989	0.20641	-0.14318	0.29507	-0.16304	-0.36746	1.26061	-0.18265	-0.23089	-1.35538	1.05691	-0.44819	-0.25164	-0.83061	0.75608	-0.10776	-0.54615
86	II	F_48	Fb_100	SC_F	FB_p	Full	N	Grain_Mat	Fb_100_Fo_p_N_II	1.5	-0.70702	-0.44307	-0.54085	-1.75285	0.62643	-0.30081	0.45151	-0.35688	0.37005	-0.70325	0.97064	-1.13823	0.37005	-0.40974	1.03555	-1.40157	-0.6606	-0.37374	0.07525	0.6335	0.79635	-1.67502	0.74162	-0.23765	0.29611	0.29507	-0.16304	-0.36746	1.26061	-0.8799	0.46546	-1.35538	1.05691	-0.44819	0.37936	-1.47455	-0.6889	-0.10776	-0.54615
87	II	F_48	Fb_100	SC_F	FB_p	Full	Y	Cer_FLW	Fb_100_Fo_p_Y_II	1.5	-0.98672	-0.76476	-0.34568	-0.02105	-0.20955	0.29951	-0.18011	-0.35688	-2.13877	-0.70325	0.24134	3.68688	-2.13877	-0.40974	0.31628	2.44493	-0.6606	-1.5718	2.48859	-1.50979	-1.39569	-0.38129	1.32026	0.20641	-0.14318	-0.04708	0.19959	-0.36746	-2.30119	-0.8799	0.92969	3.73912	-2.19397	-0.44819	0.80003	1.95981	-0.6889	-1.5994	2.62469
88	II	F_48	Fb_100	SC_F	FB_p	Full	Y	Grain_Mat	Fb_100_Fo_p_Y_II	1.5	0.69148	1.16539	-0.4348	0.88684	0.73688	0.49962	-0.39065	-0.35688	-0.04808	0.01932	0.48444	-0.49488	-0.04808	1.96026	0.07652	-0.37584	0.42846	-0.97277	-0.32698	1.16932	-0.29967	0.39495	-0.02989	0.20641	-0.14318	0.86532	-0.76742	-0.36746	0.33718	-0.26012	0.31072	-0.5063	0.21409	2.19183	-0.32175	-0.32977	0.59553	-0.93645	-0.66359
89	II	F_48	1to1_IC	IC	Brl	Add_Fo	N	Cer_FLW	1to1_IC_Brl_N_II	1.5	-0.98672	-0.76476	-0.34351	-1.93387	0.53433	-0.034	0.17079	-0.35688	-0.74498	-0.70325	0.6465	1.00626	-0.74498	-0.40974	0.71587	0.30798	-0.6606	-1.5718	1.14785	0.27628	0.43101	-1.67502	0.9988	-0.53369	0.58898	-0.04708	0.19959	-0.36746	-0.71816	-0.8799	0.92969	1.19187	-0.74913	-0.44819	0.80003	0.24263	-0.6889	-1.5994	1.21543
90	II	F_48	1to1_IC	IC	Brl	Add_Fo	N	Grain_Mat	1to1_IC_Brl_N_II	1.5	-1.26642	-1.08646	-0.60039	1.28507	1.52784	-0.70102	0.87259	-0.35688	-0.04808	-0.70325	1.45683	-1.13823	-0.04808	-0.40974	1.51506	-1.40157	-0.6606	-1.5718	0.47747	1.16932	1.34436	-1.67502	0.35587	0.20641	-0.14318	-0.73137	0.92484	-0.36746	0.07335	-0.8799	1.85816	-1.35538	-0.02672	-0.44819	1.64137	-1.47455	-0.6889	-1.5994	0.5108
91	II	F_48	1to1_IC	IC	Brl	Add_Fo	Y	Cer_FLW	1to1_IC_Brl_Y_II	1.5	-1.26642	-1.08646	-0.552	1.28507	1.42159	1.30004	-1.23282	-0.35688	-0.04808	-0.70325	-0.97415	2.07851	-0.04808	-0.40974	-0.8825	1.16276	4.78472	-1.5718	0.47747	-1.50979	1.34436	-1.67502	0.35587	-2.01389	2.0533	1.32151	-1.25092	-0.36746	0.07335	-0.8799	-0.92724	2.4655	-0.02672	-0.44819	-0.88264	1.10122	5.09101	-1.5994	0.5108
92	II	F_48	1to1_IC	IC	Brl	Add_Fo	Y	Grain_Mat	1to1_IC_Brl_Y_II	1.5	-1.54612	-1.40815	-0.58604	-0.08865	2.4334	1.30004	-1.23282	-0.35688	2.0426	-0.70325	-0.97415	-1.13823	2.0426	-0.40974	-0.8825	-1.40157	-0.6606	-1.5718	-1.53365	3.84844	-1.39569	-1.67502	2.28466	-2.01389	2.0533	1.32151	-1.25092	-0.36746	2.44788	-0.8799	-0.92724	-1.35538	2.14053	-0.44819	-0.88264	-1.47455	-0.6889	-1.5994	-1.60309
93	II	F_48	2to1_IC	IC	Brl	p_sost	N	Cer_FLW	2to1_IC_Brl_N_II	2.25	-0.70702	-0.87199	-0.587	0.08859	0.22559	-0.034	0.17079	-0.35688	-0.74498	-0.70325	0.6465	1.00626	-0.74498	-0.40974	0.71587	0.30798	-0.6606	0.42497	1.14785	-1.50979	-0.48234	-0.81253	0.9988	0.20641	-0.14318	0.29507	-0.16304	-0.36746	0.07335	-0.8799	0.46546	0.55506	-0.02672	-0.44819	0.37936	-0.18667	-0.6889	1.38389	0.5108
94	II	F_48	2to1_IC	IC	Brl	p_sost	N	Grain_Mat	2to1_IC_Brl_N_II	2.25	-0.70702	-0.87199	-0.48365	1.23456	1.6156	-0.034	0.17079	-0.35688	-0.74498	-0.70325	0.6465	1.00626	-0.74498	-0.40974	0.71587	0.30798	1.15451	-0.57342	1.14785	-1.50979	-0.48234	-0.81253	0.9988	0.20641	-0.14318	0.29507	-0.16304	-0.36746	0.07335	-0.8799	0.46546	0.55506	-0.02672	-0.44819	0.37936	-0.18667	2.20105	-0.10776	0.5108
95	II	F_48	2to1_IC	IC	Brl	p_sost	Y	Cer_FLW	2to1_IC_Brl_Y_II	2.25	-1.26642	-1.30092	-0.58352	-0.2886	0.53913	-0.034	0.17079	-0.35688	-2.13877	-0.70325	0.6465	3.15075	-2.13877	-0.40974	0.71587	2.01754	-0.6606	-1.5718	2.48859	-1.50979	-1.39569	-1.67502	2.28466	-0.53369	0.58898	-0.73137	0.92484	-0.36746	-2.30119	-0.8799	1.85816	2.4655	-2.19397	-0.44819	1.64137	1.10122	-0.6889	-1.5994	2.62469
96	II	F_48	2to1_IC	IC	Brl	p_sost	Y	Grain_Mat	2to1_IC_Brl_Y_II	2.25	-1.26642	-1.30092	-0.43058	1.16089	2.10326	-0.70102	0.87259	-0.35688	-2.13877	-0.70325	1.45683	2.07851	-2.13877	-0.40974	1.51506	1.16276	-0.6606	-1.5718	2.48859	-1.50979	-1.39569	-1.67502	2.28466	0.20641	-0.14318	-0.73137	0.92484	-0.36746	-2.30119	-0.8799	1.85816	2.4655	-2.19397	-0.44819	1.64137	1.10122	-0.6889	-1.5994	2.62469
97	III	F_22	C_60	SC_C	Brl	Red	N	Cer_FLW	C_60_Brl_N_III	2.25	0.13208	-0.22861	-0.3516	-0.28778	-1.61466	1.30004	-1.23282	-0.35688	0.18421	0.0996	-0.97415	1.00626	0.18421	-0.40974	-0.8825	0.87784	0.54947	-0.90621	-0.1929	0.87164	1.03991	0.04996	-0.71568	-0.53369	0.58898	1.32151	-1.25092	-0.36746	0.41257	-0.08304	-0.92724	0.82798	0.28289	-0.44819	-0.88264	0.73325	0.9625	-0.74704	-0.39516
98	III	F_22	C_60	SC_C	Brl	Red	N	Grain_Mat	C_60_Brl_N_III	2.25	-0.14762	-0.44307	-0.19855	0.71403	-0.99911	0.79978	-0.70646	-0.35688	0.99726	-0.70325	-0.97415	0.47014	0.99726	-0.40974	-0.8825	-0.1194	0.70073	-0.82301	-0.52809	1.16932	-0.02566	-0.38129	0.35587	-1.45882	1.50418	0.63722	-0.52567	-0.36746	1.65637	-0.8799	-0.92724	-0.08175	1.41812	-0.44819	-0.88264	-0.61596	1.23774	-0.60497	-0.89846
99	III	F_22	C_60	SC_C	Brl	Red	Y	Cer_FLW	C_60_Brl_Y_III	2.25	-0.70702	-0.87199	-0.29418	0.66136	-0.54685	0.49962	-0.39065	-0.35688	-0.46622	-0.70325	-0.00176	1.43516	-0.46622	-0.40974	0.07652	0.6499	-0.6606	-1.5718	0.8797	0.6335	-0.29967	-1.67502	1.51314	-1.12577	1.17471	0.29507	-0.16304	-0.36746	0.07335	-0.8799	0.46546	0.55506	-0.02672	-0.44819	0.37936	-0.18667	-0.6889	-1.5994	0.5108
100	III	F_22	C_60	SC_C	Brl	Red	Y	Grain_Mat	C_60_Brl_Y_III	2.25	-0.98672	-1.08646	-0.32581	0.67646	0.14774	1.30004	-1.23282	-0.35688	0.64881	-0.70325	-0.97415	1.00626	0.64881	-0.40974	-0.8825	0.30798	-0.6606	-1.5718	-0.1929	2.06236	0.43101	-1.67502	0.9988	-2.01389	2.0533	1.32151	-1.25092	-0.36746	0.86486	-0.8799	-0.92724	1.19187	0.6957	-0.44819	-0.88264	0.24263	-0.6889	-1.5994	-0.19383
101	III	F_22	C_100	SC_C	Brl	Full	N	Cer_FLW	C_100_Brl_N_III	1.5	0.97118	1.48708	-0.56997	-1.5952	-0.89668	0.29951	-0.18011	-0.35688	-0.39653	0.50103	-0.16382	0.47014	-0.39653	1.56526	-0.4829	0.73537	-0.6606	-0.07422	-0.52809	1.16932	0.88769	0.04996	-0.60853	-1.27379	1.32114	0.50036	-0.38062	-0.36746	-0.40156	0.23571	0.18692	0.17297	-0.46017	1.92783	-0.37784	0.58607	-0.6889	-0.40609	-0.33476
102	III	F_22	C_100	SC_C	Brl	Full	N	Grain_Mat	C_100_Brl_N_III	1.5	0.41178	0.8437	-0.30096	-0.99956	-0.50316	0.09941	0.03043	-0.35688	-0.04808	0.01932	-0.48795	0.79181	-0.04808	-0.40974	-0.40299	0.6499	-0.6606	0.22529	-0.32698	0.6335	0.24834	0.39495	-0.41565	-0.23765	0.29611	0.29507	-0.16304	-0.36746	0.07335	-0.18265	-0.23089	0.55506	-0.02672	-0.44819	-0.25164	0.45728	-0.6889	-0.10776	-0.01768
103	III	F_22	C_100	SC_C	Brl	Full	Y	Cer_FLW	C_100_Brl_Y_III	1.5	-0.14762	0.20031	-0.54217	0.24962	-0.35822	-0.70102	0.87259	-0.35688	-0.04808	-0.70325	-0.16382	1.00626	-0.04808	-0.40974	-0.08331	0.30798	-0.6606	0.42497	-0.1929	0.27628	1.34436	-0.81253	-0.28706	-1.27379	1.32114	-0.73137	0.92484	-0.36746	0.07335	-0.8799	0.00123	1.19187	-0.02672	-0.44819	-0.04131	0.24263	-0.6889	0.38946	-0.19383
104	III	F_22	C_100	SC_C	Brl	Full	Y	Grain_Mat	C_100_Brl_Y_III	1.5	-0.98672	-0.76476	-0.47964	-1.92333	0.79708	0.29951	-0.18011	-0.35688	2.0426	-0.70325	-0.97415	-1.13823	2.0426	-0.40974	-0.8825	-1.40157	-0.6606	-0.07422	-1.53365	2.50888	1.34436	-0.38129	-0.60853	-2.01389	2.0533	-0.04708	0.19959	-0.36746	2.44788	-0.8799	-0.92724	-1.35538	2.14053	-0.44819	-0.88264	-1.47455	-0.6889	0.38946	-1.60309
105	III	F_22	Fb_60	SC_F	FB_p	Red	N	Cer_FLW	Fb_60_Fo_p_N_III	2.25	0.97118	0.41477	-0.28438	1.04517	-1.1846	0.99219	-0.90891	-0.35688	-0.20891	2.07586	-0.60015	-0.64335	-0.20891	1.41334	-0.8825	0.96551	1.01488	1.19296	-0.91484	-0.27328	1.13359	0.31534	-0.97945	-0.98914	1.03954	0.91094	-0.81577	-0.36746	0.07335	0.79351	-0.37016	-0.5912	-0.02672	1.92783	-0.88264	0.58607	0.46708	0.78723	-0.75754
106	III	F_22	Fb_60	SC_F	FB_p	Red	N	Grain_Mat	Fb_60_Fo_p_N_III	2.25	1.81028	1.05816	0.0915	1.28265	-0.92544	1.06462	-0.98512	-0.35688	-0.17107	1.84699	-0.68815	-0.38135	-0.17107	0.98438	-0.8825	1.01192	1.26128	1.24717	-0.82384	-0.56422	0.86083	0.15143	-0.66526	-0.70783	0.76125	1.00569	-0.91619	-0.36746	-0.10931	0.83642	-0.49872	-0.17973	-0.19343	1.37952	-0.88264	0.90308	1.08953	0.69543	-0.62745
107	III	F_22	Fb_60	SC_F	FB_p	Red	Y	Cer_FLW	Fb_60_Fo_p_Y_III	2.25	0.69148	0.20031	-0.31846	-0.32913	-0.78094	0.49962	-0.39065	-0.35688	-0.04808	0.74188	-0.48795	0.14846	-0.04808	-0.40974	-0.40299	0.6499	0.42846	0.82433	-0.32698	-0.43815	1.34436	0.39495	-1.18717	-0.68171	0.73541	0.40912	-0.28392	-0.36746	-0.19049	0.35966	-0.30826	0.34279	-0.26752	-0.44819	-0.32175	0.81502	0.59553	0.38946	-0.19383
108	III	F_22	Fb_60	SC_F	FB_p	Red	Y	Grain_Mat	Fb_60_Fo_p_Y_III	2.25	0.97118	0.41477	0.06479	1.12474	-0.84271	0.72831	-0.63127	-0.35688	-0.34675	1.87735	-0.62687	-0.21916	-0.34675	-0.40974	-0.53999	1.16276	0.8952	1.85124	-0.95904	-0.74433	1.34436	0.54281	-1.29738	-0.74515	0.79817	0.50036	-0.38062	-0.36746	0.07335	0.79351	-0.37016	-0.5912	-0.02672	-0.44819	-0.37784	0.58607	0.46708	1.38389	-0.75754
109	III	F_22	Fb_100	SC_F	FB_p	Full	N	Cer_FLW	Fb_100_Fo_p_N_III	1.5	0.97118	1.48708	0.06245	-0.90723	-1.42548	0.63302	-0.53101	-0.35688	-0.04808	1.10317	-0.16382	-0.60211	-0.04808	-0.40974	-0.08331	0.30798	0.24695	0.42497	0.14229	-0.61676	0.43101	-0.81253	0.35587	0.57646	-0.50926	0.91094	-0.81577	-0.36746	0.07335	0.79351	-0.37016	-0.5912	-0.02672	-0.44819	-0.37784	0.58607	0.46708	0.19057	0.08802
110	III	F_22	Fb_100	SC_F	FB_p	Full	N	Grain_Mat	Fb_100_Fo_p_N_III	1.5	0.69148	1.16539	0.14333	-0.14257	-0.99946	0.37647	-0.26109	-0.35688	0.11274	0.96421	0.14784	-1.13823	0.11274	1.41334	-0.14479	-0.21803	-0.6606	0.73217	-0.29604	0.13889	1.13359	-0.87888	-0.08924	0.37721	-0.31214	0.40912	-0.28392	-0.36746	0.33718	0.35966	0.31072	-1.35538	0.21409	2.19183	-0.32175	-0.32977	-0.6889	0.38946	-0.19383
111	III	F_22	Fb_100	SC_F	FB_p	Full	Y	Cer_FLW	Fb_100_Fo_p_Y_III	1.5	1.81028	2.45216	1.68238	-1.18168	-1.03138	0.85536	-0.76495	-0.35688	0.41651	0.90246	-0.43393	-0.78082	0.41651	0.90693	-0.6161	0.02306	-0.6606	0.75777	-0.41636	0.27628	0.73546	-0.52503	-0.07275	-0.04029	0.10087	0.68986	-0.58146	-0.36746	0.256	0.40734	-0.07019	-0.76755	0.14	1.37952	-0.49433	0.11054	-0.6889	0.69543	-0.30224
112	III	F_22	Fb_100	SC_F	FB_p	Full	Y	Grain_Mat	Fb_100_Fo_p_Y_III	1.5	2.92908	3.73893	0.92125	0.37946	-0.74448	0.20855	-0.08441	-0.35688	-0.04808	0.93895	-0.53215	0.03149	-0.04808	-0.40974	-0.44658	0.69652	0.32946	0.33421	-0.25384	-0.04846	0.34798	-0.26368	0.00518	-0.39913	0.45586	0.11394	0.02894	-0.36746	-0.06633	0.7607	-0.59955	-0.00683	-0.1542	-0.44819	-0.5857	0.9497	0.67108	0.50645	-0.35963
113	III	F_22	1to1_IC	IC	Brl	Add_Fo	N	Cer_FLW	1to1_IC_Brl_N_III	1.5	0.13208	0.522	-0.54482	-1.11103	-0.5513	0.15658	-0.02973	-0.35688	0.84793	0.32899	-0.27958	-1.13823	0.84793	-0.40974	-0.19748	-0.6689	0.8952	1.85124	-0.95904	-0.74433	1.7358	-0.19647	-1.02184	-0.74515	0.79817	0.14844	-0.00763	-0.36746	1.091	-0.08304	-0.13141	-1.35538	0.9021	-0.44819	-0.1615	-0.73862	0.9625	1.81007	-0.99912
114	III	F_22	1to1_IC	IC	Brl	Add_Fo	N	Grain_Mat	1to1_IC_Brl_N_III	1.5	0.13208	0.522	-0.57078	0.53803	0.92342	-0.034	0.17079	-0.35688	-0.74498	0.90246	0.10629	0.29143	-0.74498	-0.40974	0.18308	0.87784	0.54947	0.42497	0.25401	-0.91444	0.43101	-0.52503	0.14156	-1.02709	1.07708	0.14844	-0.00763	-0.36746	-0.26587	0.71382	-0.13141	-0.2637	-0.33632	-0.44819	-0.1615	0.73325	0.9625	0.9577	-0.39516
115	III	F_22	1to1_IC	IC	Brl	Add_Fo	Y	Cer_FLW	1to1_IC_Brl_Y_III	1.5	-0.14762	0.20031	-0.44271	-0.39227	-0.24779	-0.034	0.17079	-0.35688	-0.74498	1.70531	-0.16382	-0.06599	-0.74498	-0.40974	-0.08331	1.16276	-0.6606	-0.57342	1.14785	-0.61676	-0.48234	0.04996	0.35587	0.20641	-0.14318	-0.04708	0.19959	-0.36746	-0.71816	0.97945	0.00123	-0.08175	-0.74913	-0.44819	-0.04131	1.10122	-0.6889	-0.60497	1.21543
116	III	F_22	1to1_IC	IC	Brl	Add_Fo	Y	Grain_Mat	1to1_IC_Brl_Y_III	1.5	-0.42732	-0.12138	-0.5258	-0.21937	-0.02556	0.63302	-0.53101	-0.35688	1.34571	-0.70325	-0.16382	-1.13823	1.34571	-0.40974	-0.08331	-1.40157	1.15451	-0.57342	-0.86327	1.16932	2.25771	-0.81253	-0.92999	-0.53369	0.58898	0.50036	-0.38062	-0.36746	1.49807	-0.8799	0.18692	-1.35538	1.27363	-0.44819	0.12696	-1.47455	1.62306	-0.40609	-0.75754
117	III	F_22	2to1_IC	IC	Brl	p_sost	N	Cer_FLW	2to1_IC_Brl_N_III	2.25	-0.70702	-0.87199	-0.56458	0.1846	-1.25273	1.30004	-1.23282	-0.35688	1.34571	-0.70325	-0.97415	-0.06599	1.34571	-0.40974	-0.8825	-0.54679	-0.6606	0.42497	-0.86327	1.16932	1.34436	0.04996	-0.92999	-0.53369	0.58898	1.32151	-1.25092	-0.36746	1.26061	-0.8799	-0.92724	0.55506	1.05691	-0.44819	-0.88264	-0.18667	-0.6889	-0.10776	-0.54615
118	III	F_22	2to1_IC	IC	Brl	p_sost	N	Grain_Mat	2to1_IC_Brl_N_III	2.25	0.41178	-0.01415	-0.38755	1.28507	-0.54125	0.49962	-0.39065	-0.35688	0.37005	0.01932	-0.48795	0.14846	0.37005	-0.40974	-0.40299	0.13703	-0.6606	0.22529	-0.32698	0.6335	0.24834	-0.12254	-0.02989	0.20641	-0.14318	0.29507	-0.16304	-0.36746	0.07335	-0.18265	-0.23089	0.55506	-0.02672	-0.44819	-0.25164	0.45728	-0.6889	-0.10776	-0.01768
119	III	F_22	2to1_IC	IC	Brl	p_sost	Y	Cer_FLW	2to1_IC_Brl_Y_III	2.25	0.13208	-0.22861	-0.52736	0.13724	-0.76258	1.30004	-1.23282	-0.35688	-0.28038	0.90246	-0.97415	1.00626	-0.28038	-0.40974	-0.8825	1.44769	0.54947	1.09056	-0.63982	-0.31908	1.64881	-0.52503	-0.71568	-1.52049	1.56519	1.32151	-1.25092	-0.36746	-0.26587	0.71382	-0.92724	0.82798	-0.33632	-0.44819	-0.88264	1.46919	0.9625	0.9577	-0.99912
120	III	F_22	2to1_IC	IC	Brl	p_sost	Y	Grain_Mat	2to1_IC_Brl_Y_III	2.25	-0.70702	-0.87199	-0.52876	1.28507	-0.03795	0.72831	-0.63127	-0.35688	1.44526	-0.70325	-0.27958	-1.13823	1.44526	-0.40974	-0.19748	-1.40157	-0.6606	0.13972	-0.95904	1.55205	0.17006	-0.19647	0.08033	-0.11077	0.1706	0.29507	-0.16304	-0.36746	1.26061	-0.8799	0.46546	-1.35538	1.05691	-0.44819	0.37936	-1.47455	-0.6889	-0.10776	-0.54615
121	III	F_48	C_60	SC_C	Brl	Red	N	Cer_FLW	C_60_Brl_N_III	2.25	1.25088	0.62924	-0.26273	-0.28778	-1.49166	0.35837	-0.48973	0.79814	0.56682	-0.27821	0.16984	-0.75979	0.56682	-0.40974	0.24576	-0.7982	-0.6606	0.19006	-0.58724	1.01173	0.21611	0.45583	-0.43834	-0.18541	0.24443	0.20176	-0.45974	1.2612	0.28921	-0.37281	0.59207	-0.66067	0.17031	-0.44819	0.49409	-0.53791	-0.6889	0.57026	-0.45006
122	III	F_48	C_60	SC_C	Brl	Red	N	Grain_Mat	C_60_Brl_N_III	2.25	1.25088	0.62924	-0.14179	0.71403	-1.23165	0.23281	-0.39065	0.95215	-0.18746	0.26017	0.6465	-0.70933	-0.18746	1.17026	0.3962	-0.37584	-0.6606	0.82433	-0.7292	0.6335	0.43101	0.39495	-0.54424	-0.82973	0.88184	0.20176	-0.45974	1.2612	-0.57425	0.13429	1.09851	-0.66067	-0.61778	1.71183	0.49409	-0.06959	-0.6889	1.11268	-0.83441
123	III	F_48	C_60	SC_C	Brl	Red	Y	Cer_FLW	C_60_Brl_Y_III	2.25	0.97118	0.41477	0.01743	0.66136	-0.77493	0.44244	-0.3305	-0.35688	0.84793	-0.18713	-0.27958	-0.6787	0.84793	-0.40974	-0.19748	-0.6689	0.79148	0.82433	-0.7292	-0.08093	-0.22138	0.91244	-0.47076	-0.42796	0.48438	0.50036	-0.38062	-0.36746	1.02316	-0.3221	-0.37016	-0.5912	0.84018	-0.44819	-0.37784	-0.44424	0.46708	0.78723	-0.75754
124	III	F_48	C_60	SC_C	Brl	Red	Y	Grain_Mat	C_60_Brl_Y_III	2.25	1.53058	0.8437	-0.28649	0.67646	0.01886	0.35837	-0.48973	0.79814	0.56682	0.14683	-0.11616	-0.75979	0.56682	-0.40974	-0.0363	-0.49651	0.54947	0.75777	-1.08673	0.57396	0.53847	0.45583	-0.66526	-0.44662	0.50284	0.29507	-0.52567	1.12548	0.4691	0.04977	0.00123	-0.71857	0.33449	-0.44819	-0.04131	-0.18667	0.27442	0.88667	-1.25078
125	III	F_48	C_100	SC_C	Brl	Full	N	Cer_FLW	C_100_Brl_N_III	1.5	-0.14762	0.20031	-0.41404	1.28507	-0.74545	0.89983	-0.81173	-0.35688	0.78819	-0.70325	-0.97415	0.79181	0.78819	-0.40974	-0.8825	0.13703	2.96961	0.42497	-0.86327	-0.61676	0.24834	0.91244	-0.80141	0.65047	-0.58248	0.63722	-0.52567	-0.36746	0.86486	-0.8799	-0.92724	1.19187	0.6957	-0.44819	-0.88264	0.24263	1.23774	0.38946	-0.89846
126	III	F_48	C_100	SC_C	Brl	Full	N	Grain_Mat	C_100_Brl_N_III	1.5	1.81028	2.45216	-0.10168	1.14922	-0.35472	0.54964	-0.70646	0.87033	0.47459	0.19996	-0.67028	0.06804	0.47459	-0.40974	-0.5828	0.20114	0.62065	1.24717	-1.06044	0.06616	0.31684	0.58901	-0.60853	-0.07113	0.13138	0.37403	-0.58146	1.01063	0.256	-0.02174	-0.49872	0.4081	0.14	-0.44819	-0.49433	0.50681	0.20032	1.1544	-0.95266
127	III	F_48	C_100	SC_C	Brl	Full	Y	Cer_FLW	C_100_Brl_Y_III	1.5	0.41178	0.8437	-0.35715	0.56936	0.4706	0.93621	-0.85001	-0.35688	1.28235	-0.04637	-0.97415	-0.55337	1.28235	-0.40974	-0.8825	-0.46909	2.69037	0.27137	-0.91484	-0.27328	0.09889	0.20677	-0.17017	-0.39913	0.45586	0.80829	-0.70698	-0.36746	1.26061	-0.18265	-0.92724	-0.40016	1.05691	-0.44819	-0.88264	-0.18667	2.20105	-0.10776	-0.54615
128	III	F_48	C_100	SC_C	Brl	Full	Y	Grain_Mat	C_100_Brl_Y_III	1.5	0.41178	0.8437	-0.08156	0.77327	0.33018	0.49962	-0.39065	-0.35688	0.78819	-0.70325	0.48444	-1.13823	0.78819	-0.40974	0.55604	-1.40157	2.96961	-0.07422	-0.86327	-0.17024	-0.29967	-0.12254	0.35587	0.20641	-0.14318	0.80829	-0.70698	-0.36746	1.26061	-0.8799	0.46546	-1.35538	1.05691	-0.44819	0.37936	-1.47455	2.20105	0.63806	-1.07462
129	III	F_48	Fb_60	SC_F	FB_p	Red	N	Cer_FLW	Fb_60_Fo_p_N_III	2.25	1.53058	0.8437	0.19176	0.69763	-1.5202	0.63302	-0.53101	-0.35688	0.88111	-0.30182	-0.43393	-0.4234	0.88111	-0.40974	-0.34971	-0.54679	2.45101	-0.43079	-0.57597	0.02113	0.43101	0.04996	-0.28706	-0.53369	0.58898	0.63722	-0.52567	-0.36746	1.26061	-0.41507	-0.46301	-0.71857	1.05691	-0.44819	-0.46198	-0.61596	1.23774	-0.10776	-0.54615
130	III	F_48	Fb_60	SC_F	FB_p	Red	N	Grain_Mat	Fb_60_Fo_p_N_III	2.25	0.41178	-0.01415	0.2144	0.73247	-1.356	0.57238	-0.46721	-0.35688	1.28235	-0.70325	-0.53215	-0.55337	1.28235	-0.40974	-0.44658	-0.93533	-0.6606	0.6065	-0.80233	0.92577	0.59708	0.20677	-0.52086	0.00457	0.0565	0.29507	-0.16304	-0.36746	1.26061	-0.8799	-0.23089	-0.40016	1.05691	-0.44819	-0.25164	-0.83061	-0.6889	0.63806	-0.54615
131	III	F_48	Fb_60	SC_F	FB_p	Red	Y	Cer_FLW	Fb_60_Fo_p_Y_III	2.25	0.13208	-0.22861	-0.245	1.15345	-1.48456	0.68433	-0.585	-0.35688	1.39932	-0.70325	-0.22616	-1.13823	1.39932	-0.40974	-0.14479	-1.40157	-0.6606	0.27137	-0.91484	1.37541	0.2905	0.71341	-0.68271	0.03562	0.02578	0.73498	-0.62928	-0.36746	1.76944	-0.8799	-0.13141	-1.35538	1.52132	-0.44819	-0.1615	-1.47455	-0.6889	0.10533	-0.99912
132	III	F_48	Fb_60	SC_F	FB_p	Red	Y	Grain_Mat	Fb_60_Fo_p_Y_III	2.25	1.81028	1.05816	0.15876	0.47814	-1.11474	0.66813	-0.78957	0.67656	0.5021	0.43765	0.04942	-1.13823	0.5021	-0.40974	0.127	-0.59178	0.42846	0.82433	-0.93031	0.36559	0.6233	0.5039	-0.7608	0.08955	-0.02758	0.68986	-0.91619	1.01063	0.62132	-0.02174	0.35833	-1.35538	0.47342	-0.44819	0.28228	-0.68201	0.20032	0.69543	-0.95266
133	III	F_48	Fb_100	SC_F	FB_p	Full	N	Cer_FLW	Fb_100_Fo_p_N_III	1.5	0.41178	0.8437	-0.34752	0.41674	-1.3518	0.49962	-0.39065	-0.35688	1.20633	0.01932	-0.48795	-1.13823	1.20633	-0.40974	-0.40299	-0.8887	-0.6606	0.22529	-0.7292	1.16932	0.79635	0.39495	-0.80141	-0.23765	0.29611	0.29507	-0.16304	-0.36746	1.26061	-0.18265	-0.23089	-1.35538	1.05691	-0.44819	-0.25164	-0.83061	-0.6889	-0.10776	-0.54615
134	III	F_48	Fb_100	SC_F	FB_p	Full	N	Grain_Mat	Fb_100_Fo_p_N_III	1.5	0.97118	1.48708	-0.39514	1.22271	-0.81136	0.99219	-0.90891	-0.35688	1.07767	-0.70325	-0.60015	-0.14847	1.07767	-0.40974	-0.51364	-0.61255	0.8952	-0.28816	-0.67174	0.78659	-0.13105	0.71341	-0.38598	-0.30597	0.3637	0.91094	-0.81577	-0.36746	1.02316	-0.8799	-0.37016	0.17297	0.84018	-0.44819	-0.37784	-0.44424	0.46708	-0.40609	-0.33476
135	III	F_48	Fb_100	SC_F	FB_p	Full	Y	Cer_FLW	Fb_100_Fo_p_Y_III	1.5	0.97118	1.48708	0.0712	1.28507	-0.82684	1.06462	-0.98512	-0.35688	0.81279	-0.70325	-0.68815	0.37553	0.81279	-0.40974	-0.60043	-0.19483	0.54947	-0.24062	-0.41636	0.57396	-0.10625	0.76024	-0.43834	-0.18541	0.24443	0.91094	-0.81577	-0.36746	1.02316	-0.8799	-0.37016	0.17297	0.84018	-0.44819	-0.37784	-0.44424	0.46708	-0.40609	-0.33476
136	III	F_48	Fb_100	SC_F	FB_p	Full	Y	Grain_Mat	Fb_100_Fo_p_Y_III	1.5	-0.14762	0.20031	-0.04973	1.20597	-0.92946	1.30004	-1.23282	-0.35688	1.44526	-0.70325	-0.97415	-0.21916	1.44526	-0.40974	-0.8825	-0.6689	2.06206	-0.07422	-1.03087	0.49954	0.17006	0.54281	-0.47076	-0.11077	0.1706	1.32151	-1.25092	-0.36746	1.65637	-0.8799	-0.92724	-0.08175	1.41812	-0.44819	-0.88264	-0.61596	1.23774	0.38946	-0.89846
137	III	F_48	1to1_IC	IC	Brl	Add_Fo	N	Cer_FLW	1to1_IC_Brl_N_III	1.5	-0.14762	0.20031	-0.27	-1.76078	-0.80462	0.72831	-0.63127	-0.35688	1.44526	-0.70325	-0.27958	-1.13823	1.44526	-0.40974	-0.19748	-1.40157	-0.6606	0.13972	-0.95904	1.55205	0.95293	-0.19647	-0.47076	-0.11077	0.1706	0.63722	-0.52567	-0.36746	1.65637	-0.8799	0.00123	-1.35538	1.41812	-0.44819	-0.04131	-1.47455	-0.6889	0.38946	-0.89846
138	III	F_48	1to1_IC	IC	Brl	Add_Fo	N	Grain_Mat	1to1_IC_Brl_N_III	1.5	-0.42732	-0.12138	-0.29255	0.27609	-0.29249	0.29951	-0.18011	-0.35688	0.47459	-0.70325	0.24134	-0.33405	0.47459	-0.40974	0.31628	-0.76049	-0.6606	-0.07422	-0.02531	0.49954	-0.02566	-1.02815	0.83806	-0.34866	0.40594	0.50036	-0.38062	-0.36746	0.54825	-0.8799	0.18692	0.17297	0.40673	-0.44819	0.12696	-0.44424	-0.6889	-0.40609	0.08802
139	III	F_48	1to1_IC	IC	Brl	Add_Fo	Y	Cer_FLW	1to1_IC_Brl_Y_III	1.5	0.13208	0.522	-0.49981	0.73246	-0.38171	0.79978	-0.70646	-0.35688	1.51993	0.19996	-0.97415	-1.13823	1.51993	-0.40974	-0.8825	-0.76049	1.75954	-0.24062	-1.08673	0.87164	1.34436	0.26558	-1.09073	-0.90374	0.95506	0.73498	-0.62928	-0.36746	1.76944	-0.08304	-0.92724	-1.35538	1.52132	-0.44819	-0.88264	-0.73862	0.9625	-0.74704	-0.99912
140	III	F_48	1to1_IC	IC	Brl	Add_Fo	Y	Grain_Mat	1to1_IC_Brl_Y_III	1.5	-0.14762	0.20031	-0.4648	0.43311	-0.10284	0.29951	-0.18011	-0.35688	0.47459	-0.70325	0.24134	-0.33405	0.47459	-0.40974	0.31628	-0.76049	-0.6606	-0.82301	-0.02531	1.16932	-0.71067	-0.38129	0.83806	-0.34866	0.40594	0.63722	-0.52567	-0.36746	0.86486	-0.8799	0.00123	-0.08175	0.6957	-0.44819	-0.04131	-0.61596	-0.6889	-0.60497	-0.19383
141	III	F_48	2to1_IC	IC	Brl	p_sost	N	Cer_FLW	2to1_IC_Brl_N_III	2.25	1.25088	0.62924	-0.53916	1.21828	-1.09397	0.72831	-0.93204	1.04565	0.25059	-0.18713	0.0677	-0.21916	0.25059	1.28312	-0.19748	-0.30257	0.79148	0.42497	-0.7292	0.27628	0.17006	0.17317	-0.19522	-0.42796	0.48438	0.57501	-0.85533	1.2612	0.28921	-0.37281	0.59207	-0.66067	0.17031	1.71183	0.03518	-0.53791	0.36199	0.57026	-0.83441
142	III	F_48	2to1_IC	IC	Brl	p_sost	N	Grain_Mat	2to1_IC_Brl_N_III	2.25	0.13208	-0.22861	-0.38241	1.01802	-1.31874	0.85536	-0.76495	-0.35688	1.11341	-0.70325	0.10629	-1.13823	1.11341	-0.40974	0.18308	-1.40157	1.51753	0.82433	-1.13142	0.09768	-0.17789	0.62495	-0.28706	-0.53369	0.58898	0.73498	-0.62928	-0.36746	1.091	-0.8799	0.66442	-1.35538	0.9021	-0.44819	0.55965	-1.47455	0.9625	0.9577	-0.99912
143	III	F_48	2to1_IC	IC	Brl	p_sost	Y	Cer_FLW	2to1_IC_Brl_Y_III	2.25	-0.42732	-0.65753	-0.43189	1.09594	-0.65288	0.72831	-0.63127	-0.35688	0.84793	-0.70325	0.41498	-1.13823	0.84793	-0.40974	0.48753	-1.40157	-0.6606	1.85124	-0.95904	0.02113	0.17006	-0.19647	0.08033	-0.74515	0.79817	0.50036	-0.38062	-0.36746	0.54825	-0.8799	1.30108	-1.35538	0.40673	-0.44819	1.13657	-1.47455	-0.6889	1.98054	-0.75754
144	III	F_48	2to1_IC	IC	Brl	p_sost	Y	Grain_Mat	2to1_IC_Brl_Y_III	2.25	1.25088	0.62924	-0.48931	0.8555	0.04326	0.72831	-0.63127	-0.35688	0.84793	-0.18713	-0.27958	-0.6787	0.84793	-0.40974	-0.19748	-0.6689	2.06206	-0.44862	-0.77948	0.49954	0.17006	0.54281	-0.47076	-1.06233	1.11195	0.57501	-0.45974	-0.36746	0.72095	-0.37281	0.08563	-0.66067	0.56435	-0.44819	0.03518	-0.53791	1.41289	-0.51457	-0.45006
[truncated: 47 more columns]

## Sheet: Suppl File S6a
Results of the statistical analysis of the first year experiment on the Triticale - Field Bean intercrop and sole crops at 2 contrasting sowing densities in 2 contrasting sites including Hd as a fixed effect. Sites were respectively established on a preceding reduced-tillage oat crop and not been cultivated for two years (before of which it was covered by a mixture of perennial legumes).
Analysis	Response Variable	Covariance Parameter Estimates	Type III Tests of Fixed Effects	CRS Least Squares Means	X_2	X_3	X_4	X_5	X_6	X_7	X_8	X_9	X_10
‘Weed_IC Glimmix random Y ar1 Rand Field’														‘Weed_IC Glimmix random Y ar1 Rand Field’
‘Weed_IC Glimmix random Y ar1 Rand Field’														The GLIMMIX Procedure
‘Weed_IC Glimmix random Y ar1 Rand Field’														Model Information
‘Weed_IC Glimmix random Y ar1 Rand Field’														Data Set	WORK.WEED_IC_Y1
‘Weed_IC Glimmix random Y ar1 Rand Field’	Num_spec_SampleArea													Response Variable	Num_spec_SampleArea
‘Weed_IC Glimmix random Y ar1 Rand Field’	Num_spec_SampleArea													Response Distribution	Gaussian
‘Weed_IC Glimmix random Y ar1 Rand Field’	Num_spec_SampleArea													Link Function	Identity
‘Weed_IC Glimmix random Y ar1 Rand Field’	Num_spec_SampleArea													Variance Function	Default
‘Weed_IC Glimmix random Y ar1 Rand Field’	Num_spec_SampleArea													Variance Matrix	Not blocked
‘Weed_IC Glimmix random Y ar1 Rand Field’	Num_spec_SampleArea													Estimation Technique	Restricted Maximum Likelihood
‘Weed_IC Glimmix random Y ar1 Rand Field’	Num_spec_SampleArea													Degrees of Freedom Method	Kenward-Roger
‘Weed_IC Glimmix random Y ar1 Rand Field’	Num_spec_SampleArea													Fixed Effects SE Adjustment	Kenward-Roger
‘Weed_IC Glimmix random Y ar1 Rand Field’	Num_spec_SampleArea													Class Level Information
‘Weed_IC Glimmix random Y ar1 Rand Field’	Num_spec_SampleArea													Class	Levels	Values
‘Weed_IC Glimmix random Y ar1 Rand Field’	Num_spec_SampleArea													Field	2	A B
‘Weed_IC Glimmix random Y ar1 Rand Field’	Num_spec_SampleArea													CRS	6	1to1_IC 2to1_IC C_100 C_60 Fb_100 Fb_60
‘Weed_IC Glimmix random Y ar1 Rand Field’	Num_spec_SampleArea													Frt	2	N Y
‘Weed_IC Glimmix random Y ar1 Rand Field’	Num_spec_SampleArea													Hd	2	Cer_FLW Grain_Mat
‘Weed_IC Glimmix random Y ar1 Rand Field’	Num_spec_SampleArea													SampleArea	2	1.5 2.25
‘Weed_IC Glimmix random Y ar1 Rand Field’	Num_spec_SampleArea													Number of Observations Read	48
‘Weed_IC Glimmix random Y ar1 Rand Field’	Num_spec_SampleArea													Number of Observations Used	48
‘Weed_IC Glimmix random Y ar1 Rand Field’	Num_spec_SampleArea													Dimensions
‘Weed_IC Glimmix random Y ar1 Rand Field’	Num_spec_SampleArea													G-side Cov. Parameters	2
‘Weed_IC Glimmix random Y ar1 Rand Field’	Num_spec_SampleArea													R-side Cov. Parameters	1
‘Weed_IC Glimmix random Y ar1 Rand Field’	Num_spec_SampleArea													Columns in X	63
‘Weed_IC Glimmix random Y ar1 Rand Field’	Num_spec_SampleArea													Columns in Z	4
‘Weed_IC Glimmix random Y ar1 Rand Field’	Num_spec_SampleArea													Subjects (Blocks in V)	1
‘Weed_IC Glimmix random Y ar1 Rand Field’	Num_spec_SampleArea													Max Obs per Subject	48
‘Weed_IC Glimmix random Y ar1 Rand Field’	Num_spec_SampleArea													Optimization Information
‘Weed_IC Glimmix random Y ar1 Rand Field’	Num_spec_SampleArea													Optimization Technique	Dual Quasi-Newton
‘Weed_IC Glimmix random Y ar1 Rand Field’	Num_spec_SampleArea													Parameters in Optimization	2
‘Weed_IC Glimmix random Y ar1 Rand Field’	Num_spec_SampleArea													Lower Boundaries	2
‘Weed_IC Glimmix random Y ar1 Rand Field’	Num_spec_SampleArea													Upper Boundaries	0
‘Weed_IC Glimmix random Y ar1 Rand Field’	Num_spec_SampleArea													Fixed Effects	Profiled
‘Weed_IC Glimmix random Y ar1 Rand Field’	Num_spec_SampleArea													Residual Variance	Profiled
‘Weed_IC Glimmix random Y ar1 Rand Field’	Num_spec_SampleArea													Starting From	Data
‘Weed_IC Glimmix random Y ar1 Rand Field’	Num_spec_SampleArea													Iteration History
‘Weed_IC Glimmix random Y ar1 Rand Field’	Num_spec_SampleArea													Iteration	Restarts	Evaluations	Objective	Change	Max
‘Weed_IC Glimmix random Y ar1 Rand Field’	Num_spec_SampleArea													0	0	4	109.615	.	1.11e-14
‘Weed_IC Glimmix random Y ar1 Rand Field’	Num_spec_SampleArea													Convergence criterion (ABSGCONV=0.00001) satisfied.
‘Weed_IC Glimmix random Y ar1 Rand Field’	Num_spec_SampleArea													Estimated G matrix is not positive definite.
‘Weed_IC Glimmix random Y ar1 Rand Field’	Num_spec_SampleArea													Fit Statistics
‘Weed_IC Glimmix random Y ar1 Rand Field’	Num_spec_SampleArea													-2 Res Log Likelihood	109.61
‘Weed_IC Glimmix random Y ar1 Rand Field’	Num_spec_SampleArea													AIC (smaller is better)	113.61
‘Weed_IC Glimmix random Y ar1 Rand Field’	Num_spec_SampleArea													AICC (smaller is better)	114.19
‘Weed_IC Glimmix random Y ar1 Rand Field’	Num_spec_SampleArea													BIC (smaller is better)	111
‘Weed_IC Glimmix random Y ar1 Rand Field’	Num_spec_SampleArea													CAIC (smaller is better)	113
‘Weed_IC Glimmix random Y ar1 Rand Field’	Num_spec_SampleArea													HQIC (smaller is better)	108.15
‘Weed_IC Glimmix random Y ar1 Rand Field’	Num_spec_SampleArea													Generalized Chi-Square	61.91
‘Weed_IC Glimmix random Y ar1 Rand Field’	Num_spec_SampleArea													Gener. Chi-Square / DF	2.58
‘Weed_IC Glimmix random Y ar1 Rand Field’	Num_spec_SampleArea	Covariance Parameter Estimates												Covariance Parameter Estimates
‘Weed_IC Glimmix random Y ar1 Rand Field’	Num_spec_SampleArea	Covariance Parameter Estimates												Cov Parm	Estimate	Standard
‘Weed_IC Glimmix random Y ar1 Rand Field’	Num_spec_SampleArea	Covariance Parameter Estimates												Field	0.7938	1.275
‘Weed_IC Glimmix random Y ar1 Rand Field’	Num_spec_SampleArea	Covariance Parameter Estimates												SampleArea	0	.
‘Weed_IC Glimmix random Y ar1 Rand Field’	Num_spec_SampleArea	Covariance Parameter Estimates												Residual	2.5797	0.7607
‘Weed_IC Glimmix random Y ar1 Rand Field’	Num_spec_SampleArea		Type III Tests of Fixed Effects											Type III Tests of Fixed Effects
‘Weed_IC Glimmix random Y ar1 Rand Field’	Num_spec_SampleArea		Type III Tests of Fixed Effects											Effect	Num DF	Den DF	F Value	Pr > F
‘Weed_IC Glimmix random Y ar1 Rand Field’	Num_spec_SampleArea		Type III Tests of Fixed Effects											CRS	5	23	6.82	0.0005
‘Weed_IC Glimmix random Y ar1 Rand Field’	Num_spec_SampleArea		Type III Tests of Fixed Effects											Frt	1	23	9.83	0.0046
‘Weed_IC Glimmix random Y ar1 Rand Field’	Num_spec_SampleArea		Type III Tests of Fixed Effects											CRS*Frt	5	23	0.26	0.9314
‘Weed_IC Glimmix random Y ar1 Rand Field’	Num_spec_SampleArea		Type III Tests of Fixed Effects											Hd	1	23	0.02	0.89
‘Weed_IC Glimmix random Y ar1 Rand Field’	Num_spec_SampleArea		Type III Tests of Fixed Effects											CRS*Hd	5	23	0.52	0.7612
‘Weed_IC Glimmix random Y ar1 Rand Field’	Num_spec_SampleArea		Type III Tests of Fixed Effects											Frt*Hd	1	23	0.43	0.5164
‘Weed_IC Glimmix random Y ar1 Rand Field’	Num_spec_SampleArea		Type III Tests of Fixed Effects											CRS*Frt*Hd	5	23	0.6	0.7018
‘Weed_IC Glimmix random Y ar1 Rand Field’	Num_spec_SampleArea													CRS Least Squares Means
‘Weed_IC Glimmix random Y ar1 Rand Field’	Num_spec_SampleArea													CRS	Estimate	Standard	DF	t Value	Pr > |t|
‘Weed_IC Glimmix random Y ar1 Rand Field’	Num_spec_SampleArea													1to1_IC	1.9167	0.8481	2.509	2.26	0.1262
‘Weed_IC Glimmix random Y ar1 Rand Field’	Num_spec_SampleArea													2to1_IC	2.3889	0.8481	2.509	2.82	0.0822
‘Weed_IC Glimmix random Y ar1 Rand Field’	Num_spec_SampleArea													C_100	5.5833	0.8481	2.509	6.58	0.0121
‘Weed_IC Glimmix random Y ar1 Rand Field’	Num_spec_SampleArea													C_60	4.5	0.8481	2.509	5.31	0.0202
‘Weed_IC Glimmix random Y ar1 Rand Field’	Num_spec_SampleArea													Fb_100	4.5833	0.8481	2.509	5.4	0.0194
‘Weed_IC Glimmix random Y ar1 Rand Field’	Num_spec_SampleArea													Fb_60	2.6111	0.8481	2.509	3.08	0.0684
‘Weed_IC Glimmix random Y ar1 Rand Field’	Num_spec_SampleArea													Differences of CRS Least Squares Means
‘Weed_IC Glimmix random Y ar1 Rand Field’	Num_spec_SampleArea													Adjustment for Multiple Comparisons: Tukey-Kramer
‘Weed_IC Glimmix random Y ar1 Rand Field’	Num_spec_SampleArea													CRS	CRS	Estimate	Standard Error	DF	t Value	Pr > |t|	Adj P
‘Weed_IC Glimmix random Y ar1 Rand Field’	Num_spec_SampleArea													1to1_IC	2to1_IC	-0.4722	0.8031	23	-0.59	0.5622	0.9909
‘Weed_IC Glimmix random Y ar1 Rand Field’	Num_spec_SampleArea													1to1_IC	C_100	-3.6667	0.8031	23	-4.57	0.0001	0.0017
‘Weed_IC Glimmix random Y ar1 Rand Field’	Num_spec_SampleArea													1to1_IC	C_60	-2.5833	0.8031	23	-3.22	0.0038	0.0391
‘Weed_IC Glimmix random Y ar1 Rand Field’	Num_spec_SampleArea													1to1_IC	Fb_100	-2.6667	0.8031	23	-3.32	0.003	0.0312
‘Weed_IC Glimmix random Y ar1 Rand Field’	Num_spec_SampleArea													1to1_IC	Fb_60	-0.6944	0.8031	23	-0.86	0.3961	0.9512
‘Weed_IC Glimmix random Y ar1 Rand Field’	Num_spec_SampleArea													2to1_IC	C_100	-3.1944	0.8031	23	-3.98	0.0006	0.0069
‘Weed_IC Glimmix random Y ar1 Rand Field’	Num_spec_SampleArea													2to1_IC	C_60	-2.1111	0.8031	23	-2.63	0.015	0.1302
‘Weed_IC Glimmix random Y ar1 Rand Field’	Num_spec_SampleArea													2to1_IC	Fb_100	-2.1944	0.8031	23	-2.73	0.0119	0.1067
‘Weed_IC Glimmix random Y ar1 Rand Field’	Num_spec_SampleArea													2to1_IC	Fb_60	-0.2222	0.8031	23	-0.28	0.7845	0.9997
‘Weed_IC Glimmix random Y ar1 Rand Field’	Num_spec_SampleArea													C_100	C_60	1.0833	0.8031	23	1.35	0.1905	0.7554
‘Weed_IC Glimmix random Y ar1 Rand Field’	Num_spec_SampleArea													C_100	Fb_100	1	0.8031	23	1.25	0.2256	0.8103
‘Weed_IC Glimmix random Y ar1 Rand Field’	Num_spec_SampleArea													C_100	Fb_60	2.9722	0.8031	23	3.7	0.0012	0.0132
‘Weed_IC Glimmix random Y ar1 Rand Field’	Num_spec_SampleArea													C_60	Fb_100	-0.08333	0.8031	23	-0.1	0.9183	1
‘Weed_IC Glimmix random Y ar1 Rand Field’	Num_spec_SampleArea													C_60	Fb_60	1.8889	0.8031	23	2.35	0.0276	0.2145
‘Weed_IC Glimmix random Y ar1 Rand Field’	Num_spec_SampleArea													Fb_100	Fb_60	1.9722	0.8031	23	2.46	0.022	0.1789
‘Weed_IC Glimmix random Y ar1 Rand Field’	Num_spec_SampleArea													Tukey-Kramer Grouping
‘Weed_IC Glimmix random Y ar1 Rand Field’	Num_spec_SampleArea													for CRS Least Squares
‘Weed_IC Glimmix random Y ar1 Rand Field’	Num_spec_SampleArea													Means (Alpha=0.05)
‘Weed_IC Glimmix random Y ar1 Rand Field’	Num_spec_SampleArea													LS-means with the same
‘Weed_IC Glimmix random Y ar1 Rand Field’	Num_spec_SampleArea													letter are not significantly
‘Weed_IC Glimmix random Y ar1 Rand Field’	Num_spec_SampleArea													different.
‘Weed_IC Glimmix random Y ar1 Rand Field’	Num_spec_SampleArea													CRS	Estimate
‘Weed_IC Glimmix random Y ar1 Rand Field’	Num_spec_SampleArea													C_100	5.5833		A
‘Weed_IC Glimmix random Y ar1 Rand Field’	Num_spec_SampleArea													Fb_100	4.5833	B	A
‘Weed_IC Glimmix random Y ar1 Rand Field’	Num_spec_SampleArea													C_60	4.5	B	A
‘Weed_IC Glimmix random Y ar1 Rand Field’	Num_spec_SampleArea													Fb_60	2.6111	B	C
‘Weed_IC Glimmix random Y ar1 Rand Field’	Num_spec_SampleArea													2to1_IC	2.3889	B	C
‘Weed_IC Glimmix random Y ar1 Rand Field’	Num_spec_SampleArea													1to1_IC	1.9167		C
‘Weed_IC Glimmix random Y ar1 Rand Field’	Num_spec_SampleArea													Frt Least Squares Means
‘Weed_IC Glimmix random Y ar1 Rand Field’	Num_spec_SampleArea													Frt	Estimate	Standard	DF	t Value	Pr > |t|
‘Weed_IC Glimmix random Y ar1 Rand Field’	Num_spec_SampleArea													N	4.3241	0.7102	1.252	6.09	0.07
‘Weed_IC Glimmix random Y ar1 Rand Field’	Num_spec_SampleArea													Y	2.8704	0.7102	1.252	4.04	0.1149
‘Weed_IC Glimmix random Y ar1 Rand Field’	Num_spec_SampleArea													Differences of Frt Least Squares Means
‘Weed_IC Glimmix random Y ar1 Rand Field’	Num_spec_SampleArea													Adjustment for Multiple Comparisons: Tukey-Kramer
‘Weed_IC Glimmix random Y ar1 Rand Field’	Num_spec_SampleArea													Frt	Frt	Estimate	Standard Error	DF	t Value	Pr > |t|	Adj P
‘Weed_IC Glimmix random Y ar1 Rand Field’	Num_spec_SampleArea													N	Y	1.4537	0.4637	23	3.14	0.0046	0.0046
‘Weed_IC Glimmix random Y ar1 Rand Field’	Num_spec_SampleArea													Tukey-Kramer Grouping
‘Weed_IC Glimmix random Y ar1 Rand Field’	Num_spec_SampleArea													for Frt Least Squares
‘Weed_IC Glimmix random Y ar1 Rand Field’	Num_spec_SampleArea													Means (Alpha=0.05)
‘Weed_IC Glimmix random Y ar1 Rand Field’	Num_spec_SampleArea													LS-means with the
‘Weed_IC Glimmix random Y ar1 Rand Field’	Num_spec_SampleArea													same letter are
‘Weed_IC Glimmix random Y ar1 Rand Field’	Num_spec_SampleArea													not significantly
‘Weed_IC Glimmix random Y ar1 Rand Field’	Num_spec_SampleArea													different.
‘Weed_IC Glimmix random Y ar1 Rand Field’	Num_spec_SampleArea													Frt	Estimate
‘Weed_IC Glimmix random Y ar1 Rand Field’	Num_spec_SampleArea													N	4.3241	A
‘Weed_IC Glimmix random Y ar1 Rand Field’	Num_spec_SampleArea													Y	2.8704	B
‘Weed_IC Glimmix random Y ar1 Rand Field’	Num_spec_SampleArea													CRS*Frt Least Squares Means
‘Weed_IC Glimmix random Y ar1 Rand Field’	Num_spec_SampleArea													CRS	Frt	Estimate	Standard	DF	t Value	Pr > |t|
‘Weed_IC Glimmix random Y ar1 Rand Field’	Num_spec_SampleArea													1to1_IC	N	2.5	1.0207	4.973	2.45	0.0583
‘Weed_IC Glimmix random Y ar1 Rand Field’	Num_spec_SampleArea													1to1_IC	Y	1.3333	1.0207	4.973	1.31	0.2486
‘Weed_IC Glimmix random Y ar1 Rand Field’	Num_spec_SampleArea													2to1_IC	N	3	1.0207	4.973	2.94	0.0325
‘Weed_IC Glimmix random Y ar1 Rand Field’	Num_spec_SampleArea													2to1_IC	Y	1.7778	1.0207	4.973	1.74	0.1423
‘Weed_IC Glimmix random Y ar1 Rand Field’	Num_spec_SampleArea													C_100	N	6.6667	1.0207	4.973	6.53	0.0013
‘Weed_IC Glimmix random Y ar1 Rand Field’	Num_spec_SampleArea													C_100	Y	4.5	1.0207	4.973	4.41	0.0071
‘Weed_IC Glimmix random Y ar1 Rand Field’	Num_spec_SampleArea													C_60	N	5.1111	1.0207	4.973	5.01	0.0041
‘Weed_IC Glimmix random Y ar1 Rand Field’	Num_spec_SampleArea													C_60	Y	3.8889	1.0207	4.973	3.81	0.0126
‘Weed_IC Glimmix random Y ar1 Rand Field’	Num_spec_SampleArea													Fb_100	N	5.6667	1.0207	4.973	5.55	0.0027
‘Weed_IC Glimmix random Y ar1 Rand Field’	Num_spec_SampleArea													Fb_100	Y	3.5	1.0207	4.973	3.43	0.0188
‘Weed_IC Glimmix random Y ar1 Rand Field’	Num_spec_SampleArea													Fb_60	N	3	1.0207	4.973	2.94	0.0325
‘Weed_IC Glimmix random Y ar1 Rand Field’	Num_spec_SampleArea													Fb_60	Y	2.2222	1.0207	4.973	2.18	0.0817
‘Weed_IC Glimmix random Y ar1 Rand Field’	Num_spec_SampleArea													Differences of CRS*Frt Least Squares Means
‘Weed_IC Glimmix random Y ar1 Rand Field’	Num_spec_SampleArea													Adjustment for Multiple Comparisons: Tukey-Kramer
‘Weed_IC Glimmix random Y ar1 Rand Field’	Num_spec_SampleArea													CRS	Frt	CRS	Frt	Estimate	Standard Error	DF	t Value	Pr > |t|	Adj P
‘Weed_IC Glimmix random Y ar1 Rand Field’	Num_spec_SampleArea													1to1_IC	N	1to1_IC	Y	1.1667	1.1357	23	1.03	0.315	0.9952
‘Weed_IC Glimmix random Y ar1 Rand Field’	Num_spec_SampleArea													1to1_IC	N	2to1_IC	N	-0.5	1.1357	23	-0.44	0.6639	1
‘Weed_IC Glimmix random Y ar1 Rand Field’	Num_spec_SampleArea													1to1_IC	N	2to1_IC	Y	0.7222	1.1357	23	0.64	0.5311	0.9999
‘Weed_IC Glimmix random Y ar1 Rand Field’	Num_spec_SampleArea													1to1_IC	N	C_100	N	-4.1667	1.1357	23	-3.67	0.0013	0.0451
‘Weed_IC Glimmix random Y ar1 Rand Field’	Num_spec_SampleArea													1to1_IC	N	C_100	Y	-2	1.1357	23	-1.76	0.0915	0.8221
‘Weed_IC Glimmix random Y ar1 Rand Field’	Num_spec_SampleArea													1to1_IC	N	C_60	N	-2.6111	1.1357	23	-2.3	0.0309	0.5036
‘Weed_IC Glimmix random Y ar1 Rand Field’	Num_spec_SampleArea													1to1_IC	N	C_60	Y	-1.3889	1.1357	23	-1.22	0.2337	0.9811
‘Weed_IC Glimmix random Y ar1 Rand Field’	Num_spec_SampleArea													1to1_IC	N	Fb_100	N	-3.1667	1.1357	23	-2.79	0.0104	0.2477
‘Weed_IC Glimmix random Y ar1 Rand Field’	Num_spec_SampleArea													1to1_IC	N	Fb_100	Y	-1	1.1357	23	-0.88	0.3877	0.9987
‘Weed_IC Glimmix random Y ar1 Rand Field’	Num_spec_SampleArea													1to1_IC	N	Fb_60	N	-0.5	1.1357	23	-0.44	0.6639	1
‘Weed_IC Glimmix random Y ar1 Rand Field’	Num_spec_SampleArea													1to1_IC	N	Fb_60	Y	0.2778	1.1357	23	0.24	0.8089	1
‘Weed_IC Glimmix random Y ar1 Rand Field’	Num_spec_SampleArea													1to1_IC	Y	2to1_IC	N	-1.6667	1.1357	23	-1.47	0.1558	0.9352
‘Weed_IC Glimmix random Y ar1 Rand Field’	Num_spec_SampleArea													1to1_IC	Y	2to1_IC	Y	-0.4444	1.1357	23	-0.39	0.6992	1
‘Weed_IC Glimmix random Y ar1 Rand Field’	Num_spec_SampleArea													1to1_IC	Y	C_100	N	-5.3333	1.1357	23	-4.7	<.0001	0.0044
‘Weed_IC Glimmix random Y ar1 Rand Field’	Num_spec_SampleArea													1to1_IC	Y	C_100	Y	-3.1667	1.1357	23	-2.79	0.0104	0.2477
‘Weed_IC Glimmix random Y ar1 Rand Field’	Num_spec_SampleArea													1to1_IC	Y	C_60	N	-3.7778	1.1357	23	-3.33	0.0029	0.0918
‘Weed_IC Glimmix random Y ar1 Rand Field’	Num_spec_SampleArea													1to1_IC	Y	C_60	Y	-2.5556	1.1357	23	-2.25	0.0343	0.5338
‘Weed_IC Glimmix random Y ar1 Rand Field’	Num_spec_SampleArea													1to1_IC	Y	Fb_100	N	-4.3333	1.1357	23	-3.82	0.0009	0.0329
‘Weed_IC Glimmix random Y ar1 Rand Field’	Num_spec_SampleArea													1to1_IC	Y	Fb_100	Y	-2.1667	1.1357	23	-1.91	0.069	0.7436
‘Weed_IC Glimmix random Y ar1 Rand Field’	Num_spec_SampleArea													1to1_IC	Y	Fb_60	N	-1.6667	1.1357	23	-1.47	0.1558	0.9352
‘Weed_IC Glimmix random Y ar1 Rand Field’	Num_spec_SampleArea													1to1_IC	Y	Fb_60	Y	-0.8889	1.1357	23	-0.78	0.4418	0.9996
‘Weed_IC Glimmix random Y ar1 Rand Field’	Num_spec_SampleArea													2to1_IC	N	2to1_IC	Y	1.2222	1.1357	23	1.08	0.293	0.9929
‘Weed_IC Glimmix random Y ar1 Rand Field’	Num_spec_SampleArea													2to1_IC	N	C_100	N	-3.6667	1.1357	23	-3.23	0.0037	0.1114
‘Weed_IC Glimmix random Y ar1 Rand Field’	Num_spec_SampleArea													2to1_IC	N	C_100	Y	-1.5	1.1357	23	-1.32	0.1996	0.9674
‘Weed_IC Glimmix random Y ar1 Rand Field’	Num_spec_SampleArea													2to1_IC	N	C_60	N	-2.1111	1.1357	23	-1.86	0.0759	0.7711
‘Weed_IC Glimmix random Y ar1 Rand Field’	Num_spec_SampleArea													2to1_IC	N	C_60	Y	-0.8889	1.1357	23	-0.78	0.4418	0.9996
‘Weed_IC Glimmix random Y ar1 Rand Field’	Num_spec_SampleArea													2to1_IC	N	Fb_100	N	-2.6667	1.1357	23	-2.35	0.0278	0.474
‘Weed_IC Glimmix random Y ar1 Rand Field’	Num_spec_SampleArea													2to1_IC	N	Fb_100	Y	-0.5	1.1357	23	-0.44	0.6639	1
‘Weed_IC Glimmix random Y ar1 Rand Field’	Num_spec_SampleArea													2to1_IC	N	Fb_60	N	1.71e-14	1.1357	23	0	1	1
‘Weed_IC Glimmix random Y ar1 Rand Field’	Num_spec_SampleArea													2to1_IC	N	Fb_60	Y	0.7778	1.1357	23	0.68	0.5003	0.9999
‘Weed_IC Glimmix random Y ar1 Rand Field’	Num_spec_SampleArea													2to1_IC	Y	C_100	N	-4.8889	1.1357	23	-4.3	0.0003	0.011
‘Weed_IC Glimmix random Y ar1 Rand Field’	Num_spec_SampleArea													2to1_IC	Y	C_100	Y	-2.7222	1.1357	23	-2.4	0.0251	0.445
‘Weed_IC Glimmix random Y ar1 Rand Field’	Num_spec_SampleArea													2to1_IC	Y	C_60	N	-3.3333	1.1357	23	-2.94	0.0074	0.1925
‘Weed_IC Glimmix random Y ar1 Rand Field’	Num_spec_SampleArea													2to1_IC	Y	C_60	Y	-2.1111	1.1357	23	-1.86	0.0759	0.7711
‘Weed_IC Glimmix random Y ar1 Rand Field’	Num_spec_SampleArea													2to1_IC	Y	Fb_100	N	-3.8889	1.1357	23	-3.42	0.0023	0.0753
‘Weed_IC Glimmix random Y ar1 Rand Field’	Num_spec_SampleArea													2to1_IC	Y	Fb_100	Y	-1.7222	1.1357	23	-1.52	0.143	0.9209
‘Weed_IC Glimmix random Y ar1 Rand Field’	Num_spec_SampleArea													2to1_IC	Y	Fb_60	N	-1.2222	1.1357	23	-1.08	0.293	0.9929
‘Weed_IC Glimmix random Y ar1 Rand Field’	Num_spec_SampleArea													2to1_IC	Y	Fb_60	Y	-0.4444	1.1357	23	-0.39	0.6992	1
‘Weed_IC Glimmix random Y ar1 Rand Field’	Num_spec_SampleArea													C_100	N	C_100	Y	2.1667	1.1357	23	1.91	0.069	0.7436
‘Weed_IC Glimmix random Y ar1 Rand Field’	Num_spec_SampleArea													C_100	N	C_60	N	1.5556	1.1357	23	1.37	0.184	0.9584
‘Weed_IC Glimmix random Y ar1 Rand Field’	Num_spec_SampleArea													C_100	N	C_60	Y	2.7778	1.1357	23	2.45	0.0225	0.4168
‘Weed_IC Glimmix random Y ar1 Rand Field’	Num_spec_SampleArea													C_100	N	Fb_100	N	1	1.1357	23	0.88	0.3877	0.9987
‘Weed_IC Glimmix random Y ar1 Rand Field’	Num_spec_SampleArea													C_100	N	Fb_100	Y	3.1667	1.1357	23	2.79	0.0104	0.2477
‘Weed_IC Glimmix random Y ar1 Rand Field’	Num_spec_SampleArea													C_100	N	Fb_60	N	3.6667	1.1357	23	3.23	0.0037	0.1114
‘Weed_IC Glimmix random Y ar1 Rand Field’	Num_spec_SampleArea													C_100	N	Fb_60	Y	4.4444	1.1357	23	3.91	0.0007	0.0265
‘Weed_IC Glimmix random Y ar1 Rand Field’	Num_spec_SampleArea													C_100	Y	C_60	N	-0.6111	1.1357	23	-0.54	0.5957	1
‘Weed_IC Glimmix random Y ar1 Rand Field’	Num_spec_SampleArea													C_100	Y	C_60	Y	0.6111	1.1357	23	0.54	0.5957	1
‘Weed_IC Glimmix random Y ar1 Rand Field’	Num_spec_SampleArea													C_100	Y	Fb_100	N	-1.1667	1.1357	23	-1.03	0.315	0.9952
‘Weed_IC Glimmix random Y ar1 Rand Field’	Num_spec_SampleArea													C_100	Y	Fb_100	Y	1	1.1357	23	0.88	0.3877	0.9987
‘Weed_IC Glimmix random Y ar1 Rand Field’	Num_spec_SampleArea													C_100	Y	Fb_60	N	1.5	1.1357	23	1.32	0.1996	0.9674
‘Weed_IC Glimmix random Y ar1 Rand Field’	Num_spec_SampleArea													C_100	Y	Fb_60	Y	2.2778	1.1357	23	2.01	0.0568	0.6858
‘Weed_IC Glimmix random Y ar1 Rand Field’	Num_spec_SampleArea													C_60	N	C_60	Y	1.2222	1.1357	23	1.08	0.293	0.9929
‘Weed_IC Glimmix random Y ar1 Rand Field’	Num_spec_SampleArea													C_60	N	Fb_100	N	-0.5556	1.1357	23	-0.49	0.6294	1
‘Weed_IC Glimmix random Y ar1 Rand Field’	Num_spec_SampleArea													C_60	N	Fb_100	Y	1.6111	1.1357	23	1.42	0.1694	0.9477
‘Weed_IC Glimmix random Y ar1 Rand Field’	Num_spec_SampleArea													C_60	N	Fb_60	N	2.1111	1.1357	23	1.86	0.0759	0.7711
‘Weed_IC Glimmix random Y ar1 Rand Field’	Num_spec_SampleArea													C_60	N	Fb_60	Y	2.8889	1.1357	23	2.54	0.0182	0.363
‘Weed_IC Glimmix random Y ar1 Rand Field’	Num_spec_SampleArea													C_60	Y	Fb_100	N	-1.7778	1.1357	23	-1.57	0.1312	0.9048
‘Weed_IC Glimmix random Y ar1 Rand Field’	Num_spec_SampleArea													C_60	Y	Fb_100	Y	0.3889	1.1357	23	0.34	0.7351	1
‘Weed_IC Glimmix random Y ar1 Rand Field’	Num_spec_SampleArea													C_60	Y	Fb_60	N	0.8889	1.1357	23	0.78	0.4418	0.9996
‘Weed_IC Glimmix random Y ar1 Rand Field’	Num_spec_SampleArea													C_60	Y	Fb_60	Y	1.6667	1.1357	23	1.47	0.1558	0.9352
‘Weed_IC Glimmix random Y ar1 Rand Field’	Num_spec_SampleArea													Fb_100	N	Fb_100	Y	2.1667	1.1357	23	1.91	0.069	0.7436
‘Weed_IC Glimmix random Y ar1 Rand Field’	Num_spec_SampleArea													Fb_100	N	Fb_60	N	2.6667	1.1357	23	2.35	0.0278	0.474
‘Weed_IC Glimmix random Y ar1 Rand Field’	Num_spec_SampleArea													Fb_100	N	Fb_60	Y	3.4444	1.1357	23	3.03	0.0059	0.1614
‘Weed_IC Glimmix random Y ar1 Rand Field’	Num_spec_SampleArea													Fb_100	Y	Fb_60	N	0.5	1.1357	23	0.44	0.6639	1
‘Weed_IC Glimmix random Y ar1 Rand Field’	Num_spec_SampleArea													Fb_100	Y	Fb_60	Y	1.2778	1.1357	23	1.13	0.2722	0.99
‘Weed_IC Glimmix random Y ar1 Rand Field’	Num_spec_SampleArea													Fb_60	N	Fb_60	Y	0.7778	1.1357	23	0.68	0.5003	0.9999
‘Weed_IC Glimmix random Y ar1 Rand Field’	Num_spec_SampleArea													Tukey-Kramer Grouping for
‘Weed_IC Glimmix random Y ar1 Rand Field’	Num_spec_SampleArea													CRS*Frt Least Squares Means
‘Weed_IC Glimmix random Y ar1 Rand Field’	Num_spec_SampleArea													(Alpha=0.05)
‘Weed_IC Glimmix random Y ar1 Rand Field’	Num_spec_SampleArea													LS-means with the same letter
‘Weed_IC Glimmix random Y ar1 Rand Field’	Num_spec_SampleArea													are not significantly different.
‘Weed_IC Glimmix random Y ar1 Rand Field’	Num_spec_SampleArea													CRS	Frt	Estimate
‘Weed_IC Glimmix random Y ar1 Rand Field’	Num_spec_SampleArea													C_100	N	6.6667		A
‘Weed_IC Glimmix random Y ar1 Rand Field’	Num_spec_SampleArea													Fb_100	N	5.6667	B	A
‘Weed_IC Glimmix random Y ar1 Rand Field’	Num_spec_SampleArea													C_60	N	5.1111	B	A	C
‘Weed_IC Glimmix random Y ar1 Rand Field’	Num_spec_SampleArea													C_100	Y	4.5	B	A	C
‘Weed_IC Glimmix random Y ar1 Rand Field’	Num_spec_SampleArea													C_60	Y	3.8889	B	A	C
‘Weed_IC Glimmix random Y ar1 Rand Field’	Num_spec_SampleArea													Fb_100	Y	3.5	B	A	C
‘Weed_IC Glimmix random Y ar1 Rand Field’	Num_spec_SampleArea													2to1_IC	N	3	B	A	C
‘Weed_IC Glimmix random Y ar1 Rand Field’	Num_spec_SampleArea													Fb_60	N	3	B	A	C
‘Weed_IC Glimmix random Y ar1 Rand Field’	Num_spec_SampleArea													1to1_IC	N	2.5	B		C
‘Weed_IC Glimmix random Y ar1 Rand Field’	Num_spec_SampleArea													Fb_60	Y	2.2222	B		C
‘Weed_IC Glimmix random Y ar1 Rand Field’	Num_spec_SampleArea													2to1_IC	Y	1.7778	B		C
‘Weed_IC Glimmix random Y ar1 Rand Field’	Num_spec_SampleArea													1to1_IC	Y	1.3333			C
‘Weed_IC Glimmix random Y ar1 Rand Field’	Num_spec_SampleArea													Hd Least Squares Means
‘Weed_IC Glimmix random Y ar1 Rand Field’	Num_spec_SampleArea													Hd	Estimate	Standard	DF	t Value	Pr > |t|
‘Weed_IC Glimmix random Y ar1 Rand Field’	Num_spec_SampleArea													Cer_FLW	3.5648	0.7102	1.252	5.02	0.0886
‘Weed_IC Glimmix random Y ar1 Rand Field’	Num_spec_SampleArea													Grain_Mat	3.6296	0.7102	1.252	5.11	0.0867
‘Weed_IC Glimmix random Y ar1 Rand Field’	Num_spec_SampleArea													Differences of Hd Least Squares Means
‘Weed_IC Glimmix random Y ar1 Rand Field’	Num_spec_SampleArea													Adjustment for Multiple Comparisons: Tukey-Kramer
‘Weed_IC Glimmix random Y ar1 Rand Field’	Num_spec_SampleArea													Hd	Hd	Estimate	Standard Error	DF	t Value	Pr > |t|	Adj P
‘Weed_IC Glimmix random Y ar1 Rand Field’	Num_spec_SampleArea													Cer_FLW	Grain_Mat	-0.06481	0.4637	23	-0.14	0.89	0.89
‘Weed_IC Glimmix random Y ar1 Rand Field’	Num_spec_SampleArea													Tukey-Kramer Grouping for
‘Weed_IC Glimmix random Y ar1 Rand Field’	Num_spec_SampleArea													Hd Least Squares Means
‘Weed_IC Glimmix random Y ar1 Rand Field’	Num_spec_SampleArea													(Alpha=0.05)
‘Weed_IC Glimmix random Y ar1 Rand Field’	Num_spec_SampleArea													LS-means with the same
‘Weed_IC Glimmix random Y ar1 Rand Field’	Num_spec_SampleArea													letter are not significantly
‘Weed_IC Glimmix random Y ar1 Rand Field’	Num_spec_SampleArea													different.
‘Weed_IC Glimmix random Y ar1 Rand Field’	Num_spec_SampleArea													Hd	Estimate
‘Weed_IC Glimmix random Y ar1 Rand Field’	Num_spec_SampleArea													Grain_Mat	3.6296	A
‘Weed_IC Glimmix random Y ar1 Rand Field’	Num_spec_SampleArea													Cer_FLW	3.5648	A
‘Weed_IC Glimmix random Y ar1 Rand Field’	Num_spec_SampleArea													CRS*Hd Least Squares Means
‘Weed_IC Glimmix random Y ar1 Rand Field’	Num_spec_SampleArea													CRS	Hd	Estimate	Standard	DF	t Value	Pr > |t|
‘Weed_IC Glimmix random Y ar1 Rand Field’	Num_spec_SampleArea													1to1_IC	Cer_FLW	2	1.0207	4.973	1.96	0.1077
‘Weed_IC Glimmix random Y ar1 Rand Field’	Num_spec_SampleArea													1to1_IC	Grain_Mat	1.8333	1.0207	4.973	1.8	0.1327
‘Weed_IC Glimmix random Y ar1 Rand Field’	Num_spec_SampleArea													2to1_IC	Cer_FLW	2.5556	1.0207	4.973	2.5	0.0545
‘Weed_IC Glimmix random Y ar1 Rand Field’	Num_spec_SampleArea													2to1_IC	Grain_Mat	2.2222	1.0207	4.973	2.18	0.0817
‘Weed_IC Glimmix random Y ar1 Rand Field’	Num_spec_SampleArea													C_100	Cer_FLW	5	1.0207	4.973	4.9	0.0045
‘Weed_IC Glimmix random Y ar1 Rand Field’	Num_spec_SampleArea													C_100	Grain_Mat	6.1667	1.0207	4.973	6.04	0.0018
‘Weed_IC Glimmix random Y ar1 Rand Field’	Num_spec_SampleArea													C_60	Cer_FLW	4.8889	1.0207	4.973	4.79	0.005
‘Weed_IC Glimmix random Y ar1 Rand Field’	Num_spec_SampleArea													C_60	Grain_Mat	4.1111	1.0207	4.973	4.03	0.0102
‘Weed_IC Glimmix random Y ar1 Rand Field’	Num_spec_SampleArea													Fb_100	Cer_FLW	4.8333	1.0207	4.973	4.74	0.0052
‘Weed_IC Glimmix random Y ar1 Rand Field’	Num_spec_SampleArea													Fb_100	Grain_Mat	4.3333	1.0207	4.973	4.25	0.0082
‘Weed_IC Glimmix random Y ar1 Rand Field’	Num_spec_SampleArea													Fb_60	Cer_FLW	2.1111	1.0207	4.973	2.07	0.0937
‘Weed_IC Glimmix random Y ar1 Rand Field’	Num_spec_SampleArea													Fb_60	Grain_Mat	3.1111	1.0207	4.973	3.05	0.0287
‘Weed_IC Glimmix random Y ar1 Rand Field’	Num_spec_SampleArea													Differences of CRS*Hd Least Squares Means
‘Weed_IC Glimmix random Y ar1 Rand Field’	Num_spec_SampleArea													Adjustment for Multiple Comparisons: Tukey-Kramer
‘Weed_IC Glimmix random Y ar1 Rand Field’	Num_spec_SampleArea													CRS	Hd	CRS	Hd	Estimate	Standard Error	DF	t Value	Pr > |t|	Adj P
‘Weed_IC Glimmix random Y ar1 Rand Field’	Num_spec_SampleArea													1to1_IC	Cer_FLW	1to1_IC	Grain_Mat	0.1667	1.1357	23	0.15	0.8846	1
‘Weed_IC Glimmix random Y ar1 Rand Field’	Num_spec_SampleArea													1to1_IC	Cer_FLW	2to1_IC	Cer_FLW	-0.5556	1.1357	23	-0.49	0.6294	1
‘Weed_IC Glimmix random Y ar1 Rand Field’	Num_spec_SampleArea													1to1_IC	Cer_FLW	2to1_IC	Grain_Mat	-0.2222	1.1357	23	-0.2	0.8466	1
‘Weed_IC Glimmix random Y ar1 Rand Field’	Num_spec_SampleArea													1to1_IC	Cer_FLW	C_100	Cer_FLW	-3	1.1357	23	-2.64	0.0146	0.3135
‘Weed_IC Glimmix random Y ar1 Rand Field’	Num_spec_SampleArea													1to1_IC	Cer_FLW	C_100	Grain_Mat	-4.1667	1.1357	23	-3.67	0.0013	0.0451
‘Weed_IC Glimmix random Y ar1 Rand Field’	Num_spec_SampleArea													1to1_IC	Cer_FLW	C_60	Cer_FLW	-2.8889	1.1357	23	-2.54	0.0182	0.363
‘Weed_IC Glimmix random Y ar1 Rand Field’	Num_spec_SampleArea													1to1_IC	Cer_FLW	C_60	Grain_Mat	-2.1111	1.1357	23	-1.86	0.0759	0.7711
‘Weed_IC Glimmix random Y ar1 Rand Field’	Num_spec_SampleArea													1to1_IC	Cer_FLW	Fb_100	Cer_FLW	-2.8333	1.1357	23	-2.49	0.0202	0.3894
‘Weed_IC Glimmix random Y ar1 Rand Field’	Num_spec_SampleArea													1to1_IC	Cer_FLW	Fb_100	Grain_Mat	-2.3333	1.1357	23	-2.05	0.0515	0.6559
‘Weed_IC Glimmix random Y ar1 Rand Field’	Num_spec_SampleArea													1to1_IC	Cer_FLW	Fb_60	Cer_FLW	-0.1111	1.1357	23	-0.1	0.9229	1
‘Weed_IC Glimmix random Y ar1 Rand Field’	Num_spec_SampleArea													1to1_IC	Cer_FLW	Fb_60	Grain_Mat	-1.1111	1.1357	23	-0.98	0.3381	0.9968
‘Weed_IC Glimmix random Y ar1 Rand Field’	Num_spec_SampleArea													1to1_IC	Grain_Mat	2to1_IC	Cer_FLW	-0.7222	1.1357	23	-0.64	0.5311	0.9999
‘Weed_IC Glimmix random Y ar1 Rand Field’	Num_spec_SampleArea													1to1_IC	Grain_Mat	2to1_IC	Grain_Mat	-0.3889	1.1357	23	-0.34	0.7351	1
‘Weed_IC Glimmix random Y ar1 Rand Field’	Num_spec_SampleArea													1to1_IC	Grain_Mat	C_100	Cer_FLW	-3.1667	1.1357	23	-2.79	0.0104	0.2477
‘Weed_IC Glimmix random Y ar1 Rand Field’	Num_spec_SampleArea													1to1_IC	Grain_Mat	C_100	Grain_Mat	-4.3333	1.1357	23	-3.82	0.0009	0.0329
‘Weed_IC Glimmix random Y ar1 Rand Field’	Num_spec_SampleArea													1to1_IC	Grain_Mat	C_60	Cer_FLW	-3.0556	1.1357	23	-2.69	0.0131	0.2904
‘Weed_IC Glimmix random Y ar1 Rand Field’	Num_spec_SampleArea													1to1_IC	Grain_Mat	C_60	Grain_Mat	-2.2778	1.1357	23	-2.01	0.0568	0.6858
‘Weed_IC Glimmix random Y ar1 Rand Field’	Num_spec_SampleArea													1to1_IC	Grain_Mat	Fb_100	Cer_FLW	-3	1.1357	23	-2.64	0.0146	0.3135
‘Weed_IC Glimmix random Y ar1 Rand Field’	Num_spec_SampleArea													1to1_IC	Grain_Mat	Fb_100	Grain_Mat	-2.5	1.1357	23	-2.2	0.038	0.5642
‘Weed_IC Glimmix random Y ar1 Rand Field’	Num_spec_SampleArea													1to1_IC	Grain_Mat	Fb_60	Cer_FLW	-0.2778	1.1357	23	-0.24	0.8089	1
‘Weed_IC Glimmix random Y ar1 Rand Field’	Num_spec_SampleArea													1to1_IC	Grain_Mat	Fb_60	Grain_Mat	-1.2778	1.1357	23	-1.13	0.2722	0.99
‘Weed_IC Glimmix random Y ar1 Rand Field’	Num_spec_SampleArea													2to1_IC	Cer_FLW	2to1_IC	Grain_Mat	0.3333	1.1357	23	0.29	0.7718	1
‘Weed_IC Glimmix random Y ar1 Rand Field’	Num_spec_SampleArea													2to1_IC	Cer_FLW	C_100	Cer_FLW	-2.4444	1.1357	23	-2.15	0.0421	0.5949
‘Weed_IC Glimmix random Y ar1 Rand Field’	Num_spec_SampleArea													2to1_IC	Cer_FLW	C_100	Grain_Mat	-3.6111	1.1357	23	-3.18	0.0042	0.1225
‘Weed_IC Glimmix random Y ar1 Rand Field’	Num_spec_SampleArea													2to1_IC	Cer_FLW	C_60	Cer_FLW	-2.3333	1.1357	23	-2.05	0.0515	0.6559
‘Weed_IC Glimmix random Y ar1 Rand Field’	Num_spec_SampleArea													2to1_IC	Cer_FLW	C_60	Grain_Mat	-1.5556	1.1357	23	-1.37	0.184	0.9584
‘Weed_IC Glimmix random Y ar1 Rand Field’	Num_spec_SampleArea													2to1_IC	Cer_FLW	Fb_100	Cer_FLW	-2.2778	1.1357	23	-2.01	0.0568	0.6858
‘Weed_IC Glimmix random Y ar1 Rand Field’	Num_spec_SampleArea													2to1_IC	Cer_FLW	Fb_100	Grain_Mat	-1.7778	1.1357	23	-1.57	0.1312	0.9048
‘Weed_IC Glimmix random Y ar1 Rand Field’	Num_spec_SampleArea													2to1_IC	Cer_FLW	Fb_60	Cer_FLW	0.4444	1.1357	23	0.39	0.6992	1
‘Weed_IC Glimmix random Y ar1 Rand Field’	Num_spec_SampleArea													2to1_IC	Cer_FLW	Fb_60	Grain_Mat	-0.5556	1.1357	23	-0.49	0.6294	1
‘Weed_IC Glimmix random Y ar1 Rand Field’	Num_spec_SampleArea													2to1_IC	Grain_Mat	C_100	Cer_FLW	-2.7778	1.1357	23	-2.45	0.0225	0.4168
‘Weed_IC Glimmix random Y ar1 Rand Field’	Num_spec_SampleArea													2to1_IC	Grain_Mat	C_100	Grain_Mat	-3.9444	1.1357	23	-3.47	0.0021	0.0681
‘Weed_IC Glimmix random Y ar1 Rand Field’	Num_spec_SampleArea													2to1_IC	Grain_Mat	C_60	Cer_FLW	-2.6667	1.1357	23	-2.35	0.0278	0.474
‘Weed_IC Glimmix random Y ar1 Rand Field’	Num_spec_SampleArea													2to1_IC	Grain_Mat	C_60	Grain_Mat	-1.8889	1.1357	23	-1.66	0.1098	0.867
‘Weed_IC Glimmix random Y ar1 Rand Field’	Num_spec_SampleArea													2to1_IC	Grain_Mat	Fb_100	Cer_FLW	-2.6111	1.1357	23	-2.3	0.0309	0.5036
‘Weed_IC Glimmix random Y ar1 Rand Field’	Num_spec_SampleArea													2to1_IC	Grain_Mat	Fb_100	Grain_Mat	-2.1111	1.1357	23	-1.86	0.0759	0.7711
‘Weed_IC Glimmix random Y ar1 Rand Field’	Num_spec_SampleArea													2to1_IC	Grain_Mat	Fb_60	Cer_FLW	0.1111	1.1357	23	0.1	0.9229	1
‘Weed_IC Glimmix random Y ar1 Rand Field’	Num_spec_SampleArea													2to1_IC	Grain_Mat	Fb_60	Grain_Mat	-0.8889	1.1357	23	-0.78	0.4418	0.9996
‘Weed_IC Glimmix random Y ar1 Rand Field’	Num_spec_SampleArea													C_100	Cer_FLW	C_100	Grain_Mat	-1.1667	1.1357	23	-1.03	0.315	0.9952
‘Weed_IC Glimmix random Y ar1 Rand Field’	Num_spec_SampleArea													C_100	Cer_FLW	C_60	Cer_FLW	0.1111	1.1357	23	0.1	0.9229	1
‘Weed_IC Glimmix random Y ar1 Rand Field’	Num_spec_SampleArea													C_100	Cer_FLW	C_60	Grain_Mat	0.8889	1.1357	23	0.78	0.4418	0.9996
‘Weed_IC Glimmix random Y ar1 Rand Field’	Num_spec_SampleArea													C_100	Cer_FLW	Fb_100	Cer_FLW	0.1667	1.1357	23	0.15	0.8846	1
‘Weed_IC Glimmix random Y ar1 Rand Field’	Num_spec_SampleArea													C_100	Cer_FLW	Fb_100	Grain_Mat	0.6667	1.1357	23	0.59	0.5629	1
‘Weed_IC Glimmix random Y ar1 Rand Field’	Num_spec_SampleArea													C_100	Cer_FLW	Fb_60	Cer_FLW	2.8889	1.1357	23	2.54	0.0182	0.363
‘Weed_IC Glimmix random Y ar1 Rand Field’	Num_spec_SampleArea													C_100	Cer_FLW	Fb_60	Grain_Mat	1.8889	1.1357	23	1.66	0.1098	0.867
‘Weed_IC Glimmix random Y ar1 Rand Field’	Num_spec_SampleArea													C_100	Grain_Mat	C_60	Cer_FLW	1.2778	1.1357	23	1.13	0.2722	0.99
‘Weed_IC Glimmix random Y ar1 Rand Field’	Num_spec_SampleArea													C_100	Grain_Mat	C_60	Grain_Mat	2.0556	1.1357	23	1.81	0.0834	0.7973
‘Weed_IC Glimmix random Y ar1 Rand Field’	Num_spec_SampleArea													C_100	Grain_Mat	Fb_100	Cer_FLW	1.3333	1.1357	23	1.17	0.2524	0.9861
‘Weed_IC Glimmix random Y ar1 Rand Field’	Num_spec_SampleArea													C_100	Grain_Mat	Fb_100	Grain_Mat	1.8333	1.1357	23	1.61	0.1201	0.8868
‘Weed_IC Glimmix random Y ar1 Rand Field’	Num_spec_SampleArea													C_100	Grain_Mat	Fb_60	Cer_FLW	4.0556	1.1357	23	3.57	0.0016	0.0556
‘Weed_IC Glimmix random Y ar1 Rand Field’	Num_spec_SampleArea													C_100	Grain_Mat	Fb_60	Grain_Mat	3.0556	1.1357	23	2.69	0.0131	0.2904
‘Weed_IC Glimmix random Y ar1 Rand Field’	Num_spec_SampleArea													C_60	Cer_FLW	C_60	Grain_Mat	0.7778	1.1357	23	0.68	0.5003	0.9999
‘Weed_IC Glimmix random Y ar1 Rand Field’	Num_spec_SampleArea													C_60	Cer_FLW	Fb_100	Cer_FLW	0.05556	1.1357	23	0.05	0.9614	1
‘Weed_IC Glimmix random Y ar1 Rand Field’	Num_spec_SampleArea													C_60	Cer_FLW	Fb_100	Grain_Mat	0.5556	1.1357	23	0.49	0.6294	1
‘Weed_IC Glimmix random Y ar1 Rand Field’	Num_spec_SampleArea													C_60	Cer_FLW	Fb_60	Cer_FLW	2.7778	1.1357	23	2.45	0.0225	0.4168
‘Weed_IC Glimmix random Y ar1 Rand Field’	Num_spec_SampleArea													C_60	Cer_FLW	Fb_60	Grain_Mat	1.7778	1.1357	23	1.57	0.1312	0.9048
‘Weed_IC Glimmix random Y ar1 Rand Field’	Num_spec_SampleArea													C_60	Grain_Mat	Fb_100	Cer_FLW	-0.7222	1.1357	23	-0.64	0.5311	0.9999
‘Weed_IC Glimmix random Y ar1 Rand Field’	Num_spec_SampleArea													C_60	Grain_Mat	Fb_100	Grain_Mat	-0.2222	1.1357	23	-0.2	0.8466	1
‘Weed_IC Glimmix random Y ar1 Rand Field’	Num_spec_SampleArea													C_60	Grain_Mat	Fb_60	Cer_FLW	2	1.1357	23	1.76	0.0915	0.8221
‘Weed_IC Glimmix random Y ar1 Rand Field’	Num_spec_SampleArea													C_60	Grain_Mat	Fb_60	Grain_Mat	1	1.1357	23	0.88	0.3877	0.9987
‘Weed_IC Glimmix random Y ar1 Rand Field’	Num_spec_SampleArea													Fb_100	Cer_FLW	Fb_100	Grain_Mat	0.5	1.1357	23	0.44	0.6639	1
‘Weed_IC Glimmix random Y ar1 Rand Field’	Num_spec_SampleArea													Fb_100	Cer_FLW	Fb_60	Cer_FLW	2.7222	1.1357	23	2.4	0.0251	0.445
‘Weed_IC Glimmix random Y ar1 Rand Field’	Num_spec_SampleArea													Fb_100	Cer_FLW	Fb_60	Grain_Mat	1.7222	1.1357	23	1.52	0.143	0.9209
‘Weed_IC Glimmix random Y ar1 Rand Field’	Num_spec_SampleArea													Fb_100	Grain_Mat	Fb_60	Cer_FLW	2.2222	1.1357	23	1.96	0.0626	0.7151
‘Weed_IC Glimmix random Y ar1 Rand Field’	Num_spec_SampleArea													Fb_100	Grain_Mat	Fb_60	Grain_Mat	1.2222	1.1357	23	1.08	0.293	0.9929
‘Weed_IC Glimmix random Y ar1 Rand Field’	Num_spec_SampleArea													Fb_60	Cer_FLW	Fb_60	Grain_Mat	-1	1.1357	23	-0.88	0.3877	0.9987
‘Weed_IC Glimmix random Y ar1 Rand Field’	Num_spec_SampleArea													Tukey-Kramer Grouping for CRS*Hd
‘Weed_IC Glimmix random Y ar1 Rand Field’	Num_spec_SampleArea													Least Squares Means (Alpha=0.05)
‘Weed_IC Glimmix random Y ar1 Rand Field’	Num_spec_SampleArea													LS-means with the same letter are
‘Weed_IC Glimmix random Y ar1 Rand Field’	Num_spec_SampleArea													not significantly different.
‘Weed_IC Glimmix random Y ar1 Rand Field’	Num_spec_SampleArea													CRS	Hd	Estimate
‘Weed_IC Glimmix random Y ar1 Rand Field’	Num_spec_SampleArea													C_100	Grain_Mat	6.1667		A
‘Weed_IC Glimmix random Y ar1 Rand Field’	Num_spec_SampleArea													C_100	Cer_FLW	5	B	A
‘Weed_IC Glimmix random Y ar1 Rand Field’	Num_spec_SampleArea													C_60	Cer_FLW	4.8889	B	A
‘Weed_IC Glimmix random Y ar1 Rand Field’	Num_spec_SampleArea													Fb_100	Cer_FLW	4.8333	B	A
‘Weed_IC Glimmix random Y ar1 Rand Field’	Num_spec_SampleArea													Fb_100	Grain_Mat	4.3333	B	A
‘Weed_IC Glimmix random Y ar1 Rand Field’	Num_spec_SampleArea													C_60	Grain_Mat	4.1111	B	A
‘Weed_IC Glimmix random Y ar1 Rand Field’	Num_spec_SampleArea													Fb_60	Grain_Mat	3.1111	B	A
‘Weed_IC Glimmix random Y ar1 Rand Field’	Num_spec_SampleArea													2to1_IC	Cer_FLW	2.5556	B	A
‘Weed_IC Glimmix random Y ar1 Rand Field’	Num_spec_SampleArea													2to1_IC	Grain_Mat	2.2222	B	A
‘Weed_IC Glimmix random Y ar1 Rand Field’	Num_spec_SampleArea													Fb_60	Cer_FLW	2.1111	B	A
‘Weed_IC Glimmix random Y ar1 Rand Field’	Num_spec_SampleArea													1to1_IC	Cer_FLW	2	B
‘Weed_IC Glimmix random Y ar1 Rand Field’	Num_spec_SampleArea													1to1_IC	Grain_Mat	1.8333	B
‘Weed_IC Glimmix random Y ar1 Rand Field’	Num_spec_SampleArea													Frt*Hd Least Squares Means
‘Weed_IC Glimmix random Y ar1 Rand Field’	Num_spec_SampleArea													Frt	Hd	Estimate	Standard	DF	t Value	Pr > |t|
‘Weed_IC Glimmix random Y ar1 Rand Field’	Num_spec_SampleArea													N	Cer_FLW	4.4444	0.7822	1.833	5.68	0.0359
‘Weed_IC Glimmix random Y ar1 Rand Field’	Num_spec_SampleArea													N	Grain_Mat	4.2037	0.7822	1.833	5.37	0.0396
‘Weed_IC Glimmix random Y ar1 Rand Field’	Num_spec_SampleArea													Y	Cer_FLW	2.6852	0.7822	1.833	3.43	0.0851
‘Weed_IC Glimmix random Y ar1 Rand Field’	Num_spec_SampleArea													Y	Grain_Mat	3.0556	0.7822	1.833	3.91	0.0686
‘Weed_IC Glimmix random Y ar1 Rand Field’	Num_spec_SampleArea													Differences of Frt*Hd Least Squares Means
‘Weed_IC Glimmix random Y ar1 Rand Field’	Num_spec_SampleArea													Adjustment for Multiple Comparisons: Tukey-Kramer
‘Weed_IC Glimmix random Y ar1 Rand Field’	Num_spec_SampleArea													Frt	Hd	Frt	Hd	Estimate	Standard Error	DF	t Value	Pr > |t|	Adj P
‘Weed_IC Glimmix random Y ar1 Rand Field’	Num_spec_SampleArea													N	Cer_FLW	N	Grain_Mat	0.2407	0.6557	23	0.37	0.7169	0.9827
‘Weed_IC Glimmix random Y ar1 Rand Field’	Num_spec_SampleArea													N	Cer_FLW	Y	Cer_FLW	1.7593	0.6557	23	2.68	0.0133	0.0597
‘Weed_IC Glimmix random Y ar1 Rand Field’	Num_spec_SampleArea													N	Cer_FLW	Y	Grain_Mat	1.3889	0.6557	23	2.12	0.0452	0.1772
‘Weed_IC Glimmix random Y ar1 Rand Field’	Num_spec_SampleArea													N	Grain_Mat	Y	Cer_FLW	1.5185	0.6557	23	2.32	0.0298	0.1236
‘Weed_IC Glimmix random Y ar1 Rand Field’	Num_spec_SampleArea													N	Grain_Mat	Y	Grain_Mat	1.1481	0.6557	23	1.75	0.0933	0.3216
‘Weed_IC Glimmix random Y ar1 Rand Field’	Num_spec_SampleArea													Y	Cer_FLW	Y	Grain_Mat	-0.3704	0.6557	23	-0.56	0.5776	0.9415
‘Weed_IC Glimmix random Y ar1 Rand Field’	Num_spec_SampleArea													Tukey-Kramer Grouping for
‘Weed_IC Glimmix random Y ar1 Rand Field’	Num_spec_SampleArea													Frt*Hd Least Squares Means
‘Weed_IC Glimmix random Y ar1 Rand Field’	Num_spec_SampleArea													(Alpha=0.05)
‘Weed_IC Glimmix random Y ar1 Rand Field’	Num_spec_SampleArea													LS-means with the same letter
‘Weed_IC Glimmix random Y ar1 Rand Field’	Num_spec_SampleArea													are not significantly different.
‘Weed_IC Glimmix random Y ar1 Rand Field’	Num_spec_SampleArea													Frt	Hd	Estimate
‘Weed_IC Glimmix random Y ar1 Rand Field’	Num_spec_SampleArea													N	Cer_FLW	4.4444	A
‘Weed_IC Glimmix random Y ar1 Rand Field’	Num_spec_SampleArea													N	Grain_Mat	4.2037	A
‘Weed_IC Glimmix random Y ar1 Rand Field’	Num_spec_SampleArea													Y	Grain_Mat	3.0556	A
‘Weed_IC Glimmix random Y ar1 Rand Field’	Num_spec_SampleArea													Y	Cer_FLW	2.6852	A
‘Weed_IC Glimmix random Y ar1 Rand Field’	Num_spec_SampleArea													CRS*Frt*Hd Least Squares Means
‘Weed_IC Glimmix random Y ar1 Rand Field’	Num_spec_SampleArea													CRS	Frt	Hd	Estimate	Standard	DF	t Value	Pr > |t|
‘Weed_IC Glimmix random Y ar1 Rand Field’	Num_spec_SampleArea													1to1_IC	N	Cer_FLW	2.6667	1.2987	10.56	2.05	0.0657
‘Weed_IC Glimmix random Y ar1 Rand Field’	Num_spec_SampleArea													1to1_IC	N	Grain_Mat	2.3333	1.2987	10.56	1.8	0.101
‘Weed_IC Glimmix random Y ar1 Rand Field’	Num_spec_SampleArea													1to1_IC	Y	Cer_FLW	1.3333	1.2987	10.56	1.03	0.3275
‘Weed_IC Glimmix random Y ar1 Rand Field’	Num_spec_SampleArea													1to1_IC	Y	Grain_Mat	1.3333	1.2987	10.56	1.03	0.3275
‘Weed_IC Glimmix random Y ar1 Rand Field’	Num_spec_SampleArea													2to1_IC	N	Cer_FLW	3.3333	1.2987	10.56	2.57	0.027
‘Weed_IC Glimmix random Y ar1 Rand Field’	Num_spec_SampleArea													2to1_IC	N	Grain_Mat	2.6667	1.2987	10.56	2.05	0.0657
‘Weed_IC Glimmix random Y ar1 Rand Field’	Num_spec_SampleArea													2to1_IC	Y	Cer_FLW	1.7778	1.2987	10.56	1.37	0.1995
‘Weed_IC Glimmix random Y ar1 Rand Field’	Num_spec_SampleArea													2to1_IC	Y	Grain_Mat	1.7778	1.2987	10.56	1.37	0.1995
‘Weed_IC Glimmix random Y ar1 Rand Field’	Num_spec_SampleArea													C_100	N	Cer_FLW	6	1.2987	10.56	4.62	0.0008
‘Weed_IC Glimmix random Y ar1 Rand Field’	Num_spec_SampleArea													C_100	N	Grain_Mat	7.3333	1.2987	10.56	5.65	0.0002
‘Weed_IC Glimmix random Y ar1 Rand Field’	Num_spec_SampleArea													C_100	Y	Cer_FLW	4	1.2987	10.56	3.08	0.011
‘Weed_IC Glimmix random Y ar1 Rand Field’	Num_spec_SampleArea													C_100	Y	Grain_Mat	5	1.2987	10.56	3.85	0.0029
‘Weed_IC Glimmix random Y ar1 Rand Field’	Num_spec_SampleArea													C_60	N	Cer_FLW	6	1.2987	10.56	4.62	0.0008
‘Weed_IC Glimmix random Y ar1 Rand Field’	Num_spec_SampleArea													C_60	N	Grain_Mat	4.2222	1.2987	10.56	3.25	0.0081
‘Weed_IC Glimmix random Y ar1 Rand Field’	Num_spec_SampleArea													C_60	Y	Cer_FLW	3.7778	1.2987	10.56	2.91	0.0148
‘Weed_IC Glimmix random Y ar1 Rand Field’	Num_spec_SampleArea													C_60	Y	Grain_Mat	4	1.2987	10.56	3.08	0.011
‘Weed_IC Glimmix random Y ar1 Rand Field’	Num_spec_SampleArea													Fb_100	N	Cer_FLW	6.6667	1.2987	10.56	5.13	0.0004
‘Weed_IC Glimmix random Y ar1 Rand Field’	Num_spec_SampleArea													Fb_100	N	Grain_Mat	4.6667	1.2987	10.56	3.59	0.0045
‘Weed_IC Glimmix random Y ar1 Rand Field’	Num_spec_SampleArea													Fb_100	Y	Cer_FLW	3	1.2987	10.56	2.31	0.0422
‘Weed_IC Glimmix random Y ar1 Rand Field’	Num_spec_SampleArea													Fb_100	Y	Grain_Mat	4	1.2987	10.56	3.08	0.011
‘Weed_IC Glimmix random Y ar1 Rand Field’	Num_spec_SampleArea													Fb_60	N	Cer_FLW	2	1.2987	10.56	1.54	0.153
‘Weed_IC Glimmix random Y ar1 Rand Field’	Num_spec_SampleArea													Fb_60	N	Grain_Mat	4	1.2987	10.56	3.08	0.011
‘Weed_IC Glimmix random Y ar1 Rand Field’	Num_spec_SampleArea													Fb_60	Y	Cer_FLW	2.2222	1.2987	10.56	1.71	0.1163
‘Weed_IC Glimmix random Y ar1 Rand Field’	Num_spec_SampleArea													Fb_60	Y	Grain_Mat	2.2222	1.2987	10.56	1.71	0.1163
‘Weed_IC Glimmix random Y ar1 Rand Field’	Num_spec_SampleArea													Differences of CRS*Frt*Hd Least Squares Means
‘Weed_IC Glimmix random Y ar1 Rand Field’	Num_spec_SampleArea													Adjustment for Multiple Comparisons: Tukey-Kramer
‘Weed_IC Glimmix random Y ar1 Rand Field’	Num_spec_SampleArea													CRS	Frt	Hd	CRS	Frt	Hd	Estimate	Standard Error	DF	t Value	Pr > |t|	Adj P
‘Weed_IC Glimmix random Y ar1 Rand Field’	Num_spec_SampleArea													1to1_IC	N	Cer_FLW	1to1_IC	N	Grain_Mat	0.3333	1.6061	23	0.21	0.8374	1
‘Weed_IC Glimmix random Y ar1 Rand Field’	Num_spec_SampleArea													1to1_IC	N	Cer_FLW	1to1_IC	Y	Cer_FLW	1.3333	1.6061	23	0.83	0.415	1
‘Weed_IC Glimmix random Y ar1 Rand Field’	Num_spec_SampleArea													1to1_IC	N	Cer_FLW	1to1_IC	Y	Grain_Mat	1.3333	1.6061	23	0.83	0.415	1
‘Weed_IC Glimmix random Y ar1 Rand Field’	Num_spec_SampleArea													1to1_IC	N	Cer_FLW	2to1_IC	N	Cer_FLW	-0.6667	1.6061	23	-0.42	0.6819	1
‘Weed_IC Glimmix random Y ar1 Rand Field’	Num_spec_SampleArea													1to1_IC	N	Cer_FLW	2to1_IC	N	Grain_Mat	-1.33e-15	1.6061	23	0	1	1
‘Weed_IC Glimmix random Y ar1 Rand Field’	Num_spec_SampleArea													1to1_IC	N	Cer_FLW	2to1_IC	Y	Cer_FLW	0.8889	1.6061	23	0.55	0.5853	1
‘Weed_IC Glimmix random Y ar1 Rand Field’	Num_spec_SampleArea													1to1_IC	N	Cer_FLW	2to1_IC	Y	Grain_Mat	0.8889	1.6061	23	0.55	0.5853	1
‘Weed_IC Glimmix random Y ar1 Rand Field’	Num_spec_SampleArea													1to1_IC	N	Cer_FLW	C_100	N	Cer_FLW	-3.3333	1.6061	23	-2.08	0.0493	0.8885
‘Weed_IC Glimmix random Y ar1 Rand Field’	Num_spec_SampleArea													1to1_IC	N	Cer_FLW	C_100	N	Grain_Mat	-4.6667	1.6061	23	-2.91	0.008	0.4187
‘Weed_IC Glimmix random Y ar1 Rand Field’	Num_spec_SampleArea													1to1_IC	N	Cer_FLW	C_100	Y	Cer_FLW	-1.3333	1.6061	23	-0.83	0.415	1
‘Weed_IC Glimmix random Y ar1 Rand Field’	Num_spec_SampleArea													1to1_IC	N	Cer_FLW	C_100	Y	Grain_Mat	-2.3333	1.6061	23	-1.45	0.1598	0.9965
‘Weed_IC Glimmix random Y ar1 Rand Field’	Num_spec_SampleArea													1to1_IC	N	Cer_FLW	C_60	N	Cer_FLW	-3.3333	1.6061	23	-2.08	0.0493	0.8885
‘Weed_IC Glimmix random Y ar1 Rand Field’	Num_spec_SampleArea													1to1_IC	N	Cer_FLW	C_60	N	Grain_Mat	-1.5556	1.6061	23	-0.97	0.3429	1
‘Weed_IC Glimmix random Y ar1 Rand Field’	Num_spec_SampleArea													1to1_IC	N	Cer_FLW	C_60	Y	Cer_FLW	-1.1111	1.6061	23	-0.69	0.496	1
‘Weed_IC Glimmix random Y ar1 Rand Field’	Num_spec_SampleArea													1to1_IC	N	Cer_FLW	C_60	Y	Grain_Mat	-1.3333	1.6061	23	-0.83	0.415	1
‘Weed_IC Glimmix random Y ar1 Rand Field’	Num_spec_SampleArea													1to1_IC	N	Cer_FLW	Fb_100	N	Cer_FLW	-4	1.6061	23	-2.49	0.0204	0.6728
‘Weed_IC Glimmix random Y ar1 Rand Field’	Num_spec_SampleArea													1to1_IC	N	Cer_FLW	Fb_100	N	Grain_Mat	-2	1.6061	23	-1.25	0.2256	0.9996
‘Weed_IC Glimmix random Y ar1 Rand Field’	Num_spec_SampleArea													1to1_IC	N	Cer_FLW	Fb_100	Y	Cer_FLW	-0.3333	1.6061	23	-0.21	0.8374	1
‘Weed_IC Glimmix random Y ar1 Rand Field’	Num_spec_SampleArea													1to1_IC	N	Cer_FLW	Fb_100	Y	Grain_Mat	-1.3333	1.6061	23	-0.83	0.415	1
‘Weed_IC Glimmix random Y ar1 Rand Field’	Num_spec_SampleArea													1to1_IC	N	Cer_FLW	Fb_60	N	Cer_FLW	0.6667	1.6061	23	0.42	0.6819	1
‘Weed_IC Glimmix random Y ar1 Rand Field’	Num_spec_SampleArea													1to1_IC	N	Cer_FLW	Fb_60	N	Grain_Mat	-1.3333	1.6061	23	-0.83	0.415	1
‘Weed_IC Glimmix random Y ar1 Rand Field’	Num_spec_SampleArea													1to1_IC	N	Cer_FLW	Fb_60	Y	Cer_FLW	0.4444	1.6061	23	0.28	0.7845	1
‘Weed_IC Glimmix random Y ar1 Rand Field’	Num_spec_SampleArea													1to1_IC	N	Cer_FLW	Fb_60	Y	Grain_Mat	0.4444	1.6061	23	0.28	0.7845	1
‘Weed_IC Glimmix random Y ar1 Rand Field’	Num_spec_SampleArea													1to1_IC	N	Grain_Mat	1to1_IC	Y	Cer_FLW	1	1.6061	23	0.62	0.5397	1
‘Weed_IC Glimmix random Y ar1 Rand Field’	Num_spec_SampleArea													1to1_IC	N	Grain_Mat	1to1_IC	Y	Grain_Mat	1	1.6061	23	0.62	0.5397	1
‘Weed_IC Glimmix random Y ar1 Rand Field’	Num_spec_SampleArea													1to1_IC	N	Grain_Mat	2to1_IC	N	Cer_FLW	-1	1.6061	23	-0.62	0.5397	1
‘Weed_IC Glimmix random Y ar1 Rand Field’	Num_spec_SampleArea													1to1_IC	N	Grain_Mat	2to1_IC	N	Grain_Mat	-0.3333	1.6061	23	-0.21	0.8374	1
‘Weed_IC Glimmix random Y ar1 Rand Field’	Num_spec_SampleArea													1to1_IC	N	Grain_Mat	2to1_IC	Y	Cer_FLW	0.5556	1.6061	23	0.35	0.7326	1
‘Weed_IC Glimmix random Y ar1 Rand Field’	Num_spec_SampleArea													1to1_IC	N	Grain_Mat	2to1_IC	Y	Grain_Mat	0.5556	1.6061	23	0.35	0.7326	1
‘Weed_IC Glimmix random Y ar1 Rand Field’	Num_spec_SampleArea													1to1_IC	N	Grain_Mat	C_100	N	Cer_FLW	-3.6667	1.6061	23	-2.28	0.032	0.7928
‘Weed_IC Glimmix random Y ar1 Rand Field’	Num_spec_SampleArea													1to1_IC	N	Grain_Mat	C_100	N	Grain_Mat	-5	1.6061	23	-3.11	0.0049	0.3096
‘Weed_IC Glimmix random Y ar1 Rand Field’	Num_spec_SampleArea													1to1_IC	N	Grain_Mat	C_100	Y	Cer_FLW	-1.6667	1.6061	23	-1.04	0.3102	1
‘Weed_IC Glimmix random Y ar1 Rand Field’	Num_spec_SampleArea													1to1_IC	N	Grain_Mat	C_100	Y	Grain_Mat	-2.6667	1.6061	23	-1.66	0.1104	0.9843
‘Weed_IC Glimmix random Y ar1 Rand Field’	Num_spec_SampleArea													1to1_IC	N	Grain_Mat	C_60	N	Cer_FLW	-3.6667	1.6061	23	-2.28	0.032	0.7928
‘Weed_IC Glimmix random Y ar1 Rand Field’	Num_spec_SampleArea													1to1_IC	N	Grain_Mat	C_60	N	Grain_Mat	-1.8889	1.6061	23	-1.18	0.2516	0.9998
‘Weed_IC Glimmix random Y ar1 Rand Field’	Num_spec_SampleArea													1to1_IC	N	Grain_Mat	C_60	Y	Cer_FLW	-1.4444	1.6061	23	-0.9	0.3778	1
‘Weed_IC Glimmix random Y ar1 Rand Field’	Num_spec_SampleArea													1to1_IC	N	Grain_Mat	C_60	Y	Grain_Mat	-1.6667	1.6061	23	-1.04	0.3102	1
‘Weed_IC Glimmix random Y ar1 Rand Field’	Num_spec_SampleArea													1to1_IC	N	Grain_Mat	Fb_100	N	Cer_FLW	-4.3333	1.6061	23	-2.7	0.0128	0.5432
‘Weed_IC Glimmix random Y ar1 Rand Field’	Num_spec_SampleArea													1to1_IC	N	Grain_Mat	Fb_100	N	Grain_Mat	-2.3333	1.6061	23	-1.45	0.1598	0.9965
‘Weed_IC Glimmix random Y ar1 Rand Field’	Num_spec_SampleArea													1to1_IC	N	Grain_Mat	Fb_100	Y	Cer_FLW	-0.6667	1.6061	23	-0.42	0.6819	1
‘Weed_IC Glimmix random Y ar1 Rand Field’	Num_spec_SampleArea													1to1_IC	N	Grain_Mat	Fb_100	Y	Grain_Mat	-1.6667	1.6061	23	-1.04	0.3102	1
‘Weed_IC Glimmix random Y ar1 Rand Field’	Num_spec_SampleArea													1to1_IC	N	Grain_Mat	Fb_60	N	Cer_FLW	0.3333	1.6061	23	0.21	0.8374	1
‘Weed_IC Glimmix random Y ar1 Rand Field’	Num_spec_SampleArea													1to1_IC	N	Grain_Mat	Fb_60	N	Grain_Mat	-1.6667	1.6061	23	-1.04	0.3102	1
‘Weed_IC Glimmix random Y ar1 Rand Field’	Num_spec_SampleArea													1to1_IC	N	Grain_Mat	Fb_60	Y	Cer_FLW	0.1111	1.6061	23	0.07	0.9454	1
‘Weed_IC Glimmix random Y ar1 Rand Field’	Num_spec_SampleArea													1to1_IC	N	Grain_Mat	Fb_60	Y	Grain_Mat	0.1111	1.6061	23	0.07	0.9454	1
‘Weed_IC Glimmix random Y ar1 Rand Field’	Num_spec_SampleArea													1to1_IC	Y	Cer_FLW	1to1_IC	Y	Grain_Mat	3.34e-16	1.6061	23	0	1	1
‘Weed_IC Glimmix random Y ar1 Rand Field’	Num_spec_SampleArea													1to1_IC	Y	Cer_FLW	2to1_IC	N	Cer_FLW	-2	1.6061	23	-1.25	0.2256	0.9996
‘Weed_IC Glimmix random Y ar1 Rand Field’	Num_spec_SampleArea													1to1_IC	Y	Cer_FLW	2to1_IC	N	Grain_Mat	-1.3333	1.6061	23	-0.83	0.415	1
‘Weed_IC Glimmix random Y ar1 Rand Field’	Num_spec_SampleArea													1to1_IC	Y	Cer_FLW	2to1_IC	Y	Cer_FLW	-0.4444	1.6061	23	-0.28	0.7845	1
‘Weed_IC Glimmix random Y ar1 Rand Field’	Num_spec_SampleArea													1to1_IC	Y	Cer_FLW	2to1_IC	Y	Grain_Mat	-0.4444	1.6061	23	-0.28	0.7845	1
‘Weed_IC Glimmix random Y ar1 Rand Field’	Num_spec_SampleArea													1to1_IC	Y	Cer_FLW	C_100	N	Cer_FLW	-4.6667	1.6061	23	-2.91	0.008	0.4187
‘Weed_IC Glimmix random Y ar1 Rand Field’	Num_spec_SampleArea													1to1_IC	Y	Cer_FLW	C_100	N	Grain_Mat	-6	1.6061	23	-3.74	0.0011	0.1034
‘Weed_IC Glimmix random Y ar1 Rand Field’	Num_spec_SampleArea													1to1_IC	Y	Cer_FLW	C_100	Y	Cer_FLW	-2.6667	1.6061	23	-1.66	0.1104	0.9843
‘Weed_IC Glimmix random Y ar1 Rand Field’	Num_spec_SampleArea													1to1_IC	Y	Cer_FLW	C_100	Y	Grain_Mat	-3.6667	1.6061	23	-2.28	0.032	0.7928
‘Weed_IC Glimmix random Y ar1 Rand Field’	Num_spec_SampleArea													1to1_IC	Y	Cer_FLW	C_60	N	Cer_FLW	-4.6667	1.6061	23	-2.91	0.008	0.4187
‘Weed_IC Glimmix random Y ar1 Rand Field’	Num_spec_SampleArea													1to1_IC	Y	Cer_FLW	C_60	N	Grain_Mat	-2.8889	1.6061	23	-1.8	0.0852	0.9656
‘Weed_IC Glimmix random Y ar1 Rand Field’	Num_spec_SampleArea													1to1_IC	Y	Cer_FLW	C_60	Y	Cer_FLW	-2.4444	1.6061	23	-1.52	0.1417	0.994
‘Weed_IC Glimmix random Y ar1 Rand Field’	Num_spec_SampleArea													1to1_IC	Y	Cer_FLW	C_60	Y	Grain_Mat	-2.6667	1.6061	23	-1.66	0.1104	0.9843
‘Weed_IC Glimmix random Y ar1 Rand Field’	Num_spec_SampleArea													1to1_IC	Y	Cer_FLW	Fb_100	N	Cer_FLW	-5.3333	1.6061	23	-3.32	0.003	0.221
‘Weed_IC Glimmix random Y ar1 Rand Field’	Num_spec_SampleArea													1to1_IC	Y	Cer_FLW	Fb_100	N	Grain_Mat	-3.3333	1.6061	23	-2.08	0.0493	0.8885
‘Weed_IC Glimmix random Y ar1 Rand Field’	Num_spec_SampleArea													1to1_IC	Y	Cer_FLW	Fb_100	Y	Cer_FLW	-1.6667	1.6061	23	-1.04	0.3102	1
‘Weed_IC Glimmix random Y ar1 Rand Field’	Num_spec_SampleArea													1to1_IC	Y	Cer_FLW	Fb_100	Y	Grain_Mat	-2.6667	1.6061	23	-1.66	0.1104	0.9843
‘Weed_IC Glimmix random Y ar1 Rand Field’	Num_spec_SampleArea													1to1_IC	Y	Cer_FLW	Fb_60	N	Cer_FLW	-0.6667	1.6061	23	-0.42	0.6819	1
‘Weed_IC Glimmix random Y ar1 Rand Field’	Num_spec_SampleArea													1to1_IC	Y	Cer_FLW	Fb_60	N	Grain_Mat	-2.6667	1.6061	23	-1.66	0.1104	0.9843
‘Weed_IC Glimmix random Y ar1 Rand Field’	Num_spec_SampleArea													1to1_IC	Y	Cer_FLW	Fb_60	Y	Cer_FLW	-0.8889	1.6061	23	-0.55	0.5853	1
‘Weed_IC Glimmix random Y ar1 Rand Field’	Num_spec_SampleArea													1to1_IC	Y	Cer_FLW	Fb_60	Y	Grain_Mat	-0.8889	1.6061	23	-0.55	0.5853	1
‘Weed_IC Glimmix random Y ar1 Rand Field’	Num_spec_SampleArea													1to1_IC	Y	Grain_Mat	2to1_IC	N	Cer_FLW	-2	1.6061	23	-1.25	0.2256	0.9996
‘Weed_IC Glimmix random Y ar1 Rand Field’	Num_spec_SampleArea													1to1_IC	Y	Grain_Mat	2to1_IC	N	Grain_Mat	-1.3333	1.6061	23	-0.83	0.415	1
‘Weed_IC Glimmix random Y ar1 Rand Field’	Num_spec_SampleArea													1to1_IC	Y	Grain_Mat	2to1_IC	Y	Cer_FLW	-0.4444	1.6061	23	-0.28	0.7845	1
‘Weed_IC Glimmix random Y ar1 Rand Field’	Num_spec_SampleArea													1to1_IC	Y	Grain_Mat	2to1_IC	Y	Grain_Mat	-0.4444	1.6061	23	-0.28	0.7845	1
‘Weed_IC Glimmix random Y ar1 Rand Field’	Num_spec_SampleArea													1to1_IC	Y	Grain_Mat	C_100	N	Cer_FLW	-4.6667	1.6061	23	-2.91	0.008	0.4187
‘Weed_IC Glimmix random Y ar1 Rand Field’	Num_spec_SampleArea													1to1_IC	Y	Grain_Mat	C_100	N	Grain_Mat	-6	1.6061	23	-3.74	0.0011	0.1034
‘Weed_IC Glimmix random Y ar1 Rand Field’	Num_spec_SampleArea													1to1_IC	Y	Grain_Mat	C_100	Y	Cer_FLW	-2.6667	1.6061	23	-1.66	0.1104	0.9843
‘Weed_IC Glimmix random Y ar1 Rand Field’	Num_spec_SampleArea													1to1_IC	Y	Grain_Mat	C_100	Y	Grain_Mat	-3.6667	1.6061	23	-2.28	0.032	0.7928
‘Weed_IC Glimmix random Y ar1 Rand Field’	Num_spec_SampleArea													1to1_IC	Y	Grain_Mat	C_60	N	Cer_FLW	-4.6667	1.6061	23	-2.91	0.008	0.4187
‘Weed_IC Glimmix random Y ar1 Rand Field’	Num_spec_SampleArea													1to1_IC	Y	Grain_Mat	C_60	N	Grain_Mat	-2.8889	1.6061	23	-1.8	0.0852	0.9656
‘Weed_IC Glimmix random Y ar1 Rand Field’	Num_spec_SampleArea													1to1_IC	Y	Grain_Mat	C_60	Y	Cer_FLW	-2.4444	1.6061	23	-1.52	0.1417	0.994
‘Weed_IC Glimmix random Y ar1 Rand Field’	Num_spec_SampleArea													1to1_IC	Y	Grain_Mat	C_60	Y	Grain_Mat	-2.6667	1.6061	23	-1.66	0.1104	0.9843
‘Weed_IC Glimmix random Y ar1 Rand Field’	Num_spec_SampleArea													1to1_IC	Y	Grain_Mat	Fb_100	N	Cer_FLW	-5.3333	1.6061	23	-3.32	0.003	0.221
‘Weed_IC Glimmix random Y ar1 Rand Field’	Num_spec_SampleArea													1to1_IC	Y	Grain_Mat	Fb_100	N	Grain_Mat	-3.3333	1.6061	23	-2.08	0.0493	0.8885
‘Weed_IC Glimmix random Y ar1 Rand Field’	Num_spec_SampleArea													1to1_IC	Y	Grain_Mat	Fb_100	Y	Cer_FLW	-1.6667	1.6061	23	-1.04	0.3102	1
‘Weed_IC Glimmix random Y ar1 Rand Field’	Num_spec_SampleArea													1to1_IC	Y	Grain_Mat	Fb_100	Y	Grain_Mat	-2.6667	1.6061	23	-1.66	0.1104	0.9843
‘Weed_IC Glimmix random Y ar1 Rand Field’	Num_spec_SampleArea													1to1_IC	Y	Grain_Mat	Fb_60	N	Cer_FLW	-0.6667	1.6061	23	-0.42	0.6819	1
‘Weed_IC Glimmix random Y ar1 Rand Field’	Num_spec_SampleArea													1to1_IC	Y	Grain_Mat	Fb_60	N	Grain_Mat	-2.6667	1.6061	23	-1.66	0.1104	0.9843
‘Weed_IC Glimmix random Y ar1 Rand Field’	Num_spec_SampleArea													1to1_IC	Y	Grain_Mat	Fb_60	Y	Cer_FLW	-0.8889	1.6061	23	-0.55	0.5853	1
‘Weed_IC Glimmix random Y ar1 Rand Field’	Num_spec_SampleArea													1to1_IC	Y	Grain_Mat	Fb_60	Y	Grain_Mat	-0.8889	1.6061	23	-0.55	0.5853	1
‘Weed_IC Glimmix random Y ar1 Rand Field’	Num_spec_SampleArea													2to1_IC	N	Cer_FLW	2to1_IC	N	Grain_Mat	0.6667	1.6061	23	0.42	0.6819	1
‘Weed_IC Glimmix random Y ar1 Rand Field’	Num_spec_SampleArea													2to1_IC	N	Cer_FLW	2to1_IC	Y	Cer_FLW	1.5556	1.6061	23	0.97	0.3429	1
‘Weed_IC Glimmix random Y ar1 Rand Field’	Num_spec_SampleArea													2to1_IC	N	Cer_FLW	2to1_IC	Y	Grain_Mat	1.5556	1.6061	23	0.97	0.3429	1
‘Weed_IC Glimmix random Y ar1 Rand Field’	Num_spec_SampleArea													2to1_IC	N	Cer_FLW	C_100	N	Cer_FLW	-2.6667	1.6061	23	-1.66	0.1104	0.9843
‘Weed_IC Glimmix random Y ar1 Rand Field’	Num_spec_SampleArea													2to1_IC	N	Cer_FLW	C_100	N	Grain_Mat	-4	1.6061	23	-2.49	0.0204	0.6728
‘Weed_IC Glimmix random Y ar1 Rand Field’	Num_spec_SampleArea													2to1_IC	N	Cer_FLW	C_100	Y	Cer_FLW	-0.6667	1.6061	23	-0.42	0.6819	1
‘Weed_IC Glimmix random Y ar1 Rand Field’	Num_spec_SampleArea													2to1_IC	N	Cer_FLW	C_100	Y	Grain_Mat	-1.6667	1.6061	23	-1.04	0.3102	1
‘Weed_IC Glimmix random Y ar1 Rand Field’	Num_spec_SampleArea													2to1_IC	N	Cer_FLW	C_60	N	Cer_FLW	-2.6667	1.6061	23	-1.66	0.1104	0.9843
‘Weed_IC Glimmix random Y ar1 Rand Field’	Num_spec_SampleArea													2to1_IC	N	Cer_FLW	C_60	N	Grain_Mat	-0.8889	1.6061	23	-0.55	0.5853	1
‘Weed_IC Glimmix random Y ar1 Rand Field’	Num_spec_SampleArea													2to1_IC	N	Cer_FLW	C_60	Y	Cer_FLW	-0.4444	1.6061	23	-0.28	0.7845	1
‘Weed_IC Glimmix random Y ar1 Rand Field’	Num_spec_SampleArea													2to1_IC	N	Cer_FLW	C_60	Y	Grain_Mat	-0.6667	1.6061	23	-0.42	0.6819	1
‘Weed_IC Glimmix random Y ar1 Rand Field’	Num_spec_SampleArea													2to1_IC	N	Cer_FLW	Fb_100	N	Cer_FLW	-3.3333	1.6061	23	-2.08	0.0493	0.8885
‘Weed_IC Glimmix random Y ar1 Rand Field’	Num_spec_SampleArea													2to1_IC	N	Cer_FLW	Fb_100	N	Grain_Mat	-1.3333	1.6061	23	-0.83	0.415	1
‘Weed_IC Glimmix random Y ar1 Rand Field’	Num_spec_SampleArea													2to1_IC	N	Cer_FLW	Fb_100	Y	Cer_FLW	0.3333	1.6061	23	0.21	0.8374	1
‘Weed_IC Glimmix random Y ar1 Rand Field’	Num_spec_SampleArea													2to1_IC	N	Cer_FLW	Fb_100	Y	Grain_Mat	-0.6667	1.6061	23	-0.42	0.6819	1
‘Weed_IC Glimmix random Y ar1 Rand Field’	Num_spec_SampleArea													2to1_IC	N	Cer_FLW	Fb_60	N	Cer_FLW	1.3333	1.6061	23	0.83	0.415	1
‘Weed_IC Glimmix random Y ar1 Rand Field’	Num_spec_SampleArea													2to1_IC	N	Cer_FLW	Fb_60	N	Grain_Mat	-0.6667	1.6061	23	-0.42	0.6819	1
‘Weed_IC Glimmix random Y ar1 Rand Field’	Num_spec_SampleArea													2to1_IC	N	Cer_FLW	Fb_60	Y	Cer_FLW	1.1111	1.6061	23	0.69	0.496	1
‘Weed_IC Glimmix random Y ar1 Rand Field’	Num_spec_SampleArea													2to1_IC	N	Cer_FLW	Fb_60	Y	Grain_Mat	1.1111	1.6061	23	0.69	0.496	1
‘Weed_IC Glimmix random Y ar1 Rand Field’	Num_spec_SampleArea													2to1_IC	N	Grain_Mat	2to1_IC	Y	Cer_FLW	0.8889	1.6061	23	0.55	0.5853	1
‘Weed_IC Glimmix random Y ar1 Rand Field’	Num_spec_SampleArea													2to1_IC	N	Grain_Mat	2to1_IC	Y	Grain_Mat	0.8889	1.6061	23	0.55	0.5853	1
‘Weed_IC Glimmix random Y ar1 Rand Field’	Num_spec_SampleArea													2to1_IC	N	Grain_Mat	C_100	N	Cer_FLW	-3.3333	1.6061	23	-2.08	0.0493	0.8885
‘Weed_IC Glimmix random Y ar1 Rand Field’	Num_spec_SampleArea													2to1_IC	N	Grain_Mat	C_100	N	Grain_Mat	-4.6667	1.6061	23	-2.91	0.008	0.4187
‘Weed_IC Glimmix random Y ar1 Rand Field’	Num_spec_SampleArea													2to1_IC	N	Grain_Mat	C_100	Y	Cer_FLW	-1.3333	1.6061	23	-0.83	0.415	1
‘Weed_IC Glimmix random Y ar1 Rand Field’	Num_spec_SampleArea													2to1_IC	N	Grain_Mat	C_100	Y	Grain_Mat	-2.3333	1.6061	23	-1.45	0.1598	0.9965
‘Weed_IC Glimmix random Y ar1 Rand Field’	Num_spec_SampleArea													2to1_IC	N	Grain_Mat	C_60	N	Cer_FLW	-3.3333	1.6061	23	-2.08	0.0493	0.8885
‘Weed_IC Glimmix random Y ar1 Rand Field’	Num_spec_SampleArea													2to1_IC	N	Grain_Mat	C_60	N	Grain_Mat	-1.5556	1.6061	23	-0.97	0.3429	1
‘Weed_IC Glimmix random Y ar1 Rand Field’	Num_spec_SampleArea													2to1_IC	N	Grain_Mat	C_60	Y	Cer_FLW	-1.1111	1.6061	23	-0.69	0.496	1
‘Weed_IC Glimmix random Y ar1 Rand Field’	Num_spec_SampleArea													2to1_IC	N	Grain_Mat	C_60	Y	Grain_Mat	-1.3333	1.6061	23	-0.83	0.415	1
‘Weed_IC Glimmix random Y ar1 Rand Field’	Num_spec_SampleArea													2to1_IC	N	Grain_Mat	Fb_100	N	Cer_FLW	-4	1.6061	23	-2.49	0.0204	0.6728
‘Weed_IC Glimmix random Y ar1 Rand Field’	Num_spec_SampleArea													2to1_IC	N	Grain_Mat	Fb_100	N	Grain_Mat	-2	1.6061	23	-1.25	0.2256	0.9996
‘Weed_IC Glimmix random Y ar1 Rand Field’	Num_spec_SampleArea													2to1_IC	N	Grain_Mat	Fb_100	Y	Cer_FLW	-0.3333	1.6061	23	-0.21	0.8374	1
‘Weed_IC Glimmix random Y ar1 Rand Field’	Num_spec_SampleArea													2to1_IC	N	Grain_Mat	Fb_100	Y	Grain_Mat	-1.3333	1.6061	23	-0.83	0.415	1
‘Weed_IC Glimmix random Y ar1 Rand Field’	Num_spec_SampleArea													2to1_IC	N	Grain_Mat	Fb_60	N	Cer_FLW	0.6667	1.6061	23	0.42	0.6819	1
‘Weed_IC Glimmix random Y ar1 Rand Field’	Num_spec_SampleArea													2to1_IC	N	Grain_Mat	Fb_60	N	Grain_Mat	-1.3333	1.6061	23	-0.83	0.415	1
‘Weed_IC Glimmix random Y ar1 Rand Field’	Num_spec_SampleArea													2to1_IC	N	Grain_Mat	Fb_60	Y	Cer_FLW	0.4444	1.6061	23	0.28	0.7845	1
‘Weed_IC Glimmix random Y ar1 Rand Field’	Num_spec_SampleArea													2to1_IC	N	Grain_Mat	Fb_60	Y	Grain_Mat	0.4444	1.6061	23	0.28	0.7845	1
‘Weed_IC Glimmix random Y ar1 Rand Field’	Num_spec_SampleArea													2to1_IC	Y	Cer_FLW	2to1_IC	Y	Grain_Mat	2.42e-15	1.6061	23	0	1	1
‘Weed_IC Glimmix random Y ar1 Rand Field’	Num_spec_SampleArea													2to1_IC	Y	Cer_FLW	C_100	N	Cer_FLW	-4.2222	1.6061	23	-2.63	0.015	0.5865
‘Weed_IC Glimmix random Y ar1 Rand Field’	Num_spec_SampleArea													2to1_IC	Y	Cer_FLW	C_100	N	Grain_Mat	-5.5556	1.6061	23	-3.46	0.0021	0.1735
‘Weed_IC Glimmix random Y ar1 Rand Field’	Num_spec_SampleArea													2to1_IC	Y	Cer_FLW	C_100	Y	Cer_FLW	-2.2222	1.6061	23	-1.38	0.1798	0.9981
‘Weed_IC Glimmix random Y ar1 Rand Field’	Num_spec_SampleArea													2to1_IC	Y	Cer_FLW	C_100	Y	Grain_Mat	-3.2222	1.6061	23	-2.01	0.0567	0.9134
‘Weed_IC Glimmix random Y ar1 Rand Field’	Num_spec_SampleArea													2to1_IC	Y	Cer_FLW	C_60	N	Cer_FLW	-4.2222	1.6061	23	-2.63	0.015	0.5865
‘Weed_IC Glimmix random Y ar1 Rand Field’	Num_spec_SampleArea													2to1_IC	Y	Cer_FLW	C_60	N	Grain_Mat	-2.4444	1.6061	23	-1.52	0.1417	0.994
‘Weed_IC Glimmix random Y ar1 Rand Field’	Num_spec_SampleArea													2to1_IC	Y	Cer_FLW	C_60	Y	Cer_FLW	-2	1.6061	23	-1.25	0.2256	0.9996
‘Weed_IC Glimmix random Y ar1 Rand Field’	Num_spec_SampleArea													2to1_IC	Y	Cer_FLW	C_60	Y	Grain_Mat	-2.2222	1.6061	23	-1.38	0.1798	0.9981
‘Weed_IC Glimmix random Y ar1 Rand Field’	Num_spec_SampleArea													2to1_IC	Y	Cer_FLW	Fb_100	N	Cer_FLW	-4.8889	1.6061	23	-3.04	0.0058	0.3438
‘Weed_IC Glimmix random Y ar1 Rand Field’	Num_spec_SampleArea													2to1_IC	Y	Cer_FLW	Fb_100	N	Grain_Mat	-2.8889	1.6061	23	-1.8	0.0852	0.9656
‘Weed_IC Glimmix random Y ar1 Rand Field’	Num_spec_SampleArea													2to1_IC	Y	Cer_FLW	Fb_100	Y	Cer_FLW	-1.2222	1.6061	23	-0.76	0.4544	1
‘Weed_IC Glimmix random Y ar1 Rand Field’	Num_spec_SampleArea													2to1_IC	Y	Cer_FLW	Fb_100	Y	Grain_Mat	-2.2222	1.6061	23	-1.38	0.1798	0.9981
‘Weed_IC Glimmix random Y ar1 Rand Field’	Num_spec_SampleArea													2to1_IC	Y	Cer_FLW	Fb_60	N	Cer_FLW	-0.2222	1.6061	23	-0.14	0.8912	1
‘Weed_IC Glimmix random Y ar1 Rand Field’	Num_spec_SampleArea													2to1_IC	Y	Cer_FLW	Fb_60	N	Grain_Mat	-2.2222	1.6061	23	-1.38	0.1798	0.9981
‘Weed_IC Glimmix random Y ar1 Rand Field’	Num_spec_SampleArea													2to1_IC	Y	Cer_FLW	Fb_60	Y	Cer_FLW	-0.4444	1.6061	23	-0.28	0.7845	1
‘Weed_IC Glimmix random Y ar1 Rand Field’	Num_spec_SampleArea													2to1_IC	Y	Cer_FLW	Fb_60	Y	Grain_Mat	-0.4444	1.6061	23	-0.28	0.7845	1
‘Weed_IC Glimmix random Y ar1 Rand Field’	Num_spec_SampleArea													2to1_IC	Y	Grain_Mat	C_100	N	Cer_FLW	-4.2222	1.6061	23	-2.63	0.015	0.5865
‘Weed_IC Glimmix random Y ar1 Rand Field’	Num_spec_SampleArea													2to1_IC	Y	Grain_Mat	C_100	N	Grain_Mat	-5.5556	1.6061	23	-3.46	0.0021	0.1735
‘Weed_IC Glimmix random Y ar1 Rand Field’	Num_spec_SampleArea													2to1_IC	Y	Grain_Mat	C_100	Y	Cer_FLW	-2.2222	1.6061	23	-1.38	0.1798	0.9981
‘Weed_IC Glimmix random Y ar1 Rand Field’	Num_spec_SampleArea													2to1_IC	Y	Grain_Mat	C_100	Y	Grain_Mat	-3.2222	1.6061	23	-2.01	0.0567	0.9134
‘Weed_IC Glimmix random Y ar1 Rand Field’	Num_spec_SampleArea													2to1_IC	Y	Grain_Mat	C_60	N	Cer_FLW	-4.2222	1.6061	23	-2.63	0.015	0.5865
‘Weed_IC Glimmix random Y ar1 Rand Field’	Num_spec_SampleArea													2to1_IC	Y	Grain_Mat	C_60	N	Grain_Mat	-2.4444	1.6061	23	-1.52	0.1417	0.994
‘Weed_IC Glimmix random Y ar1 Rand Field’	Num_spec_SampleArea													2to1_IC	Y	Grain_Mat	C_60	Y	Cer_FLW	-2	1.6061	23	-1.25	0.2256	0.9996
‘Weed_IC Glimmix random Y ar1 Rand Field’	Num_spec_SampleArea													2to1_IC	Y	Grain_Mat	C_60	Y	Grain_Mat	-2.2222	1.6061	23	-1.38	0.1798	0.9981
‘Weed_IC Glimmix random Y ar1 Rand Field’	Num_spec_SampleArea													2to1_IC	Y	Grain_Mat	Fb_100	N	Cer_FLW	-4.8889	1.6061	23	-3.04	0.0058	0.3438
‘Weed_IC Glimmix random Y ar1 Rand Field’	Num_spec_SampleArea													2to1_IC	Y	Grain_Mat	Fb_100	N	Grain_Mat	-2.8889	1.6061	23	-1.8	0.0852	0.9656
‘Weed_IC Glimmix random Y ar1 Rand Field’	Num_spec_SampleArea													2to1_IC	Y	Grain_Mat	Fb_100	Y	Cer_FLW	-1.2222	1.6061	23	-0.76	0.4544	1
‘Weed_IC Glimmix random Y ar1 Rand Field’	Num_spec_SampleArea													2to1_IC	Y	Grain_Mat	Fb_100	Y	Grain_Mat	-2.2222	1.6061	23	-1.38	0.1798	0.9981
‘Weed_IC Glimmix random Y ar1 Rand Field’	Num_spec_SampleArea													2to1_IC	Y	Grain_Mat	Fb_60	N	Cer_FLW	-0.2222	1.6061	23	-0.14	0.8912	1
‘Weed_IC Glimmix random Y ar1 Rand Field’	Num_spec_SampleArea													2to1_IC	Y	Grain_Mat	Fb_60	N	Grain_Mat	-2.2222	1.6061	23	-1.38	0.1798	0.9981
‘Weed_IC Glimmix random Y ar1 Rand Field’	Num_spec_SampleArea													2to1_IC	Y	Grain_Mat	Fb_60	Y	Cer_FLW	-0.4444	1.6061	23	-0.28	0.7845	1
‘Weed_IC Glimmix random Y ar1 Rand Field’	Num_spec_SampleArea													2to1_IC	Y	Grain_Mat	Fb_60	Y	Grain_Mat	-0.4444	1.6061	23	-0.28	0.7845	1
‘Weed_IC Glimmix random Y ar1 Rand Field’	Num_spec_SampleArea													C_100	N	Cer_FLW	C_100	N	Grain_Mat	-1.3333	1.6061	23	-0.83	0.415	1
‘Weed_IC Glimmix random Y ar1 Rand Field’	Num_spec_SampleArea													C_100	N	Cer_FLW	C_100	Y	Cer_FLW	2	1.6061	23	1.25	0.2256	0.9996
‘Weed_IC Glimmix random Y ar1 Rand Field’	Num_spec_SampleArea													C_100	N	Cer_FLW	C_100	Y	Grain_Mat	1	1.6061	23	0.62	0.5397	1
‘Weed_IC Glimmix random Y ar1 Rand Field’	Num_spec_SampleArea													C_100	N	Cer_FLW	C_60	N	Cer_FLW	-1.78e-15	1.6061	23	0	1	1
‘Weed_IC Glimmix random Y ar1 Rand Field’	Num_spec_SampleArea													C_100	N	Cer_FLW	C_60	N	Grain_Mat	1.7778	1.6061	23	1.11	0.2798	0.9999
‘Weed_IC Glimmix random Y ar1 Rand Field’	Num_spec_SampleArea													C_100	N	Cer_FLW	C_60	Y	Cer_FLW	2.2222	1.6061	23	1.38	0.1798	0.9981
‘Weed_IC Glimmix random Y ar1 Rand Field’	Num_spec_SampleArea													C_100	N	Cer_FLW	C_60	Y	Grain_Mat	2	1.6061	23	1.25	0.2256	0.9996
‘Weed_IC Glimmix random Y ar1 Rand Field’	Num_spec_SampleArea													C_100	N	Cer_FLW	Fb_100	N	Cer_FLW	-0.6667	1.6061	23	-0.42	0.6819	1
‘Weed_IC Glimmix random Y ar1 Rand Field’	Num_spec_SampleArea													C_100	N	Cer_FLW	Fb_100	N	Grain_Mat	1.3333	1.6061	23	0.83	0.415	1
‘Weed_IC Glimmix random Y ar1 Rand Field’	Num_spec_SampleArea													C_100	N	Cer_FLW	Fb_100	Y	Cer_FLW	3	1.6061	23	1.87	0.0746	0.9517
‘Weed_IC Glimmix random Y ar1 Rand Field’	Num_spec_SampleArea													C_100	N	Cer_FLW	Fb_100	Y	Grain_Mat	2	1.6061	23	1.25	0.2256	0.9996
‘Weed_IC Glimmix random Y ar1 Rand Field’	Num_spec_SampleArea													C_100	N	Cer_FLW	Fb_60	N	Cer_FLW	4	1.6061	23	2.49	0.0204	0.6728
‘Weed_IC Glimmix random Y ar1 Rand Field’	Num_spec_SampleArea													C_100	N	Cer_FLW	Fb_60	N	Grain_Mat	2	1.6061	23	1.25	0.2256	0.9996
‘Weed_IC Glimmix random Y ar1 Rand Field’	Num_spec_SampleArea													C_100	N	Cer_FLW	Fb_60	Y	Cer_FLW	3.7778	1.6061	23	2.35	0.0276	0.7548
‘Weed_IC Glimmix random Y ar1 Rand Field’	Num_spec_SampleArea													C_100	N	Cer_FLW	Fb_60	Y	Grain_Mat	3.7778	1.6061	23	2.35	0.0276	0.7548
‘Weed_IC Glimmix random Y ar1 Rand Field’	Num_spec_SampleArea													C_100	N	Grain_Mat	C_100	Y	Cer_FLW	3.3333	1.6061	23	2.08	0.0493	0.8885
‘Weed_IC Glimmix random Y ar1 Rand Field’	Num_spec_SampleArea													C_100	N	Grain_Mat	C_100	Y	Grain_Mat	2.3333	1.6061	23	1.45	0.1598	0.9965
‘Weed_IC Glimmix random Y ar1 Rand Field’	Num_spec_SampleArea													C_100	N	Grain_Mat	C_60	N	Cer_FLW	1.3333	1.6061	23	0.83	0.415	1
‘Weed_IC Glimmix random Y ar1 Rand Field’	Num_spec_SampleArea													C_100	N	Grain_Mat	C_60	N	Grain_Mat	3.1111	1.6061	23	1.94	0.0651	0.9344
‘Weed_IC Glimmix random Y ar1 Rand Field’	Num_spec_SampleArea													C_100	N	Grain_Mat	C_60	Y	Cer_FLW	3.5556	1.6061	23	2.21	0.037	0.828
‘Weed_IC Glimmix random Y ar1 Rand Field’	Num_spec_SampleArea													C_100	N	Grain_Mat	C_60	Y	Grain_Mat	3.3333	1.6061	23	2.08	0.0493	0.8885
‘Weed_IC Glimmix random Y ar1 Rand Field’	Num_spec_SampleArea													C_100	N	Grain_Mat	Fb_100	N	Cer_FLW	0.6667	1.6061	23	0.42	0.6819	1
‘Weed_IC Glimmix random Y ar1 Rand Field’	Num_spec_SampleArea													C_100	N	Grain_Mat	Fb_100	N	Grain_Mat	2.6667	1.6061	23	1.66	0.1104	0.9843
‘Weed_IC Glimmix random Y ar1 Rand Field’	Num_spec_SampleArea													C_100	N	Grain_Mat	Fb_100	Y	Cer_FLW	4.3333	1.6061	23	2.7	0.0128	0.5432
‘Weed_IC Glimmix random Y ar1 Rand Field’	Num_spec_SampleArea													C_100	N	Grain_Mat	Fb_100	Y	Grain_Mat	3.3333	1.6061	23	2.08	0.0493	0.8885
‘Weed_IC Glimmix random Y ar1 Rand Field’	Num_spec_SampleArea													C_100	N	Grain_Mat	Fb_60	N	Cer_FLW	5.3333	1.6061	23	3.32	0.003	0.221
‘Weed_IC Glimmix random Y ar1 Rand Field’	Num_spec_SampleArea													C_100	N	Grain_Mat	Fb_60	N	Grain_Mat	3.3333	1.6061	23	2.08	0.0493	0.8885
‘Weed_IC Glimmix random Y ar1 Rand Field’	Num_spec_SampleArea													C_100	N	Grain_Mat	Fb_60	Y	Cer_FLW	5.1111	1.6061	23	3.18	0.0042	0.2777
‘Weed_IC Glimmix random Y ar1 Rand Field’	Num_spec_SampleArea													C_100	N	Grain_Mat	Fb_60	Y	Grain_Mat	5.1111	1.6061	23	3.18	0.0042	0.2777
‘Weed_IC Glimmix random Y ar1 Rand Field’	Num_spec_SampleArea													C_100	Y	Cer_FLW	C_100	Y	Grain_Mat	-1	1.6061	23	-0.62	0.5397	1
‘Weed_IC Glimmix random Y ar1 Rand Field’	Num_spec_SampleArea													C_100	Y	Cer_FLW	C_60	N	Cer_FLW	-2	1.6061	23	-1.25	0.2256	0.9996
‘Weed_IC Glimmix random Y ar1 Rand Field’	Num_spec_SampleArea													C_100	Y	Cer_FLW	C_60	N	Grain_Mat	-0.2222	1.6061	23	-0.14	0.8912	1
‘Weed_IC Glimmix random Y ar1 Rand Field’	Num_spec_SampleArea													C_100	Y	Cer_FLW	C_60	Y	Cer_FLW	0.2222	1.6061	23	0.14	0.8912	1
‘Weed_IC Glimmix random Y ar1 Rand Field’	Num_spec_SampleArea													C_100	Y	Cer_FLW	C_60	Y	Grain_Mat	1.43e-14	1.6061	23	0	1	1
‘Weed_IC Glimmix random Y ar1 Rand Field’	Num_spec_SampleArea													C_100	Y	Cer_FLW	Fb_100	N	Cer_FLW	-2.6667	1.6061	23	-1.66	0.1104	0.9843
‘Weed_IC Glimmix random Y ar1 Rand Field’	Num_spec_SampleArea													C_100	Y	Cer_FLW	Fb_100	N	Grain_Mat	-0.6667	1.6061	23	-0.42	0.6819	1
‘Weed_IC Glimmix random Y ar1 Rand Field’	Num_spec_SampleArea													C_100	Y	Cer_FLW	Fb_100	Y	Cer_FLW	1	1.6061	23	0.62	0.5397	1
‘Weed_IC Glimmix random Y ar1 Rand Field’	Num_spec_SampleArea													C_100	Y	Cer_FLW	Fb_100	Y	Grain_Mat	1.59e-14	1.6061	23	0	1	1
‘Weed_IC Glimmix random Y ar1 Rand Field’	Num_spec_SampleArea													C_100	Y	Cer_FLW	Fb_60	N	Cer_FLW	2	1.6061	23	1.25	0.2256	0.9996
‘Weed_IC Glimmix random Y ar1 Rand Field’	Num_spec_SampleArea													C_100	Y	Cer_FLW	Fb_60	N	Grain_Mat	2.7e-14	1.6061	23	0	1	1
‘Weed_IC Glimmix random Y ar1 Rand Field’	Num_spec_SampleArea													C_100	Y	Cer_FLW	Fb_60	Y	Cer_FLW	1.7778	1.6061	23	1.11	0.2798	0.9999
‘Weed_IC Glimmix random Y ar1 Rand Field’	Num_spec_SampleArea													C_100	Y	Cer_FLW	Fb_60	Y	Grain_Mat	1.7778	1.6061	23	1.11	0.2798	0.9999
‘Weed_IC Glimmix random Y ar1 Rand Field’	Num_spec_SampleArea													C_100	Y	Grain_Mat	C_60	N	Cer_FLW	-1	1.6061	23	-0.62	0.5397	1
‘Weed_IC Glimmix random Y ar1 Rand Field’	Num_spec_SampleArea													C_100	Y	Grain_Mat	C_60	N	Grain_Mat	0.7778	1.6061	23	0.48	0.6328	1
‘Weed_IC Glimmix random Y ar1 Rand Field’	Num_spec_SampleArea													C_100	Y	Grain_Mat	C_60	Y	Cer_FLW	1.2222	1.6061	23	0.76	0.4544	1
‘Weed_IC Glimmix random Y ar1 Rand Field’	Num_spec_SampleArea													C_100	Y	Grain_Mat	C_60	Y	Grain_Mat	1	1.6061	23	0.62	0.5397	1
‘Weed_IC Glimmix random Y ar1 Rand Field’	Num_spec_SampleArea													C_100	Y	Grain_Mat	Fb_100	N	Cer_FLW	-1.6667	1.6061	23	-1.04	0.3102	1
‘Weed_IC Glimmix random Y ar1 Rand Field’	Num_spec_SampleArea													C_100	Y	Grain_Mat	Fb_100	N	Grain_Mat	0.3333	1.6061	23	0.21	0.8374	1
‘Weed_IC Glimmix random Y ar1 Rand Field’	Num_spec_SampleArea													C_100	Y	Grain_Mat	Fb_100	Y	Cer_FLW	2	1.6061	23	1.25	0.2256	0.9996
‘Weed_IC Glimmix random Y ar1 Rand Field’	Num_spec_SampleArea													C_100	Y	Grain_Mat	Fb_100	Y	Grain_Mat	1	1.6061	23	0.62	0.5397	1
‘Weed_IC Glimmix random Y ar1 Rand Field’	Num_spec_SampleArea													C_100	Y	Grain_Mat	Fb_60	N	Cer_FLW	3	1.6061	23	1.87	0.0746	0.9517
‘Weed_IC Glimmix random Y ar1 Rand Field’	Num_spec_SampleArea													C_100	Y	Grain_Mat	Fb_60	N	Grain_Mat	1	1.6061	23	0.62	0.5397	1
‘Weed_IC Glimmix random Y ar1 Rand Field’	Num_spec_SampleArea													C_100	Y	Grain_Mat	Fb_60	Y	Cer_FLW	2.7778	1.6061	23	1.73	0.0971	0.9763
‘Weed_IC Glimmix random Y ar1 Rand Field’	Num_spec_SampleArea													C_100	Y	Grain_Mat	Fb_60	Y	Grain_Mat	2.7778	1.6061	23	1.73	0.0971	0.9763
‘Weed_IC Glimmix random Y ar1 Rand Field’	Num_spec_SampleArea													C_60	N	Cer_FLW	C_60	N	Grain_Mat	1.7778	1.6061	23	1.11	0.2798	0.9999
‘Weed_IC Glimmix random Y ar1 Rand Field’	Num_spec_SampleArea													C_60	N	Cer_FLW	C_60	Y	Cer_FLW	2.2222	1.6061	23	1.38	0.1798	0.9981
‘Weed_IC Glimmix random Y ar1 Rand Field’	Num_spec_SampleArea													C_60	N	Cer_FLW	C_60	Y	Grain_Mat	2	1.6061	23	1.25	0.2256	0.9996
‘Weed_IC Glimmix random Y ar1 Rand Field’	Num_spec_SampleArea													C_60	N	Cer_FLW	Fb_100	N	Cer_FLW	-0.6667	1.6061	23	-0.42	0.6819	1
‘Weed_IC Glimmix random Y ar1 Rand Field’	Num_spec_SampleArea													C_60	N	Cer_FLW	Fb_100	N	Grain_Mat	1.3333	1.6061	23	0.83	0.415	1
‘Weed_IC Glimmix random Y ar1 Rand Field’	Num_spec_SampleArea													C_60	N	Cer_FLW	Fb_100	Y	Cer_FLW	3	1.6061	23	1.87	0.0746	0.9517
‘Weed_IC Glimmix random Y ar1 Rand Field’	Num_spec_SampleArea													C_60	N	Cer_FLW	Fb_100	Y	Grain_Mat	2	1.6061	23	1.25	0.2256	0.9996
‘Weed_IC Glimmix random Y ar1 Rand Field’	Num_spec_SampleArea													C_60	N	Cer_FLW	Fb_60	N	Cer_FLW	4	1.6061	23	2.49	0.0204	0.6728
‘Weed_IC Glimmix random Y ar1 Rand Field’	Num_spec_SampleArea													C_60	N	Cer_FLW	Fb_60	N	Grain_Mat	2	1.6061	23	1.25	0.2256	0.9996
‘Weed_IC Glimmix random Y ar1 Rand Field’	Num_spec_SampleArea													C_60	N	Cer_FLW	Fb_60	Y	Cer_FLW	3.7778	1.6061	23	2.35	0.0276	0.7548
‘Weed_IC Glimmix random Y ar1 Rand Field’	Num_spec_SampleArea													C_60	N	Cer_FLW	Fb_60	Y	Grain_Mat	3.7778	1.6061	23	2.35	0.0276	0.7548
‘Weed_IC Glimmix random Y ar1 Rand Field’	Num_spec_SampleArea													C_60	N	Grain_Mat	C_60	Y	Cer_FLW	0.4444	1.6061	23	0.28	0.7845	1
‘Weed_IC Glimmix random Y ar1 Rand Field’	Num_spec_SampleArea													C_60	N	Grain_Mat	C_60	Y	Grain_Mat	0.2222	1.6061	23	0.14	0.8912	1
‘Weed_IC Glimmix random Y ar1 Rand Field’	Num_spec_SampleArea													C_60	N	Grain_Mat	Fb_100	N	Cer_FLW	-2.4444	1.6061	23	-1.52	0.1417	0.994
‘Weed_IC Glimmix random Y ar1 Rand Field’	Num_spec_SampleArea													C_60	N	Grain_Mat	Fb_100	N	Grain_Mat	-0.4444	1.6061	23	-0.28	0.7845	1
‘Weed_IC Glimmix random Y ar1 Rand Field’	Num_spec_SampleArea													C_60	N	Grain_Mat	Fb_100	Y	Cer_FLW	1.2222	1.6061	23	0.76	0.4544	1
‘Weed_IC Glimmix random Y ar1 Rand Field’	Num_spec_SampleArea													C_60	N	Grain_Mat	Fb_100	Y	Grain_Mat	0.2222	1.6061	23	0.14	0.8912	1
‘Weed_IC Glimmix random Y ar1 Rand Field’	Num_spec_SampleArea													C_60	N	Grain_Mat	Fb_60	N	Cer_FLW	2.2222	1.6061	23	1.38	0.1798	0.9981
‘Weed_IC Glimmix random Y ar1 Rand Field’	Num_spec_SampleArea													C_60	N	Grain_Mat	Fb_60	N	Grain_Mat	0.2222	1.6061	23	0.14	0.8912	1
‘Weed_IC Glimmix random Y ar1 Rand Field’	Num_spec_SampleArea													C_60	N	Grain_Mat	Fb_60	Y	Cer_FLW	2	1.6061	23	1.25	0.2256	0.9996
‘Weed_IC Glimmix random Y ar1 Rand Field’	Num_spec_SampleArea													C_60	N	Grain_Mat	Fb_60	Y	Grain_Mat	2	1.6061	23	1.25	0.2256	0.9996
‘Weed_IC Glimmix random Y ar1 Rand Field’	Num_spec_SampleArea													C_60	Y	Cer_FLW	C_60	Y	Grain_Mat	-0.2222	1.6061	23	-0.14	0.8912	1
‘Weed_IC Glimmix random Y ar1 Rand Field’	Num_spec_SampleArea													C_60	Y	Cer_FLW	Fb_100	N	Cer_FLW	-2.8889	1.6061	23	-1.8	0.0852	0.9656
‘Weed_IC Glimmix random Y ar1 Rand Field’	Num_spec_SampleArea													C_60	Y	Cer_FLW	Fb_100	N	Grain_Mat	-0.8889	1.6061	23	-0.55	0.5853	1
‘Weed_IC Glimmix random Y ar1 Rand Field’	Num_spec_SampleArea													C_60	Y	Cer_FLW	Fb_100	Y	Cer_FLW	0.7778	1.6061	23	0.48	0.6328	1
‘Weed_IC Glimmix random Y ar1 Rand Field’	Num_spec_SampleArea													C_60	Y	Cer_FLW	Fb_100	Y	Grain_Mat	-0.2222	1.6061	23	-0.14	0.8912	1
‘Weed_IC Glimmix random Y ar1 Rand Field’	Num_spec_SampleArea													C_60	Y	Cer_FLW	Fb_60	N	Cer_FLW	1.7778	1.6061	23	1.11	0.2798	0.9999
‘Weed_IC Glimmix random Y ar1 Rand Field’	Num_spec_SampleArea													C_60	Y	Cer_FLW	Fb_60	N	Grain_Mat	-0.2222	1.6061	23	-0.14	0.8912	1
‘Weed_IC Glimmix random Y ar1 Rand Field’	Num_spec_SampleArea													C_60	Y	Cer_FLW	Fb_60	Y	Cer_FLW	1.5556	1.6061	23	0.97	0.3429	1
‘Weed_IC Glimmix random Y ar1 Rand Field’	Num_spec_SampleArea													C_60	Y	Cer_FLW	Fb_60	Y	Grain_Mat	1.5556	1.6061	23	0.97	0.3429	1
‘Weed_IC Glimmix random Y ar1 Rand Field’	Num_spec_SampleArea													C_60	Y	Grain_Mat	Fb_100	N	Cer_FLW	-2.6667	1.6061	23	-1.66	0.1104	0.9843
‘Weed_IC Glimmix random Y ar1 Rand Field’	Num_spec_SampleArea													C_60	Y	Grain_Mat	Fb_100	N	Grain_Mat	-0.6667	1.6061	23	-0.42	0.6819	1
‘Weed_IC Glimmix random Y ar1 Rand Field’	Num_spec_SampleArea													C_60	Y	Grain_Mat	Fb_100	Y	Cer_FLW	1	1.6061	23	0.62	0.5397	1
‘Weed_IC Glimmix random Y ar1 Rand Field’	Num_spec_SampleArea													C_60	Y	Grain_Mat	Fb_100	Y	Grain_Mat	1.55e-15	1.6061	23	0	1	1
‘Weed_IC Glimmix random Y ar1 Rand Field’	Num_spec_SampleArea													C_60	Y	Grain_Mat	Fb_60	N	Cer_FLW	2	1.6061	23	1.25	0.2256	0.9996
‘Weed_IC Glimmix random Y ar1 Rand Field’	Num_spec_SampleArea													C_60	Y	Grain_Mat	Fb_60	N	Grain_Mat	1.27e-14	1.6061	23	0	1	1
‘Weed_IC Glimmix random Y ar1 Rand Field’	Num_spec_SampleArea													C_60	Y	Grain_Mat	Fb_60	Y	Cer_FLW	1.7778	1.6061	23	1.11	0.2798	0.9999
‘Weed_IC Glimmix random Y ar1 Rand Field’	Num_spec_SampleArea													C_60	Y	Grain_Mat	Fb_60	Y	Grain_Mat	1.7778	1.6061	23	1.11	0.2798	0.9999
‘Weed_IC Glimmix random Y ar1 Rand Field’	Num_spec_SampleArea													Fb_100	N	Cer_FLW	Fb_100	N	Grain_Mat	2	1.6061	23	1.25	0.2256	0.9996
‘Weed_IC Glimmix random Y ar1 Rand Field’	Num_spec_SampleArea													Fb_100	N	Cer_FLW	Fb_100	Y	Cer_FLW	3.6667	1.6061	23	2.28	0.032	0.7928
‘Weed_IC Glimmix random Y ar1 Rand Field’	Num_spec_SampleArea													Fb_100	N	Cer_FLW	Fb_100	Y	Grain_Mat	2.6667	1.6061	23	1.66	0.1104	0.9843
‘Weed_IC Glimmix random Y ar1 Rand Field’	Num_spec_SampleArea													Fb_100	N	Cer_FLW	Fb_60	N	Cer_FLW	4.6667	1.6061	23	2.91	0.008	0.4187
‘Weed_IC Glimmix random Y ar1 Rand Field’	Num_spec_SampleArea													Fb_100	N	Cer_FLW	Fb_60	N	Grain_Mat	2.6667	1.6061	23	1.66	0.1104	0.9843
‘Weed_IC Glimmix random Y ar1 Rand Field’	Num_spec_SampleArea													Fb_100	N	Cer_FLW	Fb_60	Y	Cer_FLW	4.4444	1.6061	23	2.77	0.011	0.5005
‘Weed_IC Glimmix random Y ar1 Rand Field’	Num_spec_SampleArea													Fb_100	N	Cer_FLW	Fb_60	Y	Grain_Mat	4.4444	1.6061	23	2.77	0.011	0.5005
‘Weed_IC Glimmix random Y ar1 Rand Field’	Num_spec_SampleArea													Fb_100	N	Grain_Mat	Fb_100	Y	Cer_FLW	1.6667	1.6061	23	1.04	0.3102	1
‘Weed_IC Glimmix random Y ar1 Rand Field’	Num_spec_SampleArea													Fb_100	N	Grain_Mat	Fb_100	Y	Grain_Mat	0.6667	1.6061	23	0.42	0.6819	1
‘Weed_IC Glimmix random Y ar1 Rand Field’	Num_spec_SampleArea													Fb_100	N	Grain_Mat	Fb_60	N	Cer_FLW	2.6667	1.6061	23	1.66	0.1104	0.9843
‘Weed_IC Glimmix random Y ar1 Rand Field’	Num_spec_SampleArea													Fb_100	N	Grain_Mat	Fb_60	N	Grain_Mat	0.6667	1.6061	23	0.42	0.6819	1
‘Weed_IC Glimmix random Y ar1 Rand Field’	Num_spec_SampleArea													Fb_100	N	Grain_Mat	Fb_60	Y	Cer_FLW	2.4444	1.6061	23	1.52	0.1417	0.994
‘Weed_IC Glimmix random Y ar1 Rand Field’	Num_spec_SampleArea													Fb_100	N	Grain_Mat	Fb_60	Y	Grain_Mat	2.4444	1.6061	23	1.52	0.1417	0.994
‘Weed_IC Glimmix random Y ar1 Rand Field’	Num_spec_SampleArea													Fb_100	Y	Cer_FLW	Fb_100	Y	Grain_Mat	-1	1.6061	23	-0.62	0.5397	1
‘Weed_IC Glimmix random Y ar1 Rand Field’	Num_spec_SampleArea													Fb_100	Y	Cer_FLW	Fb_60	N	Cer_FLW	1	1.6061	23	0.62	0.5397	1
‘Weed_IC Glimmix random Y ar1 Rand Field’	Num_spec_SampleArea													Fb_100	Y	Cer_FLW	Fb_60	N	Grain_Mat	-1	1.6061	23	-0.62	0.5397	1
‘Weed_IC Glimmix random Y ar1 Rand Field’	Num_spec_SampleArea													Fb_100	Y	Cer_FLW	Fb_60	Y	Cer_FLW	0.7778	1.6061	23	0.48	0.6328	1
‘Weed_IC Glimmix random Y ar1 Rand Field’	Num_spec_SampleArea													Fb_100	Y	Cer_FLW	Fb_60	Y	Grain_Mat	0.7778	1.6061	23	0.48	0.6328	1
‘Weed_IC Glimmix random Y ar1 Rand Field’	Num_spec_SampleArea													Fb_100	Y	Grain_Mat	Fb_60	N	Cer_FLW	2	1.6061	23	1.25	0.2256	0.9996
‘Weed_IC Glimmix random Y ar1 Rand Field’	Num_spec_SampleArea													Fb_100	Y	Grain_Mat	Fb_60	N	Grain_Mat	1.11e-14	1.6061	23	0	1	1
‘Weed_IC Glimmix random Y ar1 Rand Field’	Num_spec_SampleArea													Fb_100	Y	Grain_Mat	Fb_60	Y	Cer_FLW	1.7778	1.6061	23	1.11	0.2798	0.9999
‘Weed_IC Glimmix random Y ar1 Rand Field’	Num_spec_SampleArea													Fb_100	Y	Grain_Mat	Fb_60	Y	Grain_Mat	1.7778	1.6061	23	1.11	0.2798	0.9999
‘Weed_IC Glimmix random Y ar1 Rand Field’	Num_spec_SampleArea													Fb_60	N	Cer_FLW	Fb_60	N	Grain_Mat	-2	1.6061	23	-1.25	0.2256	0.9996
‘Weed_IC Glimmix random Y ar1 Rand Field’	Num_spec_SampleArea													Fb_60	N	Cer_FLW	Fb_60	Y	Cer_FLW	-0.2222	1.6061	23	-0.14	0.8912	1
‘Weed_IC Glimmix random Y ar1 Rand Field’	Num_spec_SampleArea													Fb_60	N	Cer_FLW	Fb_60	Y	Grain_Mat	-0.2222	1.6061	23	-0.14	0.8912	1
‘Weed_IC Glimmix random Y ar1 Rand Field’	Num_spec_SampleArea													Fb_60	N	Grain_Mat	Fb_60	Y	Cer_FLW	1.7778	1.6061	23	1.11	0.2798	0.9999
‘Weed_IC Glimmix random Y ar1 Rand Field’	Num_spec_SampleArea													Fb_60	N	Grain_Mat	Fb_60	Y	Grain_Mat	1.7778	1.6061	23	1.11	0.2798	0.9999
‘Weed_IC Glimmix random Y ar1 Rand Field’	Num_spec_SampleArea													Fb_60	Y	Cer_FLW	Fb_60	Y	Grain_Mat	-3.05e-14	1.6061	23	0	1	1
‘Weed_IC Glimmix random Y ar1 Rand Field’	Num_spec_SampleArea													Tukey-Kramer Grouping for CRS*Frt*Hd
‘Weed_IC Glimmix random Y ar1 Rand Field’	Num_spec_SampleArea													Least Squares Means (Alpha=0.05)
‘Weed_IC Glimmix random Y ar1 Rand Field’	Num_spec_SampleArea													LS-means with the same letter are
‘Weed_IC Glimmix random Y ar1 Rand Field’	Num_spec_SampleArea													not significantly different.
‘Weed_IC Glimmix random Y ar1 Rand Field’	Num_spec_SampleArea													CRS	Frt	Hd	Estimate
‘Weed_IC Glimmix random Y ar1 Rand Field’	Num_spec_SampleArea													C_100	N	Grain_Mat	7.3333	A
‘Weed_IC Glimmix random Y ar1 Rand Field’	Num_spec_SampleArea													Fb_100	N	Cer_FLW	6.6667	A
‘Weed_IC Glimmix random Y ar1 Rand Field’	Num_spec_SampleArea													C_60	N	Cer_FLW	6	A
‘Weed_IC Glimmix random Y ar1 Rand Field’	Num_spec_SampleArea													C_100	N	Cer_FLW	6	A
‘Weed_IC Glimmix random Y ar1 Rand Field’	Num_spec_SampleArea													C_100	Y	Grain_Mat	5	A
‘Weed_IC Glimmix random Y ar1 Rand Field’	Num_spec_SampleArea													Fb_100	N	Grain_Mat	4.6667	A
‘Weed_IC Glimmix random Y ar1 Rand Field’	Num_spec_SampleArea													C_60	N	Grain_Mat	4.2222	A
‘Weed_IC Glimmix random Y ar1 Rand Field’	Num_spec_SampleArea													C_100	Y	Cer_FLW	4	A
‘Weed_IC Glimmix random Y ar1 Rand Field’	Num_spec_SampleArea													C_60	Y	Grain_Mat	4	A
‘Weed_IC Glimmix random Y ar1 Rand Field’	Num_spec_SampleArea													Fb_100	Y	Grain_Mat	4	A
‘Weed_IC Glimmix random Y ar1 Rand Field’	Num_spec_SampleArea													Fb_60	N	Grain_Mat	4	A
‘Weed_IC Glimmix random Y ar1 Rand Field’	Num_spec_SampleArea													C_60	Y	Cer_FLW	3.7778	A
‘Weed_IC Glimmix random Y ar1 Rand Field’	Num_spec_SampleArea													2to1_IC	N	Cer_FLW	3.3333	A
‘Weed_IC Glimmix random Y ar1 Rand Field’	Num_spec_SampleArea													Fb_100	Y	Cer_FLW	3	A
‘Weed_IC Glimmix random Y ar1 Rand Field’	Num_spec_SampleArea													2to1_IC	N	Grain_Mat	2.6667	A
‘Weed_IC Glimmix random Y ar1 Rand Field’	Num_spec_SampleArea													1to1_IC	N	Cer_FLW	2.6667	A
‘Weed_IC Glimmix random Y ar1 Rand Field’	Num_spec_SampleArea													1to1_IC	N	Grain_Mat	2.3333	A
‘Weed_IC Glimmix random Y ar1 Rand Field’	Num_spec_SampleArea													Fb_60	Y	Grain_Mat	2.2222	A
‘Weed_IC Glimmix random Y ar1 Rand Field’	Num_spec_SampleArea													Fb_60	Y	Cer_FLW	2.2222	A
‘Weed_IC Glimmix random Y ar1 Rand Field’	Num_spec_SampleArea													Fb_60	N	Cer_FLW	2	A
‘Weed_IC Glimmix random Y ar1 Rand Field’	Num_spec_SampleArea													2to1_IC	Y	Cer_FLW	1.7778	A
‘Weed_IC Glimmix random Y ar1 Rand Field’	Num_spec_SampleArea													2to1_IC	Y	Grain_Mat	1.7778	A
‘Weed_IC Glimmix random Y ar1 Rand Field’	Num_spec_SampleArea													1to1_IC	Y	Cer_FLW	1.3333	A
‘Weed_IC Glimmix random Y ar1 Rand Field’	Num_spec_SampleArea													1to1_IC	Y	Grain_Mat	1.3333	A
‘Weed_IC Glimmix random Y ar1 Rand Field’	Num_spec_SampleArea													‘Weed_IC Glimmix random Y ar1 Rand Field’
‘Weed_IC Glimmix random Y ar1 Rand Field’														The GLIMMIX Procedure
‘Weed_IC Glimmix random Y ar1 Rand Field’														Model Information
‘Weed_IC Glimmix random Y ar1 Rand Field’														Data Set	WORK.WEED_IC_Y1
‘Weed_IC Glimmix random Y ar1 Rand Field’	Weeds_gm2_1													Response Variable	Weeds_gm2_1
‘Weed_IC Glimmix random Y ar1 Rand Field’	Weeds_gm2_1													Response Distribution	Gaussian
‘Weed_IC Glimmix random Y ar1 Rand Field’	Weeds_gm2_1													Link Function	Identity
‘Weed_IC Glimmix random Y ar1 Rand Field’	Weeds_gm2_1													Variance Function	Default
‘Weed_IC Glimmix random Y ar1 Rand Field’	Weeds_gm2_1													Variance Matrix	Not blocked
‘Weed_IC Glimmix random Y ar1 Rand Field’	Weeds_gm2_1													Estimation Technique	Restricted Maximum Likelihood
‘Weed_IC Glimmix random Y ar1 Rand Field’	Weeds_gm2_1													Degrees of Freedom Method	Kenward-Roger
‘Weed_IC Glimmix random Y ar1 Rand Field’	Weeds_gm2_1													Fixed Effects SE Adjustment	Kenward-Roger
‘Weed_IC Glimmix random Y ar1 Rand Field’	Weeds_gm2_1													Class Level Information
‘Weed_IC Glimmix random Y ar1 Rand Field’	Weeds_gm2_1													Class	Levels	Values
‘Weed_IC Glimmix random Y ar1 Rand Field’	Weeds_gm2_1													Field	2	A B
‘Weed_IC Glimmix random Y ar1 Rand Field’	Weeds_gm2_1													CRS	6	1to1_IC 2to1_IC C_100 C_60 Fb_100 Fb_60
‘Weed_IC Glimmix random Y ar1 Rand Field’	Weeds_gm2_1													Frt	2	N Y
‘Weed_IC Glimmix random Y ar1 Rand Field’	Weeds_gm2_1													Hd	2	Cer_FLW Grain_Mat
‘Weed_IC Glimmix random Y ar1 Rand Field’	Weeds_gm2_1													SampleArea	2	1.5 2.25
‘Weed_IC Glimmix random Y ar1 Rand Field’	Weeds_gm2_1													Number of Observations Read	48
‘Weed_IC Glimmix random Y ar1 Rand Field’	Weeds_gm2_1													Number of Observations Used	48
‘Weed_IC Glimmix random Y ar1 Rand Field’	Weeds_gm2_1													Dimensions
‘Weed_IC Glimmix random Y ar1 Rand Field’	Weeds_gm2_1													G-side Cov. Parameters	2
‘Weed_IC Glimmix random Y ar1 Rand Field’	Weeds_gm2_1													R-side Cov. Parameters	1
‘Weed_IC Glimmix random Y ar1 Rand Field’	Weeds_gm2_1													Columns in X	63
‘Weed_IC Glimmix random Y ar1 Rand Field’	Weeds_gm2_1													Columns in Z	4
‘Weed_IC Glimmix random Y ar1 Rand Field’	Weeds_gm2_1													Subjects (Blocks in V)	1
‘Weed_IC Glimmix random Y ar1 Rand Field’	Weeds_gm2_1													Max Obs per Subject	48
‘Weed_IC Glimmix random Y ar1 Rand Field’	Weeds_gm2_1													Optimization Information
‘Weed_IC Glimmix random Y ar1 Rand Field’	Weeds_gm2_1													Optimization Technique	Dual Quasi-Newton
‘Weed_IC Glimmix random Y ar1 Rand Field’	Weeds_gm2_1													Parameters in Optimization	2
‘Weed_IC Glimmix random Y ar1 Rand Field’	Weeds_gm2_1													Lower Boundaries	2
‘Weed_IC Glimmix random Y ar1 Rand Field’	Weeds_gm2_1													Upper Boundaries	0
‘Weed_IC Glimmix random Y ar1 Rand Field’	Weeds_gm2_1													Fixed Effects	Profiled
‘Weed_IC Glimmix random Y ar1 Rand Field’	Weeds_gm2_1													Residual Variance	Profiled
‘Weed_IC Glimmix random Y ar1 Rand Field’	Weeds_gm2_1													Starting From	Data
‘Weed_IC Glimmix random Y ar1 Rand Field’	Weeds_gm2_1													Iteration History
‘Weed_IC Glimmix random Y ar1 Rand Field’	Weeds_gm2_1													Iteration	Restarts	Evaluations	Objective	Change	Max
‘Weed_IC Glimmix random Y ar1 Rand Field’	Weeds_gm2_1													0	0	4	296.721	.	0
‘Weed_IC Glimmix random Y ar1 Rand Field’	Weeds_gm2_1													Convergence criterion (ABSGCONV=0.00001) satisfied.
‘Weed_IC Glimmix random Y ar1 Rand Field’	Weeds_gm2_1													Estimated G matrix is not positive definite.
‘Weed_IC Glimmix random Y ar1 Rand Field’	Weeds_gm2_1													Fit Statistics
‘Weed_IC Glimmix random Y ar1 Rand Field’	Weeds_gm2_1													-2 Res Log Likelihood	296.72
‘Weed_IC Glimmix random Y ar1 Rand Field’	Weeds_gm2_1													AIC (smaller is better)	298.72
‘Weed_IC Glimmix random Y ar1 Rand Field’	Weeds_gm2_1													AICC (smaller is better)	298.9
‘Weed_IC Glimmix random Y ar1 Rand Field’	Weeds_gm2_1													BIC (smaller is better)	297.41
‘Weed_IC Glimmix random Y ar1 Rand Field’	Weeds_gm2_1													CAIC (smaller is better)	298.41
‘Weed_IC Glimmix random Y ar1 Rand Field’	Weeds_gm2_1													HQIC (smaller is better)	295.99
‘Weed_IC Glimmix random Y ar1 Rand Field’	Weeds_gm2_1													Generalized Chi-Square	164460
‘Weed_IC Glimmix random Y ar1 Rand Field’	Weeds_gm2_1													Gener. Chi-Square / DF	6852.48
‘Weed_IC Glimmix random Y ar1 Rand Field’	Weeds_gm2_1	Covariance Parameter Estimates												Covariance Parameter Estimates
‘Weed_IC Glimmix random Y ar1 Rand Field’	Weeds_gm2_1	Covariance Parameter Estimates												Cov Parm	Estimate	Standard
‘Weed_IC Glimmix random Y ar1 Rand Field’	Weeds_gm2_1	Covariance Parameter Estimates												Field	0	.
‘Weed_IC Glimmix random Y ar1 Rand Field’	Weeds_gm2_1	Covariance Parameter Estimates												SampleArea	0	.
‘Weed_IC Glimmix random Y ar1 Rand Field’	Weeds_gm2_1	Covariance Parameter Estimates												Residual	6852.48	1978.14
‘Weed_IC Glimmix random Y ar1 Rand Field’	Weeds_gm2_1		Type III Tests of Fixed Effects											Type III Tests of Fixed Effects
‘Weed_IC Glimmix random Y ar1 Rand Field’	Weeds_gm2_1		Type III Tests of Fixed Effects											Effect	Num DF	Den DF	F Value	Pr > F
‘Weed_IC Glimmix random Y ar1 Rand Field’	Weeds_gm2_1		Type III Tests of Fixed Effects											CRS	5	24	11.91	<.0001
‘Weed_IC Glimmix random Y ar1 Rand Field’	Weeds_gm2_1		Type III Tests of Fixed Effects											Frt	1	24	1.36	0.2544
‘Weed_IC Glimmix random Y ar1 Rand Field’	Weeds_gm2_1		Type III Tests of Fixed Effects											CRS*Frt	5	24	0.74	0.5998
‘Weed_IC Glimmix random Y ar1 Rand Field’	Weeds_gm2_1		Type III Tests of Fixed Effects											Hd	1	24	32.99	<.0001
‘Weed_IC Glimmix random Y ar1 Rand Field’	Weeds_gm2_1		Type III Tests of Fixed Effects											CRS*Hd	5	24	3.65	0.0134
‘Weed_IC Glimmix random Y ar1 Rand Field’	Weeds_gm2_1		Type III Tests of Fixed Effects											Frt*Hd	1	24	0.03	0.8627
‘Weed_IC Glimmix random Y ar1 Rand Field’	Weeds_gm2_1		Type III Tests of Fixed Effects											CRS*Frt*Hd	5	24	0.22	0.949
‘Weed_IC Glimmix random Y ar1 Rand Field’	Weeds_gm2_1													CRS Least Squares Means
‘Weed_IC Glimmix random Y ar1 Rand Field’	Weeds_gm2_1													CRS	Estimate	Standard	DF	t Value	Pr > |t|
‘Weed_IC Glimmix random Y ar1 Rand Field’	Weeds_gm2_1													1to1_IC	23.6993	29.267	24	0.81	0.426
‘Weed_IC Glimmix random Y ar1 Rand Field’	Weeds_gm2_1													2to1_IC	26.998	29.267	24	0.92	0.3655
‘Weed_IC Glimmix random Y ar1 Rand Field’	Weeds_gm2_1													C_100	52.8905	29.267	24	1.81	0.0833
‘Weed_IC Glimmix random Y ar1 Rand Field’	Weeds_gm2_1													C_60	162.49	29.267	24	5.55	<.0001
‘Weed_IC Glimmix random Y ar1 Rand Field’	Weeds_gm2_1													Fb_100	137.24	29.267	24	4.69	<.0001
‘Weed_IC Glimmix random Y ar1 Rand Field’	Weeds_gm2_1													Fb_60	283.26	29.267	24	9.68	<.0001
‘Weed_IC Glimmix random Y ar1 Rand Field’	Weeds_gm2_1													Differences of CRS Least Squares Means
‘Weed_IC Glimmix random Y ar1 Rand Field’	Weeds_gm2_1													Adjustment for Multiple Comparisons: Tukey
‘Weed_IC Glimmix random Y ar1 Rand Field’	Weeds_gm2_1													CRS	CRS	Estimate	Standard Error	DF	t Value	Pr > |t|	Adj P
‘Weed_IC Glimmix random Y ar1 Rand Field’	Weeds_gm2_1													1to1_IC	2to1_IC	-3.2987	41.3899	24	-0.08	0.9371	1
‘Weed_IC Glimmix random Y ar1 Rand Field’	Weeds_gm2_1													1to1_IC	C_100	-29.1912	41.3899	24	-0.71	0.4874	0.9795
‘Weed_IC Glimmix random Y ar1 Rand Field’	Weeds_gm2_1													1to1_IC	C_60	-138.79	41.3899	24	-3.35	0.0026	0.0281
‘Weed_IC Glimmix random Y ar1 Rand Field’	Weeds_gm2_1													1to1_IC	Fb_100	-113.54	41.3899	24	-2.74	0.0113	0.103
‘Weed_IC Glimmix random Y ar1 Rand Field’	Weeds_gm2_1													1to1_IC	Fb_60	-259.56	41.3899	24	-6.27	<.0001	<.0001
‘Weed_IC Glimmix random Y ar1 Rand Field’	Weeds_gm2_1													2to1_IC	C_100	-25.8925	41.3899	24	-0.63	0.5375	0.988
‘Weed_IC Glimmix random Y ar1 Rand Field’	Weeds_gm2_1													2to1_IC	C_60	-135.49	41.3899	24	-3.27	0.0032	0.0336
‘Weed_IC Glimmix random Y ar1 Rand Field’	Weeds_gm2_1													2to1_IC	Fb_100	-110.24	41.3899	24	-2.66	0.0136	0.1204
‘Weed_IC Glimmix random Y ar1 Rand Field’	Weeds_gm2_1													2to1_IC	Fb_60	-256.26	41.3899	24	-6.19	<.0001	<.0001
‘Weed_IC Glimmix random Y ar1 Rand Field’	Weeds_gm2_1													C_100	C_60	-109.6	41.3899	24	-2.65	0.0141	0.124
‘Weed_IC Glimmix random Y ar1 Rand Field’	Weeds_gm2_1													C_100	Fb_100	-84.3449	41.3899	24	-2.04	0.0527	0.3516
‘Weed_IC Glimmix random Y ar1 Rand Field’	Weeds_gm2_1													C_100	Fb_60	-230.37	41.3899	24	-5.57	<.0001	0.0001
‘Weed_IC Glimmix random Y ar1 Rand Field’	Weeds_gm2_1													C_60	Fb_100	25.2504	41.3899	24	0.61	0.5476	0.9892
‘Weed_IC Glimmix random Y ar1 Rand Field’	Weeds_gm2_1													C_60	Fb_60	-120.77	41.3899	24	-2.92	0.0075	0.0722
‘Weed_IC Glimmix random Y ar1 Rand Field’	Weeds_gm2_1													Fb_100	Fb_60	-146.02	41.3899	24	-3.53	0.0017	0.0189
‘Weed_IC Glimmix random Y ar1 Rand Field’	Weeds_gm2_1													Tukey-Kramer Grouping for CRS
‘Weed_IC Glimmix random Y ar1 Rand Field’	Weeds_gm2_1													Least Squares Means (Alpha=0.05)
‘Weed_IC Glimmix random Y ar1 Rand Field’	Weeds_gm2_1													LS-means with the same
‘Weed_IC Glimmix random Y ar1 Rand Field’	Weeds_gm2_1													letter are not significantly
‘Weed_IC Glimmix random Y ar1 Rand Field’	Weeds_gm2_1													different.
‘Weed_IC Glimmix random Y ar1 Rand Field’	Weeds_gm2_1													CRS	Estimate
‘Weed_IC Glimmix random Y ar1 Rand Field’	Weeds_gm2_1													Fb_60	283.26		A
‘Weed_IC Glimmix random Y ar1 Rand Field’	Weeds_gm2_1													C_60	162.49	B	A
‘Weed_IC Glimmix random Y ar1 Rand Field’	Weeds_gm2_1													Fb_100	137.24	B	C
‘Weed_IC Glimmix random Y ar1 Rand Field’	Weeds_gm2_1													C_100	52.8905	B	C
‘Weed_IC Glimmix random Y ar1 Rand Field’	Weeds_gm2_1													2to1_IC	26.998		C
‘Weed_IC Glimmix random Y ar1 Rand Field’	Weeds_gm2_1													1to1_IC	23.6993		C
‘Weed_IC Glimmix random Y ar1 Rand Field’	Weeds_gm2_1													Frt Least Squares Means
‘Weed_IC Glimmix random Y ar1 Rand Field’	Weeds_gm2_1													Frt	Estimate	Standard	DF	t Value	Pr > |t|
‘Weed_IC Glimmix random Y ar1 Rand Field’	Weeds_gm2_1													N	100.48	16.8973	24	5.95	<.0001
‘Weed_IC Glimmix random Y ar1 Rand Field’	Weeds_gm2_1													Y	128.38	16.8973	24	7.6	<.0001
‘Weed_IC Glimmix random Y ar1 Rand Field’	Weeds_gm2_1													Differences of Frt Least Squares Means
‘Weed_IC Glimmix random Y ar1 Rand Field’	Weeds_gm2_1													Adjustment for Multiple Comparisons: Tukey
‘Weed_IC Glimmix random Y ar1 Rand Field’	Weeds_gm2_1													Frt	Frt	Estimate	Standard Error	DF	t Value	Pr > |t|	Adj P
‘Weed_IC Glimmix random Y ar1 Rand Field’	Weeds_gm2_1													N	Y	-27.9036	23.8964	24	-1.17	0.2544	0.2544
‘Weed_IC Glimmix random Y ar1 Rand Field’	Weeds_gm2_1													Tukey-Kramer Grouping
‘Weed_IC Glimmix random Y ar1 Rand Field’	Weeds_gm2_1													for Frt Least Squares
‘Weed_IC Glimmix random Y ar1 Rand Field’	Weeds_gm2_1													Means (Alpha=0.05)
‘Weed_IC Glimmix random Y ar1 Rand Field’	Weeds_gm2_1													LS-means with the
‘Weed_IC Glimmix random Y ar1 Rand Field’	Weeds_gm2_1													same letter are
‘Weed_IC Glimmix random Y ar1 Rand Field’	Weeds_gm2_1													not significantly
‘Weed_IC Glimmix random Y ar1 Rand Field’	Weeds_gm2_1													different.
‘Weed_IC Glimmix random Y ar1 Rand Field’	Weeds_gm2_1													Frt	Estimate
‘Weed_IC Glimmix random Y ar1 Rand Field’	Weeds_gm2_1													Y	128.38	A
‘Weed_IC Glimmix random Y ar1 Rand Field’	Weeds_gm2_1													N	100.48	A
‘Weed_IC Glimmix random Y ar1 Rand Field’	Weeds_gm2_1													CRS*Frt Least Squares Means
‘Weed_IC Glimmix random Y ar1 Rand Field’	Weeds_gm2_1													CRS	Frt	Estimate	Standard	DF	t Value	Pr > |t|
‘Weed_IC Glimmix random Y ar1 Rand Field’	Weeds_gm2_1													1to1_IC	N	10.8177	41.3899	24	0.26	0.796
‘Weed_IC Glimmix random Y ar1 Rand Field’	Weeds_gm2_1													1to1_IC	Y	36.5808	41.3899	24	0.88	0.3856
‘Weed_IC Glimmix random Y ar1 Rand Field’	Weeds_gm2_1													2to1_IC	N	32.3044	41.3899	24	0.78	0.4427
‘Weed_IC Glimmix random Y ar1 Rand Field’	Weeds_gm2_1													2to1_IC	Y	21.6917	41.3899	24	0.52	0.605
‘Weed_IC Glimmix random Y ar1 Rand Field’	Weeds_gm2_1													C_100	N	72.5	41.3899	24	1.75	0.0926
‘Weed_IC Glimmix random Y ar1 Rand Field’	Weeds_gm2_1													C_100	Y	33.281	41.3899	24	0.8	0.4292
‘Weed_IC Glimmix random Y ar1 Rand Field’	Weeds_gm2_1													C_60	N	140.95	41.3899	24	3.41	0.0023
‘Weed_IC Glimmix random Y ar1 Rand Field’	Weeds_gm2_1													C_60	Y	184.02	41.3899	24	4.45	0.0002
‘Weed_IC Glimmix random Y ar1 Rand Field’	Weeds_gm2_1													Fb_100	N	116.7	41.3899	24	2.82	0.0095
‘Weed_IC Glimmix random Y ar1 Rand Field’	Weeds_gm2_1													Fb_100	Y	157.77	41.3899	24	3.81	0.0008
‘Weed_IC Glimmix random Y ar1 Rand Field’	Weeds_gm2_1													Fb_60	N	229.58	41.3899	24	5.55	<.0001
‘Weed_IC Glimmix random Y ar1 Rand Field’	Weeds_gm2_1													Fb_60	Y	336.93	41.3899	24	8.14	<.0001
‘Weed_IC Glimmix random Y ar1 Rand Field’	Weeds_gm2_1													Differences of CRS*Frt Least Squares Means
‘Weed_IC Glimmix random Y ar1 Rand Field’	Weeds_gm2_1													Adjustment for Multiple Comparisons: Tukey
‘Weed_IC Glimmix random Y ar1 Rand Field’	Weeds_gm2_1													CRS	Frt	CRS	Frt	Estimate	Standard Error	DF	t Value	Pr > |t|	Adj P
‘Weed_IC Glimmix random Y ar1 Rand Field’	Weeds_gm2_1													1to1_IC	N	1to1_IC	Y	-25.7631	58.5341	24	-0.44	0.6638	1
‘Weed_IC Glimmix random Y ar1 Rand Field’	Weeds_gm2_1													1to1_IC	N	2to1_IC	N	-21.4866	58.5341	24	-0.37	0.7168	1
‘Weed_IC Glimmix random Y ar1 Rand Field’	Weeds_gm2_1													1to1_IC	N	2to1_IC	Y	-10.8739	58.5341	24	-0.19	0.8542	1
‘Weed_IC Glimmix random Y ar1 Rand Field’	Weeds_gm2_1													1to1_IC	N	C_100	N	-61.6823	58.5341	24	-1.05	0.3025	0.9941
‘Weed_IC Glimmix random Y ar1 Rand Field’	Weeds_gm2_1													1to1_IC	N	C_100	Y	-22.4633	58.5341	24	-0.38	0.7045	1
‘Weed_IC Glimmix random Y ar1 Rand Field’	Weeds_gm2_1													1to1_IC	N	C_60	N	-130.14	58.5341	24	-2.22	0.0359	0.5499
‘Weed_IC Glimmix random Y ar1 Rand Field’	Weeds_gm2_1													1to1_IC	N	C_60	Y	-173.2	58.5341	24	-2.96	0.0068	0.1821
‘Weed_IC Glimmix random Y ar1 Rand Field’	Weeds_gm2_1													1to1_IC	N	Fb_100	N	-105.88	58.5341	24	-1.81	0.083	0.7984
‘Weed_IC Glimmix random Y ar1 Rand Field’	Weeds_gm2_1													1to1_IC	N	Fb_100	Y	-146.95	58.5341	24	-2.51	0.0192	0.3791
‘Weed_IC Glimmix random Y ar1 Rand Field’	Weeds_gm2_1													1to1_IC	N	Fb_60	N	-218.76	58.5341	24	-3.74	0.001	0.0375
‘Weed_IC Glimmix random Y ar1 Rand Field’	Weeds_gm2_1													1to1_IC	N	Fb_60	Y	-326.12	58.5341	24	-5.57	<.0001	0.0005
‘Weed_IC Glimmix random Y ar1 Rand Field’	Weeds_gm2_1													1to1_IC	Y	2to1_IC	N	4.2765	58.5341	24	0.07	0.9424	1
‘Weed_IC Glimmix random Y ar1 Rand Field’	Weeds_gm2_1													1to1_IC	Y	2to1_IC	Y	14.8892	58.5341	24	0.25	0.8014	1
‘Weed_IC Glimmix random Y ar1 Rand Field’	Weeds_gm2_1													1to1_IC	Y	C_100	N	-35.9192	58.5341	24	-0.61	0.5452	1
‘Weed_IC Glimmix random Y ar1 Rand Field’	Weeds_gm2_1													1to1_IC	Y	C_100	Y	3.2998	58.5341	24	0.06	0.9555	1
‘Weed_IC Glimmix random Y ar1 Rand Field’	Weeds_gm2_1													1to1_IC	Y	C_60	N	-104.37	58.5341	24	-1.78	0.0872	0.8116
‘Weed_IC Glimmix random Y ar1 Rand Field’	Weeds_gm2_1													1to1_IC	Y	C_60	Y	-147.44	58.5341	24	-2.52	0.0188	0.3746
‘Weed_IC Glimmix random Y ar1 Rand Field’	Weeds_gm2_1													1to1_IC	Y	Fb_100	N	-80.1173	58.5341	24	-1.37	0.1838	0.959
‘Weed_IC Glimmix random Y ar1 Rand Field’	Weeds_gm2_1													1to1_IC	Y	Fb_100	Y	-121.19	58.5341	24	-2.07	0.0493	0.6459
‘Weed_IC Glimmix random Y ar1 Rand Field’	Weeds_gm2_1													1to1_IC	Y	Fb_60	N	-193	58.5341	24	-3.3	0.003	0.0952
‘Weed_IC Glimmix random Y ar1 Rand Field’	Weeds_gm2_1													1to1_IC	Y	Fb_60	Y	-300.35	58.5341	24	-5.13	<.0001	0.0014
‘Weed_IC Glimmix random Y ar1 Rand Field’	Weeds_gm2_1													2to1_IC	N	2to1_IC	Y	10.6127	58.5341	24	0.18	0.8576	1
‘Weed_IC Glimmix random Y ar1 Rand Field’	Weeds_gm2_1													2to1_IC	N	C_100	N	-40.1956	58.5341	24	-0.69	0.4989	0.9999
‘Weed_IC Glimmix random Y ar1 Rand Field’	Weeds_gm2_1													2to1_IC	N	C_100	Y	-0.9766	58.5341	24	-0.02	0.9868	1
‘Weed_IC Glimmix random Y ar1 Rand Field’	Weeds_gm2_1													2to1_IC	N	C_60	N	-108.65	58.5341	24	-1.86	0.0757	0.773
‘Weed_IC Glimmix random Y ar1 Rand Field’	Weeds_gm2_1													2to1_IC	N	C_60	Y	-151.71	58.5341	24	-2.59	0.016	0.3362
‘Weed_IC Glimmix random Y ar1 Rand Field’	Weeds_gm2_1													2to1_IC	N	Fb_100	N	-84.3938	58.5341	24	-1.44	0.1623	0.9425
‘Weed_IC Glimmix random Y ar1 Rand Field’	Weeds_gm2_1													2to1_IC	N	Fb_100	Y	-125.47	58.5341	24	-2.14	0.0424	0.6001
‘Weed_IC Glimmix random Y ar1 Rand Field’	Weeds_gm2_1													2to1_IC	N	Fb_60	N	-197.28	58.5341	24	-3.37	0.0025	0.082
‘Weed_IC Glimmix random Y ar1 Rand Field’	Weeds_gm2_1													2to1_IC	N	Fb_60	Y	-304.63	58.5341	24	-5.2	<.0001	0.0012
‘Weed_IC Glimmix random Y ar1 Rand Field’	Weeds_gm2_1													2to1_IC	Y	C_100	N	-50.8083	58.5341	24	-0.87	0.394	0.9989
‘Weed_IC Glimmix random Y ar1 Rand Field’	Weeds_gm2_1													2to1_IC	Y	C_100	Y	-11.5893	58.5341	24	-0.2	0.8447	1
‘Weed_IC Glimmix random Y ar1 Rand Field’	Weeds_gm2_1													2to1_IC	Y	C_60	N	-119.26	58.5341	24	-2.04	0.0528	0.6664
‘Weed_IC Glimmix random Y ar1 Rand Field’	Weeds_gm2_1													2to1_IC	Y	C_60	Y	-162.33	58.5341	24	-2.77	0.0106	0.2517
‘Weed_IC Glimmix random Y ar1 Rand Field’	Weeds_gm2_1													2to1_IC	Y	Fb_100	N	-95.0065	58.5341	24	-1.62	0.1176	0.884
‘Weed_IC Glimmix random Y ar1 Rand Field’	Weeds_gm2_1													2to1_IC	Y	Fb_100	Y	-136.08	58.5341	24	-2.32	0.0289	0.4869
‘Weed_IC Glimmix random Y ar1 Rand Field’	Weeds_gm2_1													2to1_IC	Y	Fb_60	N	-207.89	58.5341	24	-3.55	0.0016	0.0561
‘Weed_IC Glimmix random Y ar1 Rand Field’	Weeds_gm2_1													2to1_IC	Y	Fb_60	Y	-315.24	58.5341	24	-5.39	<.0001	0.0008
‘Weed_IC Glimmix random Y ar1 Rand Field’	Weeds_gm2_1													C_100	N	C_100	Y	39.219	58.5341	24	0.67	0.5092	0.9999
‘Weed_IC Glimmix random Y ar1 Rand Field’	Weeds_gm2_1													C_100	N	C_60	N	-68.4537	58.5341	24	-1.17	0.2537	0.9867
‘Weed_IC Glimmix random Y ar1 Rand Field’	Weeds_gm2_1													C_100	N	C_60	Y	-111.52	58.5341	24	-1.91	0.0688	0.7455
‘Weed_IC Glimmix random Y ar1 Rand Field’	Weeds_gm2_1													C_100	N	Fb_100	N	-44.1982	58.5341	24	-0.76	0.4575	0.9997
‘Weed_IC Glimmix random Y ar1 Rand Field’	Weeds_gm2_1													C_100	N	Fb_100	Y	-85.2727	58.5341	24	-1.46	0.1581	0.9386
‘Weed_IC Glimmix random Y ar1 Rand Field’	Weeds_gm2_1													C_100	N	Fb_60	N	-157.08	58.5341	24	-2.68	0.013	0.2914
‘Weed_IC Glimmix random Y ar1 Rand Field’	Weeds_gm2_1													C_100	N	Fb_60	Y	-264.43	58.5341	24	-4.52	0.0001	0.0062
‘Weed_IC Glimmix random Y ar1 Rand Field’	Weeds_gm2_1													C_100	Y	C_60	N	-107.67	58.5341	24	-1.84	0.0782	0.7821
‘Weed_IC Glimmix random Y ar1 Rand Field’	Weeds_gm2_1													C_100	Y	C_60	Y	-150.74	58.5341	24	-2.58	0.0166	0.3448
‘Weed_IC Glimmix random Y ar1 Rand Field’	Weeds_gm2_1													C_100	Y	Fb_100	N	-83.4172	58.5341	24	-1.43	0.167	0.9466
‘Weed_IC Glimmix random Y ar1 Rand Field’	Weeds_gm2_1													C_100	Y	Fb_100	Y	-124.49	58.5341	24	-2.13	0.0439	0.6106
‘Weed_IC Glimmix random Y ar1 Rand Field’	Weeds_gm2_1													C_100	Y	Fb_60	N	-196.3	58.5341	24	-3.35	0.0026	0.0849
‘Weed_IC Glimmix random Y ar1 Rand Field’	Weeds_gm2_1													C_100	Y	Fb_60	Y	-303.65	58.5341	24	-5.19	<.0001	0.0012
‘Weed_IC Glimmix random Y ar1 Rand Field’	Weeds_gm2_1													C_60	N	C_60	Y	-43.0642	58.5341	24	-0.74	0.469	0.9998
‘Weed_IC Glimmix random Y ar1 Rand Field’	Weeds_gm2_1													C_60	N	Fb_100	N	24.2556	58.5341	24	0.41	0.6823	1
‘Weed_IC Glimmix random Y ar1 Rand Field’	Weeds_gm2_1													C_60	N	Fb_100	Y	-16.819	58.5341	24	-0.29	0.7763	1
‘Weed_IC Glimmix random Y ar1 Rand Field’	Weeds_gm2_1													C_60	N	Fb_60	N	-88.6284	58.5341	24	-1.51	0.1431	0.9222
‘Weed_IC Glimmix random Y ar1 Rand Field’	Weeds_gm2_1													C_60	N	Fb_60	Y	-195.98	58.5341	24	-3.35	0.0027	0.0859
‘Weed_IC Glimmix random Y ar1 Rand Field’	Weeds_gm2_1													C_60	Y	Fb_100	N	67.3198	58.5341	24	1.15	0.2614	0.9883
‘Weed_IC Glimmix random Y ar1 Rand Field’	Weeds_gm2_1													C_60	Y	Fb_100	Y	26.2452	58.5341	24	0.45	0.6579	1
‘Weed_IC Glimmix random Y ar1 Rand Field’	Weeds_gm2_1													C_60	Y	Fb_60	N	-45.5642	58.5341	24	-0.78	0.4439	0.9996
‘Weed_IC Glimmix random Y ar1 Rand Field’	Weeds_gm2_1													C_60	Y	Fb_60	Y	-152.92	58.5341	24	-2.61	0.0153	0.3258
‘Weed_IC Glimmix random Y ar1 Rand Field’	Weeds_gm2_1													Fb_100	N	Fb_100	Y	-41.0746	58.5341	24	-0.7	0.4896	0.9998
‘Weed_IC Glimmix random Y ar1 Rand Field’	Weeds_gm2_1													Fb_100	N	Fb_60	N	-112.88	58.5341	24	-1.93	0.0657	0.732
‘Weed_IC Glimmix random Y ar1 Rand Field’	Weeds_gm2_1													Fb_100	N	Fb_60	Y	-220.24	58.5341	24	-3.76	0.001	0.0355
‘Weed_IC Glimmix random Y ar1 Rand Field’	Weeds_gm2_1													Fb_100	Y	Fb_60	N	-71.8094	58.5341	24	-1.23	0.2318	0.981
‘Weed_IC Glimmix random Y ar1 Rand Field’	Weeds_gm2_1													Fb_100	Y	Fb_60	Y	-179.16	58.5341	24	-3.06	0.0054	0.1509
‘Weed_IC Glimmix random Y ar1 Rand Field’	Weeds_gm2_1													Fb_60	N	Fb_60	Y	-107.35	58.5341	24	-1.83	0.0791	0.785
‘Weed_IC Glimmix random Y ar1 Rand Field’	Weeds_gm2_1													Tukey-Kramer Grouping for CRS*Frt
‘Weed_IC Glimmix random Y ar1 Rand Field’	Weeds_gm2_1													Least Squares Means (Alpha=0.05)
‘Weed_IC Glimmix random Y ar1 Rand Field’	Weeds_gm2_1													LS-means with the same letter
‘Weed_IC Glimmix random Y ar1 Rand Field’	Weeds_gm2_1													are not significantly different.
‘Weed_IC Glimmix random Y ar1 Rand Field’	Weeds_gm2_1													CRS	Frt	Estimate
‘Weed_IC Glimmix random Y ar1 Rand Field’	Weeds_gm2_1													Fb_60	Y	336.93		A
‘Weed_IC Glimmix random Y ar1 Rand Field’	Weeds_gm2_1													Fb_60	N	229.58	B	A
‘Weed_IC Glimmix random Y ar1 Rand Field’	Weeds_gm2_1													C_60	Y	184.02	B	A	C
‘Weed_IC Glimmix random Y ar1 Rand Field’	Weeds_gm2_1													Fb_100	Y	157.77	B	A	C
‘Weed_IC Glimmix random Y ar1 Rand Field’	Weeds_gm2_1													C_60	N	140.95	B	A	C
‘Weed_IC Glimmix random Y ar1 Rand Field’	Weeds_gm2_1													Fb_100	N	116.7	B		C
‘Weed_IC Glimmix random Y ar1 Rand Field’	Weeds_gm2_1													C_100	N	72.5	B		C
‘Weed_IC Glimmix random Y ar1 Rand Field’	Weeds_gm2_1													1to1_IC	Y	36.5808	B		C
‘Weed_IC Glimmix random Y ar1 Rand Field’	Weeds_gm2_1													C_100	Y	33.281	B		C
‘Weed_IC Glimmix random Y ar1 Rand Field’	Weeds_gm2_1													2to1_IC	N	32.3044	B		C
‘Weed_IC Glimmix random Y ar1 Rand Field’	Weeds_gm2_1													2to1_IC	Y	21.6917	B		C
‘Weed_IC Glimmix random Y ar1 Rand Field’	Weeds_gm2_1													1to1_IC	N	10.8177			C
‘Weed_IC Glimmix random Y ar1 Rand Field’	Weeds_gm2_1													Hd Least Squares Means
‘Weed_IC Glimmix random Y ar1 Rand Field’	Weeds_gm2_1													Hd	Estimate	Standard	DF	t Value	Pr > |t|
‘Weed_IC Glimmix random Y ar1 Rand Field’	Weeds_gm2_1													Cer_FLW	45.7978	16.8973	24	2.71	0.0122
‘Weed_IC Glimmix random Y ar1 Rand Field’	Weeds_gm2_1													Grain_Mat	183.06	16.8973	24	10.83	<.0001
‘Weed_IC Glimmix random Y ar1 Rand Field’	Weeds_gm2_1													Differences of Hd Least Squares Means
‘Weed_IC Glimmix random Y ar1 Rand Field’	Weeds_gm2_1													Adjustment for Multiple Comparisons: Tukey
‘Weed_IC Glimmix random Y ar1 Rand Field’	Weeds_gm2_1													Hd	Hd	Estimate	Standard Error	DF	t Value	Pr > |t|	Adj P
‘Weed_IC Glimmix random Y ar1 Rand Field’	Weeds_gm2_1													Cer_FLW	Grain_Mat	-137.26	23.8964	24	-5.74	<.0001	<.0001
‘Weed_IC Glimmix random Y ar1 Rand Field’	Weeds_gm2_1													Tukey-Kramer Grouping for Hd Least
‘Weed_IC Glimmix random Y ar1 Rand Field’	Weeds_gm2_1													Squares Means (Alpha=0.05)
‘Weed_IC Glimmix random Y ar1 Rand Field’	Weeds_gm2_1													LS-means with the same
‘Weed_IC Glimmix random Y ar1 Rand Field’	Weeds_gm2_1													letter are not significantly
‘Weed_IC Glimmix random Y ar1 Rand Field’	Weeds_gm2_1													different.
‘Weed_IC Glimmix random Y ar1 Rand Field’	Weeds_gm2_1													Hd	Estimate
‘Weed_IC Glimmix random Y ar1 Rand Field’	Weeds_gm2_1													Grain_Mat	183.06	A
‘Weed_IC Glimmix random Y ar1 Rand Field’	Weeds_gm2_1													Cer_FLW	45.7978	B
‘Weed_IC Glimmix random Y ar1 Rand Field’	Weeds_gm2_1													CRS*Hd Least Squares Means
‘Weed_IC Glimmix random Y ar1 Rand Field’	Weeds_gm2_1													CRS	Hd	Estimate	Standard	DF	t Value	Pr > |t|
‘Weed_IC Glimmix random Y ar1 Rand Field’	Weeds_gm2_1													1to1_IC	Cer_FLW	11.8345	41.3899	24	0.29	0.7774
‘Weed_IC Glimmix random Y ar1 Rand Field’	Weeds_gm2_1													1to1_IC	Grain_Mat	35.564	41.3899	24	0.86	0.3987
‘Weed_IC Glimmix random Y ar1 Rand Field’	Weeds_gm2_1													2to1_IC	Cer_FLW	17.4972	41.3899	24	0.42	0.6762
‘Weed_IC Glimmix random Y ar1 Rand Field’	Weeds_gm2_1													2to1_IC	Grain_Mat	36.4988	41.3899	24	0.88	0.3866
‘Weed_IC Glimmix random Y ar1 Rand Field’	Weeds_gm2_1													C_100	Cer_FLW	13.931	41.3899	24	0.34	0.7394
‘Weed_IC Glimmix random Y ar1 Rand Field’	Weeds_gm2_1													C_100	Grain_Mat	91.85	41.3899	24	2.22	0.0362
‘Weed_IC Glimmix random Y ar1 Rand Field’	Weeds_gm2_1													C_60	Cer_FLW	66.8891	41.3899	24	1.62	0.1191
‘Weed_IC Glimmix random Y ar1 Rand Field’	Weeds_gm2_1													C_60	Grain_Mat	258.08	41.3899	24	6.24	<.0001
‘Weed_IC Glimmix random Y ar1 Rand Field’	Weeds_gm2_1													Fb_100	Cer_FLW	21.357	41.3899	24	0.52	0.6106
‘Weed_IC Glimmix random Y ar1 Rand Field’	Weeds_gm2_1													Fb_100	Grain_Mat	253.11	41.3899	24	6.12	<.0001
‘Weed_IC Glimmix random Y ar1 Rand Field’	Weeds_gm2_1													Fb_60	Cer_FLW	143.28	41.3899	24	3.46	0.002
‘Weed_IC Glimmix random Y ar1 Rand Field’	Weeds_gm2_1													Fb_60	Grain_Mat	423.24	41.3899	24	10.23	<.0001
‘Weed_IC Glimmix random Y ar1 Rand Field’	Weeds_gm2_1													Differences of CRS*Hd Least Squares Means
‘Weed_IC Glimmix random Y ar1 Rand Field’	Weeds_gm2_1													Adjustment for Multiple Comparisons: Tukey
‘Weed_IC Glimmix random Y ar1 Rand Field’	Weeds_gm2_1													CRS	Hd	CRS	Hd	Estimate	Standard Error	DF	t Value	Pr > |t|	Adj P
‘Weed_IC Glimmix random Y ar1 Rand Field’	Weeds_gm2_1													1to1_IC	Cer_FLW	1to1_IC	Grain_Mat	-23.7295	58.5341	24	-0.41	0.6888	1
‘Weed_IC Glimmix random Y ar1 Rand Field’	Weeds_gm2_1													1to1_IC	Cer_FLW	2to1_IC	Cer_FLW	-5.6627	58.5341	24	-0.1	0.9237	1
‘Weed_IC Glimmix random Y ar1 Rand Field’	Weeds_gm2_1													1to1_IC	Cer_FLW	2to1_IC	Grain_Mat	-24.6643	58.5341	24	-0.42	0.6772	1
‘Weed_IC Glimmix random Y ar1 Rand Field’	Weeds_gm2_1													1to1_IC	Cer_FLW	C_100	Cer_FLW	-2.0965	58.5341	24	-0.04	0.9717	1
‘Weed_IC Glimmix random Y ar1 Rand Field’	Weeds_gm2_1													1to1_IC	Cer_FLW	C_100	Grain_Mat	-80.0155	58.5341	24	-1.37	0.1843	0.9593
‘Weed_IC Glimmix random Y ar1 Rand Field’	Weeds_gm2_1													1to1_IC	Cer_FLW	C_60	Cer_FLW	-55.0546	58.5341	24	-0.94	0.3563	0.9977
‘Weed_IC Glimmix random Y ar1 Rand Field’	Weeds_gm2_1													1to1_IC	Cer_FLW	C_60	Grain_Mat	-246.25	58.5341	24	-4.21	0.0003	0.0129
‘Weed_IC Glimmix random Y ar1 Rand Field’	Weeds_gm2_1													1to1_IC	Cer_FLW	Fb_100	Cer_FLW	-9.5224	58.5341	24	-0.16	0.8721	1
‘Weed_IC Glimmix random Y ar1 Rand Field’	Weeds_gm2_1													1to1_IC	Cer_FLW	Fb_100	Grain_Mat	-241.28	58.5341	24	-4.12	0.0004	0.0157
‘Weed_IC Glimmix random Y ar1 Rand Field’	Weeds_gm2_1													1to1_IC	Cer_FLW	Fb_60	Cer_FLW	-131.44	58.5341	24	-2.25	0.0342	0.5359
‘Weed_IC Glimmix random Y ar1 Rand Field’	Weeds_gm2_1													1to1_IC	Cer_FLW	Fb_60	Grain_Mat	-411.4	58.5341	24	-7.03	<.0001	<.0001
‘Weed_IC Glimmix random Y ar1 Rand Field’	Weeds_gm2_1													1to1_IC	Grain_Mat	2to1_IC	Cer_FLW	18.0668	58.5341	24	0.31	0.7602	1
‘Weed_IC Glimmix random Y ar1 Rand Field’	Weeds_gm2_1													1to1_IC	Grain_Mat	2to1_IC	Grain_Mat	-0.9348	58.5341	24	-0.02	0.9874	1
‘Weed_IC Glimmix random Y ar1 Rand Field’	Weeds_gm2_1													1to1_IC	Grain_Mat	C_100	Cer_FLW	21.633	58.5341	24	0.37	0.7149	1
‘Weed_IC Glimmix random Y ar1 Rand Field’	Weeds_gm2_1													1to1_IC	Grain_Mat	C_100	Grain_Mat	-56.286	58.5341	24	-0.96	0.3458	0.9973
‘Weed_IC Glimmix random Y ar1 Rand Field’	Weeds_gm2_1													1to1_IC	Grain_Mat	C_60	Cer_FLW	-31.3251	58.5341	24	-0.54	0.5975	1
‘Weed_IC Glimmix random Y ar1 Rand Field’	Weeds_gm2_1													1to1_IC	Grain_Mat	C_60	Grain_Mat	-222.52	58.5341	24	-3.8	0.0009	0.0326
‘Weed_IC Glimmix random Y ar1 Rand Field’	Weeds_gm2_1													1to1_IC	Grain_Mat	Fb_100	Cer_FLW	14.2071	58.5341	24	0.24	0.8103	1
‘Weed_IC Glimmix random Y ar1 Rand Field’	Weeds_gm2_1													1to1_IC	Grain_Mat	Fb_100	Grain_Mat	-217.55	58.5341	24	-3.72	0.0011	0.0393
‘Weed_IC Glimmix random Y ar1 Rand Field’	Weeds_gm2_1													1to1_IC	Grain_Mat	Fb_60	Cer_FLW	-107.71	58.5341	24	-1.84	0.0781	0.7817
‘Weed_IC Glimmix random Y ar1 Rand Field’	Weeds_gm2_1													1to1_IC	Grain_Mat	Fb_60	Grain_Mat	-387.67	58.5341	24	-6.62	<.0001	<.0001
‘Weed_IC Glimmix random Y ar1 Rand Field’	Weeds_gm2_1													2to1_IC	Cer_FLW	2to1_IC	Grain_Mat	-19.0016	58.5341	24	-0.32	0.7483	1
‘Weed_IC Glimmix random Y ar1 Rand Field’	Weeds_gm2_1													2to1_IC	Cer_FLW	C_100	Cer_FLW	3.5662	58.5341	24	0.06	0.9519	1
‘Weed_IC Glimmix random Y ar1 Rand Field’	Weeds_gm2_1													2to1_IC	Cer_FLW	C_100	Grain_Mat	-74.3528	58.5341	24	-1.27	0.2162	0.9755
‘Weed_IC Glimmix random Y ar1 Rand Field’	Weeds_gm2_1													2to1_IC	Cer_FLW	C_60	Cer_FLW	-49.3919	58.5341	24	-0.84	0.4071	0.9991
‘Weed_IC Glimmix random Y ar1 Rand Field’	Weeds_gm2_1													2to1_IC	Cer_FLW	C_60	Grain_Mat	-240.59	58.5341	24	-4.11	0.0004	0.0162
‘Weed_IC Glimmix random Y ar1 Rand Field’	Weeds_gm2_1													2to1_IC	Cer_FLW	Fb_100	Cer_FLW	-3.8597	58.5341	24	-0.07	0.948	1
‘Weed_IC Glimmix random Y ar1 Rand Field’	Weeds_gm2_1													2to1_IC	Cer_FLW	Fb_100	Grain_Mat	-235.62	58.5341	24	-4.03	0.0005	0.0197
‘Weed_IC Glimmix random Y ar1 Rand Field’	Weeds_gm2_1													2to1_IC	Cer_FLW	Fb_60	Cer_FLW	-125.78	58.5341	24	-2.15	0.0419	0.5967
‘Weed_IC Glimmix random Y ar1 Rand Field’	Weeds_gm2_1													2to1_IC	Cer_FLW	Fb_60	Grain_Mat	-405.74	58.5341	24	-6.93	<.0001	<.0001
‘Weed_IC Glimmix random Y ar1 Rand Field’	Weeds_gm2_1													2to1_IC	Grain_Mat	C_100	Cer_FLW	22.5678	58.5341	24	0.39	0.7032	1
‘Weed_IC Glimmix random Y ar1 Rand Field’	Weeds_gm2_1													2to1_IC	Grain_Mat	C_100	Grain_Mat	-55.3512	58.5341	24	-0.95	0.3538	0.9976
‘Weed_IC Glimmix random Y ar1 Rand Field’	Weeds_gm2_1													2to1_IC	Grain_Mat	C_60	Cer_FLW	-30.3903	58.5341	24	-0.52	0.6084	1
‘Weed_IC Glimmix random Y ar1 Rand Field’	Weeds_gm2_1													2to1_IC	Grain_Mat	C_60	Grain_Mat	-221.58	58.5341	24	-3.79	0.0009	0.0337
‘Weed_IC Glimmix random Y ar1 Rand Field’	Weeds_gm2_1													2to1_IC	Grain_Mat	Fb_100	Cer_FLW	15.1419	58.5341	24	0.26	0.7981	1
‘Weed_IC Glimmix random Y ar1 Rand Field’	Weeds_gm2_1													2to1_IC	Grain_Mat	Fb_100	Grain_Mat	-216.62	58.5341	24	-3.7	0.0011	0.0407
‘Weed_IC Glimmix random Y ar1 Rand Field’	Weeds_gm2_1													2to1_IC	Grain_Mat	Fb_60	Cer_FLW	-106.78	58.5341	24	-1.82	0.0806	0.7903
‘Weed_IC Glimmix random Y ar1 Rand Field’	Weeds_gm2_1													2to1_IC	Grain_Mat	Fb_60	Grain_Mat	-386.74	58.5341	24	-6.61	<.0001	<.0001
‘Weed_IC Glimmix random Y ar1 Rand Field’	Weeds_gm2_1													C_100	Cer_FLW	C_100	Grain_Mat	-77.919	58.5341	24	-1.33	0.1956	0.966
‘Weed_IC Glimmix random Y ar1 Rand Field’	Weeds_gm2_1													C_100	Cer_FLW	C_60	Cer_FLW	-52.9581	58.5341	24	-0.9	0.3746	0.9984
‘Weed_IC Glimmix random Y ar1 Rand Field’	Weeds_gm2_1													C_100	Cer_FLW	C_60	Grain_Mat	-244.15	58.5341	24	-4.17	0.0003	0.0141
‘Weed_IC Glimmix random Y ar1 Rand Field’	Weeds_gm2_1													C_100	Cer_FLW	Fb_100	Cer_FLW	-7.426	58.5341	24	-0.13	0.9001	1
‘Weed_IC Glimmix random Y ar1 Rand Field’	Weeds_gm2_1													C_100	Cer_FLW	Fb_100	Grain_Mat	-239.18	58.5341	24	-4.09	0.0004	0.0171
‘Weed_IC Glimmix random Y ar1 Rand Field’	Weeds_gm2_1													C_100	Cer_FLW	Fb_60	Cer_FLW	-129.35	58.5341	24	-2.21	0.0369	0.5583
‘Weed_IC Glimmix random Y ar1 Rand Field’	Weeds_gm2_1													C_100	Cer_FLW	Fb_60	Grain_Mat	-409.31	58.5341	24	-6.99	<.0001	<.0001
‘Weed_IC Glimmix random Y ar1 Rand Field’	Weeds_gm2_1													C_100	Grain_Mat	C_60	Cer_FLW	24.9609	58.5341	24	0.43	0.6736	1
‘Weed_IC Glimmix random Y ar1 Rand Field’	Weeds_gm2_1													C_100	Grain_Mat	C_60	Grain_Mat	-166.23	58.5341	24	-2.84	0.009	0.2248
‘Weed_IC Glimmix random Y ar1 Rand Field’	Weeds_gm2_1													C_100	Grain_Mat	Fb_100	Cer_FLW	70.493	58.5341	24	1.2	0.2402	0.9834
‘Weed_IC Glimmix random Y ar1 Rand Field’	Weeds_gm2_1													C_100	Grain_Mat	Fb_100	Grain_Mat	-161.26	58.5341	24	-2.76	0.011	0.2595
‘Weed_IC Glimmix random Y ar1 Rand Field’	Weeds_gm2_1													C_100	Grain_Mat	Fb_60	Cer_FLW	-51.428	58.5341	24	-0.88	0.3883	0.9988
‘Weed_IC Glimmix random Y ar1 Rand Field’	Weeds_gm2_1													C_100	Grain_Mat	Fb_60	Grain_Mat	-331.39	58.5341	24	-5.66	<.0001	0.0004
‘Weed_IC Glimmix random Y ar1 Rand Field’	Weeds_gm2_1													C_60	Cer_FLW	C_60	Grain_Mat	-191.19	58.5341	24	-3.27	0.0033	0.1013
‘Weed_IC Glimmix random Y ar1 Rand Field’	Weeds_gm2_1													C_60	Cer_FLW	Fb_100	Cer_FLW	45.5321	58.5341	24	0.78	0.4442	0.9996
‘Weed_IC Glimmix random Y ar1 Rand Field’	Weeds_gm2_1													C_60	Cer_FLW	Fb_100	Grain_Mat	-186.22	58.5341	24	-3.18	0.004	0.1198
‘Weed_IC Glimmix random Y ar1 Rand Field’	Weeds_gm2_1													C_60	Cer_FLW	Fb_60	Cer_FLW	-76.3889	58.5341	24	-1.31	0.2043	0.9704
‘Weed_IC Glimmix random Y ar1 Rand Field’	Weeds_gm2_1													C_60	Cer_FLW	Fb_60	Grain_Mat	-356.35	58.5341	24	-6.09	<.0001	0.0001
‘Weed_IC Glimmix random Y ar1 Rand Field’	Weeds_gm2_1													C_60	Grain_Mat	Fb_100	Cer_FLW	236.73	58.5341	24	4.04	0.0005	0.0188
‘Weed_IC Glimmix random Y ar1 Rand Field’	Weeds_gm2_1													C_60	Grain_Mat	Fb_100	Grain_Mat	4.9686	58.5341	24	0.08	0.9331	1
‘Weed_IC Glimmix random Y ar1 Rand Field’	Weeds_gm2_1													C_60	Grain_Mat	Fb_60	Cer_FLW	114.8	58.5341	24	1.96	0.0615	0.7126
‘Weed_IC Glimmix random Y ar1 Rand Field’	Weeds_gm2_1													C_60	Grain_Mat	Fb_60	Grain_Mat	-165.16	58.5341	24	-2.82	0.0094	0.232
‘Weed_IC Glimmix random Y ar1 Rand Field’	Weeds_gm2_1													Fb_100	Cer_FLW	Fb_100	Grain_Mat	-231.76	58.5341	24	-3.96	0.0006	0.0228
‘Weed_IC Glimmix random Y ar1 Rand Field’	Weeds_gm2_1													Fb_100	Cer_FLW	Fb_60	Cer_FLW	-121.92	58.5341	24	-2.08	0.0481	0.6381
‘Weed_IC Glimmix random Y ar1 Rand Field’	Weeds_gm2_1													Fb_100	Cer_FLW	Fb_60	Grain_Mat	-401.88	58.5341	24	-6.87	<.0001	<.0001
‘Weed_IC Glimmix random Y ar1 Rand Field’	Weeds_gm2_1													Fb_100	Grain_Mat	Fb_60	Cer_FLW	109.84	58.5341	24	1.88	0.0728	0.7617
‘Weed_IC Glimmix random Y ar1 Rand Field’	Weeds_gm2_1													Fb_100	Grain_Mat	Fb_60	Grain_Mat	-170.12	58.5341	24	-2.91	0.0077	0.2001
‘Weed_IC Glimmix random Y ar1 Rand Field’	Weeds_gm2_1													Fb_60	Cer_FLW	Fb_60	Grain_Mat	-279.96	58.5341	24	-4.78	<.0001	0.0033
‘Weed_IC Glimmix random Y ar1 Rand Field’	Weeds_gm2_1													Tukey-Kramer Grouping for CRS*Hd Least
‘Weed_IC Glimmix random Y ar1 Rand Field’	Weeds_gm2_1													Squares Means (Alpha=0.05)
‘Weed_IC Glimmix random Y ar1 Rand Field’	Weeds_gm2_1													LS-means with the same letter are
‘Weed_IC Glimmix random Y ar1 Rand Field’	Weeds_gm2_1													not significantly different.
‘Weed_IC Glimmix random Y ar1 Rand Field’	Weeds_gm2_1															Estimate
‘Weed_IC Glimmix random Y ar1 Rand Field’	Weeds_gm2_1													1to1_IC	Cer_FLW	11.8345		C	C
‘Weed_IC Glimmix random Y ar1 Rand Field’	Weeds_gm2_1													1to1_IC	Grain_Mat	35.564		C	C
‘Weed_IC Glimmix random Y ar1 Rand Field’	Weeds_gm2_1													2to1_IC	Cer_FLW	17.4972		C	C
‘Weed_IC Glimmix random Y ar1 Rand Field’	Weeds_gm2_1													2to1_IC	Grain_Mat	36.4988		C	C
‘Weed_IC Glimmix random Y ar1 Rand Field’	Weeds_gm2_1													C_100	Cer_FLW	13.931		C	C
‘Weed_IC Glimmix random Y ar1 Rand Field’	Weeds_gm2_1													C_100	Grain_Mat	91.85	B	C	CB
‘Weed_IC Glimmix random Y ar1 Rand Field’	Weeds_gm2_1													C_60	Cer_FLW	66.8891	B	C	CB
‘Weed_IC Glimmix random Y ar1 Rand Field’	Weeds_gm2_1													C_60	Grain_Mat	258.08	B	A	AB
‘Weed_IC Glimmix random Y ar1 Rand Field’	Weeds_gm2_1													Fb_100	Cer_FLW	21.357		C	C
‘Weed_IC Glimmix random Y ar1 Rand Field’	Weeds_gm2_1													Fb_100	Grain_Mat	253.11	B	A	AB
‘Weed_IC Glimmix random Y ar1 Rand Field’	Weeds_gm2_1													Fb_60	Cer_FLW	143.28	B	C	CB
‘Weed_IC Glimmix random Y ar1 Rand Field’	Weeds_gm2_1													Fb_60	Grain_Mat	423.24		A	A
‘Weed_IC Glimmix random Y ar1 Rand Field’	Weeds_gm2_1													Frt*Hd Least Squares Means
‘Weed_IC Glimmix random Y ar1 Rand Field’	Weeds_gm2_1													Frt	Hd	Estimate	Standard	DF	t Value	Pr > |t|
‘Weed_IC Glimmix random Y ar1 Rand Field’	Weeds_gm2_1													N	Cer_FLW	29.7573	23.8964	24	1.25	0.2251
‘Weed_IC Glimmix random Y ar1 Rand Field’	Weeds_gm2_1													N	Grain_Mat	171.19	23.8964	24	7.16	<.0001
‘Weed_IC Glimmix random Y ar1 Rand Field’	Weeds_gm2_1													Y	Cer_FLW	61.8383	23.8964	24	2.59	0.0161
‘Weed_IC Glimmix random Y ar1 Rand Field’	Weeds_gm2_1													Y	Grain_Mat	194.92	23.8964	24	8.16	<.0001
‘Weed_IC Glimmix random Y ar1 Rand Field’	Weeds_gm2_1													Differences of Frt*Hd Least Squares Means
‘Weed_IC Glimmix random Y ar1 Rand Field’	Weeds_gm2_1													Adjustment for Multiple Comparisons: Tukey
‘Weed_IC Glimmix random Y ar1 Rand Field’	Weeds_gm2_1													Frt	Hd	Frt	Hd	Estimate	Standard Error	DF	t Value	Pr > |t|	Adj P
‘Weed_IC Glimmix random Y ar1 Rand Field’	Weeds_gm2_1													N	Cer_FLW	N	Grain_Mat	-141.44	33.7947	24	-4.19	0.0003	0.0018
‘Weed_IC Glimmix random Y ar1 Rand Field’	Weeds_gm2_1													N	Cer_FLW	Y	Cer_FLW	-32.081	33.7947	24	-0.95	0.3519	0.7788
‘Weed_IC Glimmix random Y ar1 Rand Field’	Weeds_gm2_1													N	Cer_FLW	Y	Grain_Mat	-165.16	33.7947	24	-4.89	<.0001	0.0003
‘Weed_IC Glimmix random Y ar1 Rand Field’	Weeds_gm2_1													N	Grain_Mat	Y	Cer_FLW	109.36	33.7947	24	3.24	0.0035	0.0173
‘Weed_IC Glimmix random Y ar1 Rand Field’	Weeds_gm2_1													N	Grain_Mat	Y	Grain_Mat	-23.7262	33.7947	24	-0.7	0.4894	0.8953
‘Weed_IC Glimmix random Y ar1 Rand Field’	Weeds_gm2_1													Y	Cer_FLW	Y	Grain_Mat	-133.08	33.7947	24	-3.94	0.0006	0.0032
‘Weed_IC Glimmix random Y ar1 Rand Field’	Weeds_gm2_1													Tukey-Kramer Grouping for Frt*Hd
‘Weed_IC Glimmix random Y ar1 Rand Field’	Weeds_gm2_1													Least Squares Means (Alpha=0.05)
‘Weed_IC Glimmix random Y ar1 Rand Field’	Weeds_gm2_1													LS-means with the same letter
‘Weed_IC Glimmix random Y ar1 Rand Field’	Weeds_gm2_1													are not significantly different.
‘Weed_IC Glimmix random Y ar1 Rand Field’	Weeds_gm2_1													Frt	Hd	Estimate
‘Weed_IC Glimmix random Y ar1 Rand Field’	Weeds_gm2_1													Y	Grain_Mat	194.92	A
‘Weed_IC Glimmix random Y ar1 Rand Field’	Weeds_gm2_1													N	Grain_Mat	171.19	A
‘Weed_IC Glimmix random Y ar1 Rand Field’	Weeds_gm2_1													Y	Cer_FLW	61.8383	B
‘Weed_IC Glimmix random Y ar1 Rand Field’	Weeds_gm2_1													N	Cer_FLW	29.7573	B
‘Weed_IC Glimmix random Y ar1 Rand Field’	Weeds_gm2_1													CRS*Frt*Hd Least Squares Means
‘Weed_IC Glimmix random Y ar1 Rand Field’	Weeds_gm2_1													CRS	Frt	Hd	Estimate	Standard	DF	t Value	Pr > |t|
‘Weed_IC Glimmix random Y ar1 Rand Field’	Weeds_gm2_1													1to1_IC	N	Cer_FLW	5.972	58.5341	24	0.1	0.9196
‘Weed_IC Glimmix random Y ar1 Rand Field’	Weeds_gm2_1													1to1_IC	N	Grain_Mat	15.6635	58.5341	24	0.27	0.7913
‘Weed_IC Glimmix random Y ar1 Rand Field’	Weeds_gm2_1													1to1_IC	Y	Cer_FLW	17.6971	58.5341	24	0.3	0.765
‘Weed_IC Glimmix random Y ar1 Rand Field’	Weeds_gm2_1													1to1_IC	Y	Grain_Mat	55.4646	58.5341	24	0.95	0.3528
‘Weed_IC Glimmix random Y ar1 Rand Field’	Weeds_gm2_1													2to1_IC	N	Cer_FLW	24.3333	58.5341	24	0.42	0.6813
‘Weed_IC Glimmix random Y ar1 Rand Field’	Weeds_gm2_1													2to1_IC	N	Grain_Mat	40.2754	58.5341	24	0.69	0.498
‘Weed_IC Glimmix random Y ar1 Rand Field’	Weeds_gm2_1													2to1_IC	Y	Cer_FLW	10.6611	58.5341	24	0.18	0.857
‘Weed_IC Glimmix random Y ar1 Rand Field’	Weeds_gm2_1													2to1_IC	Y	Grain_Mat	32.7222	58.5341	24	0.56	0.5813
‘Weed_IC Glimmix random Y ar1 Rand Field’	Weeds_gm2_1													C_100	N	Cer_FLW	22.3917	58.5341	24	0.38	0.7054
‘Weed_IC Glimmix random Y ar1 Rand Field’	Weeds_gm2_1													C_100	N	Grain_Mat	122.61	58.5341	24	2.09	0.0469
‘Weed_IC Glimmix random Y ar1 Rand Field’	Weeds_gm2_1													C_100	Y	Cer_FLW	5.4704	58.5341	24	0.09	0.9263
‘Weed_IC Glimmix random Y ar1 Rand Field’	Weeds_gm2_1													C_100	Y	Grain_Mat	61.0917	58.5341	24	1.04	0.307
‘Weed_IC Glimmix random Y ar1 Rand Field’	Weeds_gm2_1													C_60	N	Cer_FLW	26.2227	58.5341	24	0.45	0.6582
‘Weed_IC Glimmix random Y ar1 Rand Field’	Weeds_gm2_1													C_60	N	Grain_Mat	255.68	58.5341	24	4.37	0.0002
‘Weed_IC Glimmix random Y ar1 Rand Field’	Weeds_gm2_1													C_60	Y	Cer_FLW	107.56	58.5341	24	1.84	0.0786
‘Weed_IC Glimmix random Y ar1 Rand Field’	Weeds_gm2_1													C_60	Y	Grain_Mat	260.48	58.5341	24	4.45	0.0002
‘Weed_IC Glimmix random Y ar1 Rand Field’	Weeds_gm2_1													Fb_100	N	Cer_FLW	19.5139	58.5341	24	0.33	0.7417
‘Weed_IC Glimmix random Y ar1 Rand Field’	Weeds_gm2_1													Fb_100	N	Grain_Mat	213.88	58.5341	24	3.65	0.0013
‘Weed_IC Glimmix random Y ar1 Rand Field’	Weeds_gm2_1													Fb_100	Y	Cer_FLW	23.2	58.5341	24	0.4	0.6953
‘Weed_IC Glimmix random Y ar1 Rand Field’	Weeds_gm2_1													Fb_100	Y	Grain_Mat	292.35	58.5341	24	4.99	<.0001
‘Weed_IC Glimmix random Y ar1 Rand Field’	Weeds_gm2_1													Fb_60	N	Cer_FLW	80.1104	58.5341	24	1.37	0.1838
‘Weed_IC Glimmix random Y ar1 Rand Field’	Weeds_gm2_1													Fb_60	N	Grain_Mat	379.05	58.5341	24	6.48	<.0001
‘Weed_IC Glimmix random Y ar1 Rand Field’	Weeds_gm2_1													Fb_60	Y	Cer_FLW	206.45	58.5341	24	3.53	0.0017
‘Weed_IC Glimmix random Y ar1 Rand Field’	Weeds_gm2_1													Fb_60	Y	Grain_Mat	467.42	58.5341	24	7.99	<.0001
‘Weed_IC Glimmix random Y ar1 Rand Field’	Weeds_gm2_1													Differences of CRS*Frt*Hd Least Squares Means
‘Weed_IC Glimmix random Y ar1 Rand Field’	Weeds_gm2_1													Adjustment for Multiple Comparisons: Tukey
‘Weed_IC Glimmix random Y ar1 Rand Field’	Weeds_gm2_1													CRS	Frt	Hd	CRS	Frt	Hd	Estimate	Standard Error	DF	t Value	Pr > |t|	Adj P
‘Weed_IC Glimmix random Y ar1 Rand Field’	Weeds_gm2_1													1to1_IC	N	Cer_FLW	1to1_IC	N	Grain_Mat	-9.6915	82.7797	24	-0.12	0.9078	1
‘Weed_IC Glimmix random Y ar1 Rand Field’	Weeds_gm2_1													1to1_IC	N	Cer_FLW	1to1_IC	Y	Cer_FLW	-11.7251	82.7797	24	-0.14	0.8885	1
‘Weed_IC Glimmix random Y ar1 Rand Field’	Weeds_gm2_1													1to1_IC	N	Cer_FLW	1to1_IC	Y	Grain_Mat	-49.4926	82.7797	24	-0.6	0.5555	1
‘Weed_IC Glimmix random Y ar1 Rand Field’	Weeds_gm2_1													1to1_IC	N	Cer_FLW	2to1_IC	N	Cer_FLW	-18.3613	82.7797	24	-0.22	0.8263	1
‘Weed_IC Glimmix random Y ar1 Rand Field’	Weeds_gm2_1													1to1_IC	N	Cer_FLW	2to1_IC	N	Grain_Mat	-34.3034	82.7797	24	-0.41	0.6823	1
‘Weed_IC Glimmix random Y ar1 Rand Field’	Weeds_gm2_1													1to1_IC	N	Cer_FLW	2to1_IC	Y	Cer_FLW	-4.6891	82.7797	24	-0.06	0.9553	1
‘Weed_IC Glimmix random Y ar1 Rand Field’	Weeds_gm2_1													1to1_IC	N	Cer_FLW	2to1_IC	Y	Grain_Mat	-26.7502	82.7797	24	-0.32	0.7494	1
‘Weed_IC Glimmix random Y ar1 Rand Field’	Weeds_gm2_1													1to1_IC	N	Cer_FLW	C_100	N	Cer_FLW	-16.4197	82.7797	24	-0.2	0.8444	1
‘Weed_IC Glimmix random Y ar1 Rand Field’	Weeds_gm2_1													1to1_IC	N	Cer_FLW	C_100	N	Grain_Mat	-116.64	82.7797	24	-1.41	0.1717	0.9977
‘Weed_IC Glimmix random Y ar1 Rand Field’	Weeds_gm2_1													1to1_IC	N	Cer_FLW	C_100	Y	Cer_FLW	0.5017	82.7797	24	0.01	0.9952	1
‘Weed_IC Glimmix random Y ar1 Rand Field’	Weeds_gm2_1													1to1_IC	N	Cer_FLW	C_100	Y	Grain_Mat	-55.1197	82.7797	24	-0.67	0.5119	1
‘Weed_IC Glimmix random Y ar1 Rand Field’	Weeds_gm2_1													1to1_IC	N	Cer_FLW	C_60	N	Cer_FLW	-20.2507	82.7797	24	-0.24	0.8088	1
‘Weed_IC Glimmix random Y ar1 Rand Field’	Weeds_gm2_1													1to1_IC	N	Cer_FLW	C_60	N	Grain_Mat	-249.71	82.7797	24	-3.02	0.006	0.3556
‘Weed_IC Glimmix random Y ar1 Rand Field’	Weeds_gm2_1													1to1_IC	N	Cer_FLW	C_60	Y	Cer_FLW	-101.58	82.7797	24	-1.23	0.2317	0.9997
‘Weed_IC Glimmix random Y ar1 Rand Field’	Weeds_gm2_1													1to1_IC	N	Cer_FLW	C_60	Y	Grain_Mat	-254.51	82.7797	24	-3.07	0.0052	0.3259
‘Weed_IC Glimmix random Y ar1 Rand Field’	Weeds_gm2_1													1to1_IC	N	Cer_FLW	Fb_100	N	Cer_FLW	-13.5419	82.7797	24	-0.16	0.8714	1
‘Weed_IC Glimmix random Y ar1 Rand Field’	Weeds_gm2_1													1to1_IC	N	Cer_FLW	Fb_100	N	Grain_Mat	-207.91	82.7797	24	-2.51	0.0192	0.6599
‘Weed_IC Glimmix random Y ar1 Rand Field’	Weeds_gm2_1													1to1_IC	N	Cer_FLW	Fb_100	Y	Cer_FLW	-17.228	82.7797	24	-0.21	0.8369	1
‘Weed_IC Glimmix random Y ar1 Rand Field’	Weeds_gm2_1													1to1_IC	N	Cer_FLW	Fb_100	Y	Grain_Mat	-286.37	82.7797	24	-3.46	0.002	0.1703
‘Weed_IC Glimmix random Y ar1 Rand Field’	Weeds_gm2_1													1to1_IC	N	Cer_FLW	Fb_60	N	Cer_FLW	-74.1384	82.7797	24	-0.9	0.3794	1
‘Weed_IC Glimmix random Y ar1 Rand Field’	Weeds_gm2_1													1to1_IC	N	Cer_FLW	Fb_60	N	Grain_Mat	-373.08	82.7797	24	-4.51	0.0001	0.0195
‘Weed_IC Glimmix random Y ar1 Rand Field’	Weeds_gm2_1													1to1_IC	N	Cer_FLW	Fb_60	Y	Cer_FLW	-200.47	82.7797	24	-2.42	0.0234	0.7149
‘Weed_IC Glimmix random Y ar1 Rand Field’	Weeds_gm2_1													1to1_IC	N	Cer_FLW	Fb_60	Y	Grain_Mat	-461.45	82.7797	24	-5.57	<.0001	0.0016
‘Weed_IC Glimmix random Y ar1 Rand Field’	Weeds_gm2_1													1to1_IC	N	Grain_Mat	1to1_IC	Y	Cer_FLW	-2.0336	82.7797	24	-0.02	0.9806	1
‘Weed_IC Glimmix random Y ar1 Rand Field’	Weeds_gm2_1													1to1_IC	N	Grain_Mat	1to1_IC	Y	Grain_Mat	-39.8011	82.7797	24	-0.48	0.635	1
‘Weed_IC Glimmix random Y ar1 Rand Field’	Weeds_gm2_1													1to1_IC	N	Grain_Mat	2to1_IC	N	Cer_FLW	-8.6699	82.7797	24	-0.1	0.9175	1
‘Weed_IC Glimmix random Y ar1 Rand Field’	Weeds_gm2_1													1to1_IC	N	Grain_Mat	2to1_IC	N	Grain_Mat	-24.612	82.7797	24	-0.3	0.7688	1
‘Weed_IC Glimmix random Y ar1 Rand Field’	Weeds_gm2_1													1to1_IC	N	Grain_Mat	2to1_IC	Y	Cer_FLW	5.0024	82.7797	24	0.06	0.9523	1
‘Weed_IC Glimmix random Y ar1 Rand Field’	Weeds_gm2_1													1to1_IC	N	Grain_Mat	2to1_IC	Y	Grain_Mat	-17.0587	82.7797	24	-0.21	0.8385	1
‘Weed_IC Glimmix random Y ar1 Rand Field’	Weeds_gm2_1													1to1_IC	N	Grain_Mat	C_100	N	Cer_FLW	-6.7282	82.7797	24	-0.08	0.9359	1
‘Weed_IC Glimmix random Y ar1 Rand Field’	Weeds_gm2_1													1to1_IC	N	Grain_Mat	C_100	N	Grain_Mat	-106.94	82.7797	24	-1.29	0.2087	0.9993
‘Weed_IC Glimmix random Y ar1 Rand Field’	Weeds_gm2_1													1to1_IC	N	Grain_Mat	C_100	Y	Cer_FLW	10.1931	82.7797	24	0.12	0.903	1
‘Weed_IC Glimmix random Y ar1 Rand Field’	Weeds_gm2_1													1to1_IC	N	Grain_Mat	C_100	Y	Grain_Mat	-45.4282	82.7797	24	-0.55	0.5882	1
‘Weed_IC Glimmix random Y ar1 Rand Field’	Weeds_gm2_1													1to1_IC	N	Grain_Mat	C_60	N	Cer_FLW	-10.5592	82.7797	24	-0.13	0.8996	1
‘Weed_IC Glimmix random Y ar1 Rand Field’	Weeds_gm2_1													1to1_IC	N	Grain_Mat	C_60	N	Grain_Mat	-240.02	82.7797	24	-2.9	0.0079	0.4203
‘Weed_IC Glimmix random Y ar1 Rand Field’	Weeds_gm2_1													1to1_IC	N	Grain_Mat	C_60	Y	Cer_FLW	-91.8921	82.7797	24	-1.11	0.278	0.9999
‘Weed_IC Glimmix random Y ar1 Rand Field’	Weeds_gm2_1													1to1_IC	N	Grain_Mat	C_60	Y	Grain_Mat	-244.82	82.7797	24	-2.96	0.0069	0.3876
‘Weed_IC Glimmix random Y ar1 Rand Field’	Weeds_gm2_1													1to1_IC	N	Grain_Mat	Fb_100	N	Cer_FLW	-3.8505	82.7797	24	-0.05	0.9633	1
‘Weed_IC Glimmix random Y ar1 Rand Field’	Weeds_gm2_1													1to1_IC	N	Grain_Mat	Fb_100	N	Grain_Mat	-198.22	82.7797	24	-2.39	0.0248	0.7311
‘Weed_IC Glimmix random Y ar1 Rand Field’	Weeds_gm2_1													1to1_IC	N	Grain_Mat	Fb_100	Y	Cer_FLW	-7.5365	82.7797	24	-0.09	0.9282	1
‘Weed_IC Glimmix random Y ar1 Rand Field’	Weeds_gm2_1													1to1_IC	N	Grain_Mat	Fb_100	Y	Grain_Mat	-276.68	82.7797	24	-3.34	0.0027	0.2099
‘Weed_IC Glimmix random Y ar1 Rand Field’	Weeds_gm2_1													1to1_IC	N	Grain_Mat	Fb_60	N	Cer_FLW	-64.4469	82.7797	24	-0.78	0.4439	1
‘Weed_IC Glimmix random Y ar1 Rand Field’	Weeds_gm2_1													1to1_IC	N	Grain_Mat	Fb_60	N	Grain_Mat	-363.39	82.7797	24	-4.39	0.0002	0.0253
‘Weed_IC Glimmix random Y ar1 Rand Field’	Weeds_gm2_1													1to1_IC	N	Grain_Mat	Fb_60	Y	Cer_FLW	-190.78	82.7797	24	-2.3	0.0301	0.782
‘Weed_IC Glimmix random Y ar1 Rand Field’	Weeds_gm2_1													1to1_IC	N	Grain_Mat	Fb_60	Y	Grain_Mat	-451.76	82.7797	24	-5.46	<.0001	0.0022
‘Weed_IC Glimmix random Y ar1 Rand Field’	Weeds_gm2_1													1to1_IC	Y	Cer_FLW	1to1_IC	Y	Grain_Mat	-37.7675	82.7797	24	-0.46	0.6523	1
‘Weed_IC Glimmix random Y ar1 Rand Field’	Weeds_gm2_1													1to1_IC	Y	Cer_FLW	2to1_IC	N	Cer_FLW	-6.6363	82.7797	24	-0.08	0.9368	1
‘Weed_IC Glimmix random Y ar1 Rand Field’	Weeds_gm2_1													1to1_IC	Y	Cer_FLW	2to1_IC	N	Grain_Mat	-22.5784	82.7797	24	-0.27	0.7874	1
‘Weed_IC Glimmix random Y ar1 Rand Field’	Weeds_gm2_1													1to1_IC	Y	Cer_FLW	2to1_IC	Y	Cer_FLW	7.036	82.7797	24	0.08	0.933	1
‘Weed_IC Glimmix random Y ar1 Rand Field’	Weeds_gm2_1													1to1_IC	Y	Cer_FLW	2to1_IC	Y	Grain_Mat	-15.0251	82.7797	24	-0.18	0.8575	1
‘Weed_IC Glimmix random Y ar1 Rand Field’	Weeds_gm2_1													1to1_IC	Y	Cer_FLW	C_100	N	Cer_FLW	-4.6946	82.7797	24	-0.06	0.9552	1
‘Weed_IC Glimmix random Y ar1 Rand Field’	Weeds_gm2_1													1to1_IC	Y	Cer_FLW	C_100	N	Grain_Mat	-104.91	82.7797	24	-1.27	0.2172	0.9995
‘Weed_IC Glimmix random Y ar1 Rand Field’	Weeds_gm2_1													1to1_IC	Y	Cer_FLW	C_100	Y	Cer_FLW	12.2267	82.7797	24	0.15	0.8838	1
‘Weed_IC Glimmix random Y ar1 Rand Field’	Weeds_gm2_1													1to1_IC	Y	Cer_FLW	C_100	Y	Grain_Mat	-43.3946	82.7797	24	-0.52	0.6049	1
‘Weed_IC Glimmix random Y ar1 Rand Field’	Weeds_gm2_1													1to1_IC	Y	Cer_FLW	C_60	N	Cer_FLW	-8.5256	82.7797	24	-0.1	0.9188	1
‘Weed_IC Glimmix random Y ar1 Rand Field’	Weeds_gm2_1													1to1_IC	Y	Cer_FLW	C_60	N	Grain_Mat	-237.99	82.7797	24	-2.87	0.0083	0.4345
‘Weed_IC Glimmix random Y ar1 Rand Field’	Weeds_gm2_1													1to1_IC	Y	Cer_FLW	C_60	Y	Cer_FLW	-89.8585	82.7797	24	-1.09	0.2885	0.9999
‘Weed_IC Glimmix random Y ar1 Rand Field’	Weeds_gm2_1													1to1_IC	Y	Cer_FLW	C_60	Y	Grain_Mat	-242.78	82.7797	24	-2.93	0.0073	0.4013
‘Weed_IC Glimmix random Y ar1 Rand Field’	Weeds_gm2_1													1to1_IC	Y	Cer_FLW	Fb_100	N	Cer_FLW	-1.8169	82.7797	24	-0.02	0.9827	1
‘Weed_IC Glimmix random Y ar1 Rand Field’	Weeds_gm2_1													1to1_IC	Y	Cer_FLW	Fb_100	N	Grain_Mat	-196.19	82.7797	24	-2.37	0.0262	0.7454
‘Weed_IC Glimmix random Y ar1 Rand Field’	Weeds_gm2_1													1to1_IC	Y	Cer_FLW	Fb_100	Y	Cer_FLW	-5.5029	82.7797	24	-0.07	0.9475	1
‘Weed_IC Glimmix random Y ar1 Rand Field’	Weeds_gm2_1													1to1_IC	Y	Cer_FLW	Fb_100	Y	Grain_Mat	-274.65	82.7797	24	-3.32	0.0029	0.219
‘Weed_IC Glimmix random Y ar1 Rand Field’	Weeds_gm2_1													1to1_IC	Y	Cer_FLW	Fb_60	N	Cer_FLW	-62.4133	82.7797	24	-0.75	0.4582	1
‘Weed_IC Glimmix random Y ar1 Rand Field’	Weeds_gm2_1													1to1_IC	Y	Cer_FLW	Fb_60	N	Grain_Mat	-361.36	82.7797	24	-4.37	0.0002	0.0267
‘Weed_IC Glimmix random Y ar1 Rand Field’	Weeds_gm2_1													1to1_IC	Y	Cer_FLW	Fb_60	Y	Cer_FLW	-188.75	82.7797	24	-2.28	0.0318	0.7953
‘Weed_IC Glimmix random Y ar1 Rand Field’	Weeds_gm2_1													1to1_IC	Y	Cer_FLW	Fb_60	Y	Grain_Mat	-449.72	82.7797	24	-5.43	<.0001	0.0023
‘Weed_IC Glimmix random Y ar1 Rand Field’	Weeds_gm2_1													1to1_IC	Y	Grain_Mat	2to1_IC	N	Cer_FLW	31.1313	82.7797	24	0.38	0.7102	1
‘Weed_IC Glimmix random Y ar1 Rand Field’	Weeds_gm2_1													1to1_IC	Y	Grain_Mat	2to1_IC	N	Grain_Mat	15.1892	82.7797	24	0.18	0.856	1
‘Weed_IC Glimmix random Y ar1 Rand Field’	Weeds_gm2_1													1to1_IC	Y	Grain_Mat	2to1_IC	Y	Cer_FLW	44.8035	82.7797	24	0.54	0.5933	1
‘Weed_IC Glimmix random Y ar1 Rand Field’	Weeds_gm2_1													1to1_IC	Y	Grain_Mat	2to1_IC	Y	Grain_Mat	22.7424	82.7797	24	0.27	0.7859	1
‘Weed_IC Glimmix random Y ar1 Rand Field’	Weeds_gm2_1													1to1_IC	Y	Grain_Mat	C_100	N	Cer_FLW	33.0729	82.7797	24	0.4	0.693	1
‘Weed_IC Glimmix random Y ar1 Rand Field’	Weeds_gm2_1													1to1_IC	Y	Grain_Mat	C_100	N	Grain_Mat	-67.1437	82.7797	24	-0.81	0.4253	1
‘Weed_IC Glimmix random Y ar1 Rand Field’	Weeds_gm2_1													1to1_IC	Y	Grain_Mat	C_100	Y	Cer_FLW	49.9942	82.7797	24	0.6	0.5515	1
‘Weed_IC Glimmix random Y ar1 Rand Field’	Weeds_gm2_1													1to1_IC	Y	Grain_Mat	C_100	Y	Grain_Mat	-5.6271	82.7797	24	-0.07	0.9464	1
‘Weed_IC Glimmix random Y ar1 Rand Field’	Weeds_gm2_1													1to1_IC	Y	Grain_Mat	C_60	N	Cer_FLW	29.2419	82.7797	24	0.35	0.727	1
‘Weed_IC Glimmix random Y ar1 Rand Field’	Weeds_gm2_1													1to1_IC	Y	Grain_Mat	C_60	N	Grain_Mat	-200.22	82.7797	24	-2.42	0.0235	0.7167
‘Weed_IC Glimmix random Y ar1 Rand Field’	Weeds_gm2_1													1to1_IC	Y	Grain_Mat	C_60	Y	Cer_FLW	-52.091	82.7797	24	-0.63	0.5351	1
‘Weed_IC Glimmix random Y ar1 Rand Field’	Weeds_gm2_1													1to1_IC	Y	Grain_Mat	C_60	Y	Grain_Mat	-205.02	82.7797	24	-2.48	0.0207	0.6816
‘Weed_IC Glimmix random Y ar1 Rand Field’	Weeds_gm2_1													1to1_IC	Y	Grain_Mat	Fb_100	N	Cer_FLW	35.9507	82.7797	24	0.43	0.668	1
‘Weed_IC Glimmix random Y ar1 Rand Field’	Weeds_gm2_1													1to1_IC	Y	Grain_Mat	Fb_100	N	Grain_Mat	-158.42	82.7797	24	-1.91	0.0677	0.9416
‘Weed_IC Glimmix random Y ar1 Rand Field’	Weeds_gm2_1													1to1_IC	Y	Grain_Mat	Fb_100	Y	Cer_FLW	32.2646	82.7797	24	0.39	0.7001	1
‘Weed_IC Glimmix random Y ar1 Rand Field’	Weeds_gm2_1													1to1_IC	Y	Grain_Mat	Fb_100	Y	Grain_Mat	-236.88	82.7797	24	-2.86	0.0086	0.4424
‘Weed_IC Glimmix random Y ar1 Rand Field’	Weeds_gm2_1													1to1_IC	Y	Grain_Mat	Fb_60	N	Cer_FLW	-24.6458	82.7797	24	-0.3	0.7685	1
‘Weed_IC Glimmix random Y ar1 Rand Field’	Weeds_gm2_1													1to1_IC	Y	Grain_Mat	Fb_60	N	Grain_Mat	-323.59	82.7797	24	-3.91	0.0007	0.0709
‘Weed_IC Glimmix random Y ar1 Rand Field’	Weeds_gm2_1													1to1_IC	Y	Grain_Mat	Fb_60	Y	Cer_FLW	-150.98	82.7797	24	-1.82	0.0806	0.9617
‘Weed_IC Glimmix random Y ar1 Rand Field’	Weeds_gm2_1													1to1_IC	Y	Grain_Mat	Fb_60	Y	Grain_Mat	-411.96	82.7797	24	-4.98	<.0001	0.0067
‘Weed_IC Glimmix random Y ar1 Rand Field’	Weeds_gm2_1													2to1_IC	N	Cer_FLW	2to1_IC	N	Grain_Mat	-15.9421	82.7797	24	-0.19	0.8489	1
‘Weed_IC Glimmix random Y ar1 Rand Field’	Weeds_gm2_1													2to1_IC	N	Cer_FLW	2to1_IC	Y	Cer_FLW	13.6722	82.7797	24	0.17	0.8702	1
‘Weed_IC Glimmix random Y ar1 Rand Field’	Weeds_gm2_1													2to1_IC	N	Cer_FLW	2to1_IC	Y	Grain_Mat	-8.3889	82.7797	24	-0.1	0.9201	1
‘Weed_IC Glimmix random Y ar1 Rand Field’	Weeds_gm2_1													2to1_IC	N	Cer_FLW	C_100	N	Cer_FLW	1.9417	82.7797	24	0.02	0.9815	1
‘Weed_IC Glimmix random Y ar1 Rand Field’	Weeds_gm2_1													2to1_IC	N	Cer_FLW	C_100	N	Grain_Mat	-98.275	82.7797	24	-1.19	0.2468	0.9998
‘Weed_IC Glimmix random Y ar1 Rand Field’	Weeds_gm2_1													2to1_IC	N	Cer_FLW	C_100	Y	Cer_FLW	18.863	82.7797	24	0.23	0.8217	1
‘Weed_IC Glimmix random Y ar1 Rand Field’	Weeds_gm2_1													2to1_IC	N	Cer_FLW	C_100	Y	Grain_Mat	-36.7583	82.7797	24	-0.44	0.661	1
‘Weed_IC Glimmix random Y ar1 Rand Field’	Weeds_gm2_1													2to1_IC	N	Cer_FLW	C_60	N	Cer_FLW	-1.8893	82.7797	24	-0.02	0.982	1
‘Weed_IC Glimmix random Y ar1 Rand Field’	Weeds_gm2_1													2to1_IC	N	Cer_FLW	C_60	N	Grain_Mat	-231.35	82.7797	24	-2.79	0.0101	0.4824
‘Weed_IC Glimmix random Y ar1 Rand Field’	Weeds_gm2_1													2to1_IC	N	Cer_FLW	C_60	Y	Cer_FLW	-83.2222	82.7797	24	-1.01	0.3248	1
‘Weed_IC Glimmix random Y ar1 Rand Field’	Weeds_gm2_1													2to1_IC	N	Cer_FLW	C_60	Y	Grain_Mat	-236.15	82.7797	24	-2.85	0.0088	0.4476
‘Weed_IC Glimmix random Y ar1 Rand Field’	Weeds_gm2_1													2to1_IC	N	Cer_FLW	Fb_100	N	Cer_FLW	4.8194	82.7797	24	0.06	0.9541	1
‘Weed_IC Glimmix random Y ar1 Rand Field’	Weeds_gm2_1													2to1_IC	N	Cer_FLW	Fb_100	N	Grain_Mat	-189.55	82.7797	24	-2.29	0.0311	0.7901
‘Weed_IC Glimmix random Y ar1 Rand Field’	Weeds_gm2_1													2to1_IC	N	Cer_FLW	Fb_100	Y	Cer_FLW	1.1333	82.7797	24	0.01	0.9892	1
‘Weed_IC Glimmix random Y ar1 Rand Field’	Weeds_gm2_1													2to1_IC	N	Cer_FLW	Fb_100	Y	Grain_Mat	-268.01	82.7797	24	-3.24	0.0035	0.251
‘Weed_IC Glimmix random Y ar1 Rand Field’	Weeds_gm2_1													2to1_IC	N	Cer_FLW	Fb_60	N	Cer_FLW	-55.777	82.7797	24	-0.67	0.5069	1
‘Weed_IC Glimmix random Y ar1 Rand Field’	Weeds_gm2_1													2to1_IC	N	Cer_FLW	Fb_60	N	Grain_Mat	-354.72	82.7797	24	-4.29	0.0003	0.0318
‘Weed_IC Glimmix random Y ar1 Rand Field’	Weeds_gm2_1													2to1_IC	N	Cer_FLW	Fb_60	Y	Cer_FLW	-182.11	82.7797	24	-2.2	0.0377	0.8358
‘Weed_IC Glimmix random Y ar1 Rand Field’	Weeds_gm2_1													2to1_IC	N	Cer_FLW	Fb_60	Y	Grain_Mat	-443.09	82.7797	24	-5.35	<.0001	0.0028
‘Weed_IC Glimmix random Y ar1 Rand Field’	Weeds_gm2_1													2to1_IC	N	Grain_Mat	2to1_IC	Y	Cer_FLW	29.6143	82.7797	24	0.36	0.7237	1
‘Weed_IC Glimmix random Y ar1 Rand Field’	Weeds_gm2_1													2to1_IC	N	Grain_Mat	2to1_IC	Y	Grain_Mat	7.5532	82.7797	24	0.09	0.9281	1
‘Weed_IC Glimmix random Y ar1 Rand Field’	Weeds_gm2_1													2to1_IC	N	Grain_Mat	C_100	N	Cer_FLW	17.8838	82.7797	24	0.22	0.8308	1
‘Weed_IC Glimmix random Y ar1 Rand Field’	Weeds_gm2_1													2to1_IC	N	Grain_Mat	C_100	N	Grain_Mat	-82.3329	82.7797	24	-0.99	0.3299	1
‘Weed_IC Glimmix random Y ar1 Rand Field’	Weeds_gm2_1													2to1_IC	N	Grain_Mat	C_100	Y	Cer_FLW	34.8051	82.7797	24	0.42	0.6779	1
‘Weed_IC Glimmix random Y ar1 Rand Field’	Weeds_gm2_1													2to1_IC	N	Grain_Mat	C_100	Y	Grain_Mat	-20.8162	82.7797	24	-0.25	0.8036	1
‘Weed_IC Glimmix random Y ar1 Rand Field’	Weeds_gm2_1													2to1_IC	N	Grain_Mat	C_60	N	Cer_FLW	14.0528	82.7797	24	0.17	0.8666	1
‘Weed_IC Glimmix random Y ar1 Rand Field’	Weeds_gm2_1													2to1_IC	N	Grain_Mat	C_60	N	Grain_Mat	-215.41	82.7797	24	-2.6	0.0156	0.6029
‘Weed_IC Glimmix random Y ar1 Rand Field’	Weeds_gm2_1													2to1_IC	N	Grain_Mat	C_60	Y	Cer_FLW	-67.2801	82.7797	24	-0.81	0.4243	1
‘Weed_IC Glimmix random Y ar1 Rand Field’	Weeds_gm2_1													2to1_IC	N	Grain_Mat	C_60	Y	Grain_Mat	-220.2	82.7797	24	-2.66	0.0137	0.5662
‘Weed_IC Glimmix random Y ar1 Rand Field’	Weeds_gm2_1													2to1_IC	N	Grain_Mat	Fb_100	N	Cer_FLW	20.7615	82.7797	24	0.25	0.8041	1
‘Weed_IC Glimmix random Y ar1 Rand Field’	Weeds_gm2_1													2to1_IC	N	Grain_Mat	Fb_100	N	Grain_Mat	-173.61	82.7797	24	-2.1	0.0467	0.8811
‘Weed_IC Glimmix random Y ar1 Rand Field’	Weeds_gm2_1													2to1_IC	N	Grain_Mat	Fb_100	Y	Cer_FLW	17.0754	82.7797	24	0.21	0.8383	1
‘Weed_IC Glimmix random Y ar1 Rand Field’	Weeds_gm2_1													2to1_IC	N	Grain_Mat	Fb_100	Y	Grain_Mat	-252.07	82.7797	24	-3.05	0.0056	0.3408
‘Weed_IC Glimmix random Y ar1 Rand Field’	Weeds_gm2_1													2to1_IC	N	Grain_Mat	Fb_60	N	Cer_FLW	-39.8349	82.7797	24	-0.48	0.6347	1
‘Weed_IC Glimmix random Y ar1 Rand Field’	Weeds_gm2_1													2to1_IC	N	Grain_Mat	Fb_60	N	Grain_Mat	-338.78	82.7797	24	-4.09	0.0004	0.0482
‘Weed_IC Glimmix random Y ar1 Rand Field’	Weeds_gm2_1													2to1_IC	N	Grain_Mat	Fb_60	Y	Cer_FLW	-166.17	82.7797	24	-2.01	0.0561	0.9141
‘Weed_IC Glimmix random Y ar1 Rand Field’	Weeds_gm2_1													2to1_IC	N	Grain_Mat	Fb_60	Y	Grain_Mat	-427.15	82.7797	24	-5.16	<.0001	0.0043
‘Weed_IC Glimmix random Y ar1 Rand Field’	Weeds_gm2_1													2to1_IC	Y	Cer_FLW	2to1_IC	Y	Grain_Mat	-22.0611	82.7797	24	-0.27	0.7921	1
‘Weed_IC Glimmix random Y ar1 Rand Field’	Weeds_gm2_1													2to1_IC	Y	Cer_FLW	C_100	N	Cer_FLW	-11.7306	82.7797	24	-0.14	0.8885	1
‘Weed_IC Glimmix random Y ar1 Rand Field’	Weeds_gm2_1													2to1_IC	Y	Cer_FLW	C_100	N	Grain_Mat	-111.95	82.7797	24	-1.35	0.1889	0.9987
‘Weed_IC Glimmix random Y ar1 Rand Field’	Weeds_gm2_1													2to1_IC	Y	Cer_FLW	C_100	Y	Cer_FLW	5.1908	82.7797	24	0.06	0.9505	1
‘Weed_IC Glimmix random Y ar1 Rand Field’	Weeds_gm2_1													2to1_IC	Y	Cer_FLW	C_100	Y	Grain_Mat	-50.4306	82.7797	24	-0.61	0.5481	1
‘Weed_IC Glimmix random Y ar1 Rand Field’	Weeds_gm2_1													2to1_IC	Y	Cer_FLW	C_60	N	Cer_FLW	-15.5616	82.7797	24	-0.19	0.8525	1
‘Weed_IC Glimmix random Y ar1 Rand Field’	Weeds_gm2_1													2to1_IC	Y	Cer_FLW	C_60	N	Grain_Mat	-245.02	82.7797	24	-2.96	0.0068	0.3862
‘Weed_IC Glimmix random Y ar1 Rand Field’	Weeds_gm2_1													2to1_IC	Y	Cer_FLW	C_60	Y	Cer_FLW	-96.8944	82.7797	24	-1.17	0.2533	0.9998
‘Weed_IC Glimmix random Y ar1 Rand Field’	Weeds_gm2_1													2to1_IC	Y	Cer_FLW	C_60	Y	Grain_Mat	-249.82	82.7797	24	-3.02	0.0059	0.355
‘Weed_IC Glimmix random Y ar1 Rand Field’	Weeds_gm2_1													2to1_IC	Y	Cer_FLW	Fb_100	N	Cer_FLW	-8.8528	82.7797	24	-0.11	0.9157	1
‘Weed_IC Glimmix random Y ar1 Rand Field’	Weeds_gm2_1													2to1_IC	Y	Cer_FLW	Fb_100	N	Grain_Mat	-203.22	82.7797	24	-2.45	0.0217	0.6948
‘Weed_IC Glimmix random Y ar1 Rand Field’	Weeds_gm2_1													2to1_IC	Y	Cer_FLW	Fb_100	Y	Cer_FLW	-12.5389	82.7797	24	-0.15	0.8809	1
‘Weed_IC Glimmix random Y ar1 Rand Field’	Weeds_gm2_1													2to1_IC	Y	Cer_FLW	Fb_100	Y	Grain_Mat	-281.68	82.7797	24	-3.4	0.0023	0.1886
‘Weed_IC Glimmix random Y ar1 Rand Field’	Weeds_gm2_1													2to1_IC	Y	Cer_FLW	Fb_60	N	Cer_FLW	-69.4493	82.7797	24	-0.84	0.4098	1
‘Weed_IC Glimmix random Y ar1 Rand Field’	Weeds_gm2_1													2to1_IC	Y	Cer_FLW	Fb_60	N	Grain_Mat	-368.39	82.7797	24	-4.45	0.0002	0.0221
‘Weed_IC Glimmix random Y ar1 Rand Field’	Weeds_gm2_1													2to1_IC	Y	Cer_FLW	Fb_60	Y	Cer_FLW	-195.78	82.7797	24	-2.37	0.0264	0.7482
‘Weed_IC Glimmix random Y ar1 Rand Field’	Weeds_gm2_1													2to1_IC	Y	Cer_FLW	Fb_60	Y	Grain_Mat	-456.76	82.7797	24	-5.52	<.0001	0.0019
‘Weed_IC Glimmix random Y ar1 Rand Field’	Weeds_gm2_1													2to1_IC	Y	Grain_Mat	C_100	N	Cer_FLW	10.3306	82.7797	24	0.12	0.9017	1
‘Weed_IC Glimmix random Y ar1 Rand Field’	Weeds_gm2_1													2to1_IC	Y	Grain_Mat	C_100	N	Grain_Mat	-89.8861	82.7797	24	-1.09	0.2883	0.9999
‘Weed_IC Glimmix random Y ar1 Rand Field’	Weeds_gm2_1													2to1_IC	Y	Grain_Mat	C_100	Y	Cer_FLW	27.2519	82.7797	24	0.33	0.7449	1
‘Weed_IC Glimmix random Y ar1 Rand Field’	Weeds_gm2_1													2to1_IC	Y	Grain_Mat	C_100	Y	Grain_Mat	-28.3694	82.7797	24	-0.34	0.7348	1
‘Weed_IC Glimmix random Y ar1 Rand Field’	Weeds_gm2_1													2to1_IC	Y	Grain_Mat	C_60	N	Cer_FLW	6.4996	82.7797	24	0.08	0.9381	1
‘Weed_IC Glimmix random Y ar1 Rand Field’	Weeds_gm2_1													2to1_IC	Y	Grain_Mat	C_60	N	Grain_Mat	-222.96	82.7797	24	-2.69	0.0127	0.5452
‘Weed_IC Glimmix random Y ar1 Rand Field’	Weeds_gm2_1													2to1_IC	Y	Grain_Mat	C_60	Y	Cer_FLW	-74.8333	82.7797	24	-0.9	0.375	1
‘Weed_IC Glimmix random Y ar1 Rand Field’	Weeds_gm2_1													2to1_IC	Y	Grain_Mat	C_60	Y	Grain_Mat	-227.76	82.7797	24	-2.75	0.0111	0.5091
‘Weed_IC Glimmix random Y ar1 Rand Field’	Weeds_gm2_1													2to1_IC	Y	Grain_Mat	Fb_100	N	Cer_FLW	13.2083	82.7797	24	0.16	0.8746	1
‘Weed_IC Glimmix random Y ar1 Rand Field’	Weeds_gm2_1													2to1_IC	Y	Grain_Mat	Fb_100	N	Grain_Mat	-181.16	82.7797	24	-2.19	0.0386	0.8412
‘Weed_IC Glimmix random Y ar1 Rand Field’	Weeds_gm2_1													2to1_IC	Y	Grain_Mat	Fb_100	Y	Cer_FLW	9.5222	82.7797	24	0.12	0.9094	1
‘Weed_IC Glimmix random Y ar1 Rand Field’	Weeds_gm2_1													2to1_IC	Y	Grain_Mat	Fb_100	Y	Grain_Mat	-259.62	82.7797	24	-3.14	0.0045	0.296
‘Weed_IC Glimmix random Y ar1 Rand Field’	Weeds_gm2_1													2to1_IC	Y	Grain_Mat	Fb_60	N	Cer_FLW	-47.3882	82.7797	24	-0.57	0.5723	1
‘Weed_IC Glimmix random Y ar1 Rand Field’	Weeds_gm2_1													2to1_IC	Y	Grain_Mat	Fb_60	N	Grain_Mat	-346.33	82.7797	24	-4.18	0.0003	0.0397
‘Weed_IC Glimmix random Y ar1 Rand Field’	Weeds_gm2_1													2to1_IC	Y	Grain_Mat	Fb_60	Y	Cer_FLW	-173.72	82.7797	24	-2.1	0.0466	0.8805
‘Weed_IC Glimmix random Y ar1 Rand Field’	Weeds_gm2_1													2to1_IC	Y	Grain_Mat	Fb_60	Y	Grain_Mat	-434.7	82.7797	24	-5.25	<.0001	0.0035
‘Weed_IC Glimmix random Y ar1 Rand Field’	Weeds_gm2_1													C_100	N	Cer_FLW	C_100	N	Grain_Mat	-100.22	82.7797	24	-1.21	0.2378	0.9997
‘Weed_IC Glimmix random Y ar1 Rand Field’	Weeds_gm2_1													C_100	N	Cer_FLW	C_100	Y	Cer_FLW	16.9213	82.7797	24	0.2	0.8398	1
‘Weed_IC Glimmix random Y ar1 Rand Field’	Weeds_gm2_1													C_100	N	Cer_FLW	C_100	Y	Grain_Mat	-38.7	82.7797	24	-0.47	0.6444	1
‘Weed_IC Glimmix random Y ar1 Rand Field’	Weeds_gm2_1													C_100	N	Cer_FLW	C_60	N	Cer_FLW	-3.831	82.7797	24	-0.05	0.9635	1
‘Weed_IC Glimmix random Y ar1 Rand Field’	Weeds_gm2_1													C_100	N	Cer_FLW	C_60	N	Grain_Mat	-233.29	82.7797	24	-2.82	0.0095	0.4682
‘Weed_IC Glimmix random Y ar1 Rand Field’	Weeds_gm2_1													C_100	N	Cer_FLW	C_60	Y	Cer_FLW	-85.1639	82.7797	24	-1.03	0.3138	1
‘Weed_IC Glimmix random Y ar1 Rand Field’	Weeds_gm2_1													C_100	N	Cer_FLW	C_60	Y	Grain_Mat	-238.09	82.7797	24	-2.88	0.0083	0.4338
‘Weed_IC Glimmix random Y ar1 Rand Field’	Weeds_gm2_1													C_100	N	Cer_FLW	Fb_100	N	Cer_FLW	2.8777	82.7797	24	0.03	0.9726	1
‘Weed_IC Glimmix random Y ar1 Rand Field’	Weeds_gm2_1													C_100	N	Cer_FLW	Fb_100	N	Grain_Mat	-191.49	82.7797	24	-2.31	0.0296	0.7774
‘Weed_IC Glimmix random Y ar1 Rand Field’	Weeds_gm2_1													C_100	N	Cer_FLW	Fb_100	Y	Cer_FLW	-0.8083	82.7797	24	-0.01	0.9923	1
‘Weed_IC Glimmix random Y ar1 Rand Field’	Weeds_gm2_1													C_100	N	Cer_FLW	Fb_100	Y	Grain_Mat	-269.95	82.7797	24	-3.26	0.0033	0.2413
‘Weed_IC Glimmix random Y ar1 Rand Field’	Weeds_gm2_1													C_100	N	Cer_FLW	Fb_60	N	Cer_FLW	-57.7187	82.7797	24	-0.7	0.4923	1
‘Weed_IC Glimmix random Y ar1 Rand Field’	Weeds_gm2_1													C_100	N	Cer_FLW	Fb_60	N	Grain_Mat	-356.66	82.7797	24	-4.31	0.0002	0.0302
‘Weed_IC Glimmix random Y ar1 Rand Field’	Weeds_gm2_1													C_100	N	Cer_FLW	Fb_60	Y	Cer_FLW	-184.05	82.7797	24	-2.22	0.0359	0.8244
‘Weed_IC Glimmix random Y ar1 Rand Field’	Weeds_gm2_1													C_100	N	Cer_FLW	Fb_60	Y	Grain_Mat	-445.03	82.7797	24	-5.38	<.0001	0.0026
‘Weed_IC Glimmix random Y ar1 Rand Field’	Weeds_gm2_1													C_100	N	Grain_Mat	C_100	Y	Cer_FLW	117.14	82.7797	24	1.42	0.1699	0.9976
‘Weed_IC Glimmix random Y ar1 Rand Field’	Weeds_gm2_1													C_100	N	Grain_Mat	C_100	Y	Grain_Mat	61.5167	82.7797	24	0.74	0.4646	1
‘Weed_IC Glimmix random Y ar1 Rand Field’	Weeds_gm2_1													C_100	N	Grain_Mat	C_60	N	Cer_FLW	96.3857	82.7797	24	1.16	0.2557	0.9998
‘Weed_IC Glimmix random Y ar1 Rand Field’	Weeds_gm2_1													C_100	N	Grain_Mat	C_60	N	Grain_Mat	-133.08	82.7797	24	-1.61	0.121	0.9892
‘Weed_IC Glimmix random Y ar1 Rand Field’	Weeds_gm2_1													C_100	N	Grain_Mat	C_60	Y	Cer_FLW	15.0528	82.7797	24	0.18	0.8572	1
‘Weed_IC Glimmix random Y ar1 Rand Field’	Weeds_gm2_1													C_100	N	Grain_Mat	C_60	Y	Grain_Mat	-137.87	82.7797	24	-1.67	0.1088	0.9843
‘Weed_IC Glimmix random Y ar1 Rand Field’	Weeds_gm2_1													C_100	N	Grain_Mat	Fb_100	N	Cer_FLW	103.09	82.7797	24	1.25	0.225	0.9996
‘Weed_IC Glimmix random Y ar1 Rand Field’	Weeds_gm2_1													C_100	N	Grain_Mat	Fb_100	N	Grain_Mat	-91.2741	82.7797	24	-1.1	0.2811	0.9999
‘Weed_IC Glimmix random Y ar1 Rand Field’	Weeds_gm2_1													C_100	N	Grain_Mat	Fb_100	Y	Cer_FLW	99.4083	82.7797	24	1.2	0.2415	0.9998
‘Weed_IC Glimmix random Y ar1 Rand Field’	Weeds_gm2_1													C_100	N	Grain_Mat	Fb_100	Y	Grain_Mat	-169.74	82.7797	24	-2.05	0.0514	0.8991
‘Weed_IC Glimmix random Y ar1 Rand Field’	Weeds_gm2_1													C_100	N	Grain_Mat	Fb_60	N	Cer_FLW	42.498	82.7797	24	0.51	0.6124	1
‘Weed_IC Glimmix random Y ar1 Rand Field’	Weeds_gm2_1													C_100	N	Grain_Mat	Fb_60	N	Grain_Mat	-256.45	82.7797	24	-3.1	0.0049	0.3143
‘Weed_IC Glimmix random Y ar1 Rand Field’	Weeds_gm2_1													C_100	N	Grain_Mat	Fb_60	Y	Cer_FLW	-83.8373	82.7797	24	-1.01	0.3213	1
‘Weed_IC Glimmix random Y ar1 Rand Field’	Weeds_gm2_1													C_100	N	Grain_Mat	Fb_60	Y	Grain_Mat	-344.81	82.7797	24	-4.17	0.0003	0.0413
‘Weed_IC Glimmix random Y ar1 Rand Field’	Weeds_gm2_1													C_100	Y	Cer_FLW	C_100	Y	Grain_Mat	-55.6213	82.7797	24	-0.67	0.5081	1
‘Weed_IC Glimmix random Y ar1 Rand Field’	Weeds_gm2_1													C_100	Y	Cer_FLW	C_60	N	Cer_FLW	-20.7523	82.7797	24	-0.25	0.8042	1
‘Weed_IC Glimmix random Y ar1 Rand Field’	Weeds_gm2_1													C_100	Y	Cer_FLW	C_60	N	Grain_Mat	-250.21	82.7797	24	-3.02	0.0059	0.3525
‘Weed_IC Glimmix random Y ar1 Rand Field’	Weeds_gm2_1													C_100	Y	Cer_FLW	C_60	Y	Cer_FLW	-102.09	82.7797	24	-1.23	0.2294	0.9996
‘Weed_IC Glimmix random Y ar1 Rand Field’	Weeds_gm2_1													C_100	Y	Cer_FLW	C_60	Y	Grain_Mat	-255.01	82.7797	24	-3.08	0.0051	0.3229
‘Weed_IC Glimmix random Y ar1 Rand Field’	Weeds_gm2_1													C_100	Y	Cer_FLW	Fb_100	N	Cer_FLW	-14.0436	82.7797	24	-0.17	0.8667	1
‘Weed_IC Glimmix random Y ar1 Rand Field’	Weeds_gm2_1													C_100	Y	Cer_FLW	Fb_100	N	Grain_Mat	-208.41	82.7797	24	-2.52	0.0189	0.6561
‘Weed_IC Glimmix random Y ar1 Rand Field’	Weeds_gm2_1													C_100	Y	Cer_FLW	Fb_100	Y	Cer_FLW	-17.7296	82.7797	24	-0.21	0.8322	1
‘Weed_IC Glimmix random Y ar1 Rand Field’	Weeds_gm2_1													C_100	Y	Cer_FLW	Fb_100	Y	Grain_Mat	-286.88	82.7797	24	-3.47	0.002	0.1684
‘Weed_IC Glimmix random Y ar1 Rand Field’	Weeds_gm2_1													C_100	Y	Cer_FLW	Fb_60	N	Cer_FLW	-74.64	82.7797	24	-0.9	0.3762	1
‘Weed_IC Glimmix random Y ar1 Rand Field’	Weeds_gm2_1													C_100	Y	Cer_FLW	Fb_60	N	Grain_Mat	-373.58	82.7797	24	-4.51	0.0001	0.0192
‘Weed_IC Glimmix random Y ar1 Rand Field’	Weeds_gm2_1													C_100	Y	Cer_FLW	Fb_60	Y	Cer_FLW	-200.98	82.7797	24	-2.43	0.0231	0.7113
‘Weed_IC Glimmix random Y ar1 Rand Field’	Weeds_gm2_1													C_100	Y	Cer_FLW	Fb_60	Y	Grain_Mat	-461.95	82.7797	24	-5.58	<.0001	0.0016
‘Weed_IC Glimmix random Y ar1 Rand Field’	Weeds_gm2_1													C_100	Y	Grain_Mat	C_60	N	Cer_FLW	34.869	82.7797	24	0.42	0.6773	1
‘Weed_IC Glimmix random Y ar1 Rand Field’	Weeds_gm2_1													C_100	Y	Grain_Mat	C_60	N	Grain_Mat	-194.59	82.7797	24	-2.35	0.0273	0.7564
‘Weed_IC Glimmix random Y ar1 Rand Field’	Weeds_gm2_1													C_100	Y	Grain_Mat	C_60	Y	Cer_FLW	-46.4639	82.7797	24	-0.56	0.5798	1
‘Weed_IC Glimmix random Y ar1 Rand Field’	Weeds_gm2_1													C_100	Y	Grain_Mat	C_60	Y	Grain_Mat	-199.39	82.7797	24	-2.41	0.024	0.7227
‘Weed_IC Glimmix random Y ar1 Rand Field’	Weeds_gm2_1													C_100	Y	Grain_Mat	Fb_100	N	Cer_FLW	41.5777	82.7797	24	0.5	0.6201	1
‘Weed_IC Glimmix random Y ar1 Rand Field’	Weeds_gm2_1													C_100	Y	Grain_Mat	Fb_100	N	Grain_Mat	-152.79	82.7797	24	-1.85	0.0773	0.9573
‘Weed_IC Glimmix random Y ar1 Rand Field’	Weeds_gm2_1													C_100	Y	Grain_Mat	Fb_100	Y	Cer_FLW	37.8917	82.7797	24	0.46	0.6513	1
‘Weed_IC Glimmix random Y ar1 Rand Field’	Weeds_gm2_1													C_100	Y	Grain_Mat	Fb_100	Y	Grain_Mat	-231.25	82.7797	24	-2.79	0.0101	0.4831
‘Weed_IC Glimmix random Y ar1 Rand Field’	Weeds_gm2_1													C_100	Y	Grain_Mat	Fb_60	N	Cer_FLW	-19.0187	82.7797	24	-0.23	0.8202	1
‘Weed_IC Glimmix random Y ar1 Rand Field’	Weeds_gm2_1													C_100	Y	Grain_Mat	Fb_60	N	Grain_Mat	-317.96	82.7797	24	-3.84	0.0008	0.0814
‘Weed_IC Glimmix random Y ar1 Rand Field’	Weeds_gm2_1													C_100	Y	Grain_Mat	Fb_60	Y	Cer_FLW	-145.35	82.7797	24	-1.76	0.0919	0.9732
‘Weed_IC Glimmix random Y ar1 Rand Field’	Weeds_gm2_1													C_100	Y	Grain_Mat	Fb_60	Y	Grain_Mat	-406.33	82.7797	24	-4.91	<.0001	0.0078
‘Weed_IC Glimmix random Y ar1 Rand Field’	Weeds_gm2_1													C_60	N	Cer_FLW	C_60	N	Grain_Mat	-229.46	82.7797	24	-2.77	0.0106	0.4964
‘Weed_IC Glimmix random Y ar1 Rand Field’	Weeds_gm2_1													C_60	N	Cer_FLW	C_60	Y	Cer_FLW	-81.3329	82.7797	24	-0.98	0.3356	1
‘Weed_IC Glimmix random Y ar1 Rand Field’	Weeds_gm2_1													C_60	N	Cer_FLW	C_60	Y	Grain_Mat	-234.26	82.7797	24	-2.83	0.0093	0.4612
‘Weed_IC Glimmix random Y ar1 Rand Field’	Weeds_gm2_1													C_60	N	Cer_FLW	Fb_100	N	Cer_FLW	6.7087	82.7797	24	0.08	0.9361	1
‘Weed_IC Glimmix random Y ar1 Rand Field’	Weeds_gm2_1													C_60	N	Cer_FLW	Fb_100	N	Grain_Mat	-187.66	82.7797	24	-2.27	0.0327	0.8022
‘Weed_IC Glimmix random Y ar1 Rand Field’	Weeds_gm2_1													C_60	N	Cer_FLW	Fb_100	Y	Cer_FLW	3.0227	82.7797	24	0.04	0.9712	1
‘Weed_IC Glimmix random Y ar1 Rand Field’	Weeds_gm2_1													C_60	N	Cer_FLW	Fb_100	Y	Grain_Mat	-266.12	82.7797	24	-3.21	0.0037	0.2607
‘Weed_IC Glimmix random Y ar1 Rand Field’	Weeds_gm2_1													C_60	N	Cer_FLW	Fb_60	N	Cer_FLW	-53.8877	82.7797	24	-0.65	0.5212	1
‘Weed_IC Glimmix random Y ar1 Rand Field’	Weeds_gm2_1													C_60	N	Cer_FLW	Fb_60	N	Grain_Mat	-352.83	82.7797	24	-4.26	0.0003	0.0334
‘Weed_IC Glimmix random Y ar1 Rand Field’	Weeds_gm2_1													C_60	N	Cer_FLW	Fb_60	Y	Cer_FLW	-180.22	82.7797	24	-2.18	0.0395	0.8465
‘Weed_IC Glimmix random Y ar1 Rand Field’	Weeds_gm2_1													C_60	N	Cer_FLW	Fb_60	Y	Grain_Mat	-441.2	82.7797	24	-5.33	<.0001	0.0029
‘Weed_IC Glimmix random Y ar1 Rand Field’	Weeds_gm2_1													C_60	N	Grain_Mat	C_60	Y	Cer_FLW	148.13	82.7797	24	1.79	0.0862	0.9679
‘Weed_IC Glimmix random Y ar1 Rand Field’	Weeds_gm2_1													C_60	N	Grain_Mat	C_60	Y	Grain_Mat	-4.7955	82.7797	24	-0.06	0.9543	1
‘Weed_IC Glimmix random Y ar1 Rand Field’	Weeds_gm2_1													C_60	N	Grain_Mat	Fb_100	N	Cer_FLW	236.17	82.7797	24	2.85	0.0088	0.4474
‘Weed_IC Glimmix random Y ar1 Rand Field’	Weeds_gm2_1													C_60	N	Grain_Mat	Fb_100	N	Grain_Mat	41.8024	82.7797	24	0.5	0.6182	1
‘Weed_IC Glimmix random Y ar1 Rand Field’	Weeds_gm2_1													C_60	N	Grain_Mat	Fb_100	Y	Cer_FLW	232.48	82.7797	24	2.81	0.0097	0.4741
‘Weed_IC Glimmix random Y ar1 Rand Field’	Weeds_gm2_1													C_60	N	Grain_Mat	Fb_100	Y	Grain_Mat	-36.6606	82.7797	24	-0.44	0.6618	1
‘Weed_IC Glimmix random Y ar1 Rand Field’	Weeds_gm2_1													C_60	N	Grain_Mat	Fb_60	N	Cer_FLW	175.57	82.7797	24	2.12	0.0444	0.8713
‘Weed_IC Glimmix random Y ar1 Rand Field’	Weeds_gm2_1													C_60	N	Grain_Mat	Fb_60	N	Grain_Mat	-123.37	82.7797	24	-1.49	0.1492	0.9955
‘Weed_IC Glimmix random Y ar1 Rand Field’	Weeds_gm2_1													C_60	N	Grain_Mat	Fb_60	Y	Cer_FLW	49.2392	82.7797	24	0.59	0.5575	1
‘Weed_IC Glimmix random Y ar1 Rand Field’	Weeds_gm2_1													C_60	N	Grain_Mat	Fb_60	Y	Grain_Mat	-211.74	82.7797	24	-2.56	0.0173	0.6309
‘Weed_IC Glimmix random Y ar1 Rand Field’	Weeds_gm2_1													C_60	Y	Cer_FLW	C_60	Y	Grain_Mat	-152.92	82.7797	24	-1.85	0.0771	0.957
‘Weed_IC Glimmix random Y ar1 Rand Field’	Weeds_gm2_1													C_60	Y	Cer_FLW	Fb_100	N	Cer_FLW	88.0416	82.7797	24	1.06	0.2981	1
‘Weed_IC Glimmix random Y ar1 Rand Field’	Weeds_gm2_1													C_60	Y	Cer_FLW	Fb_100	N	Grain_Mat	-106.33	82.7797	24	-1.28	0.2112	0.9993
‘Weed_IC Glimmix random Y ar1 Rand Field’	Weeds_gm2_1													C_60	Y	Cer_FLW	Fb_100	Y	Cer_FLW	84.3556	82.7797	24	1.02	0.3183	1
‘Weed_IC Glimmix random Y ar1 Rand Field’	Weeds_gm2_1													C_60	Y	Cer_FLW	Fb_100	Y	Grain_Mat	-184.79	82.7797	24	-2.23	0.0352	0.8199
‘Weed_IC Glimmix random Y ar1 Rand Field’	Weeds_gm2_1													C_60	Y	Cer_FLW	Fb_60	N	Cer_FLW	27.4452	82.7797	24	0.33	0.7431	1
‘Weed_IC Glimmix random Y ar1 Rand Field’	Weeds_gm2_1													C_60	Y	Cer_FLW	Fb_60	N	Grain_Mat	-271.5	82.7797	24	-3.28	0.0032	0.2338
‘Weed_IC Glimmix random Y ar1 Rand Field’	Weeds_gm2_1													C_60	Y	Cer_FLW	Fb_60	Y	Cer_FLW	-98.89	82.7797	24	-1.19	0.2439	0.9998
‘Weed_IC Glimmix random Y ar1 Rand Field’	Weeds_gm2_1													C_60	Y	Cer_FLW	Fb_60	Y	Grain_Mat	-359.87	82.7797	24	-4.35	0.0002	0.0278
‘Weed_IC Glimmix random Y ar1 Rand Field’	Weeds_gm2_1													C_60	Y	Grain_Mat	Fb_100	N	Cer_FLW	240.97	82.7797	24	2.91	0.0077	0.4137
‘Weed_IC Glimmix random Y ar1 Rand Field’	Weeds_gm2_1													C_60	Y	Grain_Mat	Fb_100	N	Grain_Mat	46.5979	82.7797	24	0.56	0.5787	1
‘Weed_IC Glimmix random Y ar1 Rand Field’	Weeds_gm2_1													C_60	Y	Grain_Mat	Fb_100	Y	Cer_FLW	237.28	82.7797	24	2.87	0.0085	0.4395
‘Weed_IC Glimmix random Y ar1 Rand Field’	Weeds_gm2_1													C_60	Y	Grain_Mat	Fb_100	Y	Grain_Mat	-31.8652	82.7797	24	-0.38	0.7037	1
‘Weed_IC Glimmix random Y ar1 Rand Field’	Weeds_gm2_1													C_60	Y	Grain_Mat	Fb_60	N	Cer_FLW	180.37	82.7797	24	2.18	0.0394	0.8457
‘Weed_IC Glimmix random Y ar1 Rand Field’	Weeds_gm2_1													C_60	Y	Grain_Mat	Fb_60	N	Grain_Mat	-118.57	82.7797	24	-1.43	0.1649	0.9972
‘Weed_IC Glimmix random Y ar1 Rand Field’	Weeds_gm2_1													C_60	Y	Grain_Mat	Fb_60	Y	Cer_FLW	54.0347	82.7797	24	0.65	0.5201	1
‘Weed_IC Glimmix random Y ar1 Rand Field’	Weeds_gm2_1													C_60	Y	Grain_Mat	Fb_60	Y	Grain_Mat	-206.94	82.7797	24	-2.5	0.0197	0.6672
‘Weed_IC Glimmix random Y ar1 Rand Field’	Weeds_gm2_1													Fb_100	N	Cer_FLW	Fb_100	N	Grain_Mat	-194.37	82.7797	24	-2.35	0.0274	0.7579
‘Weed_IC Glimmix random Y ar1 Rand Field’	Weeds_gm2_1													Fb_100	N	Cer_FLW	Fb_100	Y	Cer_FLW	-3.6861	82.7797	24	-0.04	0.9649	1
‘Weed_IC Glimmix random Y ar1 Rand Field’	Weeds_gm2_1													Fb_100	N	Cer_FLW	Fb_100	Y	Grain_Mat	-272.83	82.7797	24	-3.3	0.003	0.2275
‘Weed_IC Glimmix random Y ar1 Rand Field’	Weeds_gm2_1													Fb_100	N	Cer_FLW	Fb_60	N	Cer_FLW	-60.5964	82.7797	24	-0.73	0.4712	1
‘Weed_IC Glimmix random Y ar1 Rand Field’	Weeds_gm2_1													Fb_100	N	Cer_FLW	Fb_60	N	Grain_Mat	-359.54	82.7797	24	-4.34	0.0002	0.028
‘Weed_IC Glimmix random Y ar1 Rand Field’	Weeds_gm2_1													Fb_100	N	Cer_FLW	Fb_60	Y	Cer_FLW	-186.93	82.7797	24	-2.26	0.0333	0.8068
‘Weed_IC Glimmix random Y ar1 Rand Field’	Weeds_gm2_1													Fb_100	N	Cer_FLW	Fb_60	Y	Grain_Mat	-447.91	82.7797	24	-5.41	<.0001	0.0024
‘Weed_IC Glimmix random Y ar1 Rand Field’	Weeds_gm2_1													Fb_100	N	Grain_Mat	Fb_100	Y	Cer_FLW	190.68	82.7797	24	2.3	0.0302	0.7827
‘Weed_IC Glimmix random Y ar1 Rand Field’	Weeds_gm2_1													Fb_100	N	Grain_Mat	Fb_100	Y	Grain_Mat	-78.4631	82.7797	24	-0.95	0.3527	1
‘Weed_IC Glimmix random Y ar1 Rand Field’	Weeds_gm2_1													Fb_100	N	Grain_Mat	Fb_60	N	Cer_FLW	133.77	82.7797	24	1.62	0.1192	0.9886
‘Weed_IC Glimmix random Y ar1 Rand Field’	Weeds_gm2_1													Fb_100	N	Grain_Mat	Fb_60	N	Grain_Mat	-165.17	82.7797	24	-2	0.0575	0.918
‘Weed_IC Glimmix random Y ar1 Rand Field’	Weeds_gm2_1													Fb_100	N	Grain_Mat	Fb_60	Y	Cer_FLW	7.4368	82.7797	24	0.09	0.9292	1
‘Weed_IC Glimmix random Y ar1 Rand Field’	Weeds_gm2_1													Fb_100	N	Grain_Mat	Fb_60	Y	Grain_Mat	-253.54	82.7797	24	-3.06	0.0053	0.3318
‘Weed_IC Glimmix random Y ar1 Rand Field’	Weeds_gm2_1													Fb_100	Y	Cer_FLW	Fb_100	Y	Grain_Mat	-269.15	82.7797	24	-3.25	0.0034	0.2453
‘Weed_IC Glimmix random Y ar1 Rand Field’	Weeds_gm2_1													Fb_100	Y	Cer_FLW	Fb_60	N	Cer_FLW	-56.9104	82.7797	24	-0.69	0.4984	1
‘Weed_IC Glimmix random Y ar1 Rand Field’	Weeds_gm2_1													Fb_100	Y	Cer_FLW	Fb_60	N	Grain_Mat	-355.85	82.7797	24	-4.3	0.0002	0.0309
‘Weed_IC Glimmix random Y ar1 Rand Field’	Weeds_gm2_1													Fb_100	Y	Cer_FLW	Fb_60	Y	Cer_FLW	-183.25	82.7797	24	-2.21	0.0366	0.8292
‘Weed_IC Glimmix random Y ar1 Rand Field’	Weeds_gm2_1													Fb_100	Y	Cer_FLW	Fb_60	Y	Grain_Mat	-444.22	82.7797	24	-5.37	<.0001	0.0027
‘Weed_IC Glimmix random Y ar1 Rand Field’	Weeds_gm2_1													Fb_100	Y	Grain_Mat	Fb_60	N	Cer_FLW	212.24	82.7797	24	2.56	0.017	0.6271
‘Weed_IC Glimmix random Y ar1 Rand Field’	Weeds_gm2_1													Fb_100	Y	Grain_Mat	Fb_60	N	Grain_Mat	-86.7085	82.7797	24	-1.05	0.3053	1
‘Weed_IC Glimmix random Y ar1 Rand Field’	Weeds_gm2_1													Fb_100	Y	Grain_Mat	Fb_60	Y	Cer_FLW	85.8999	82.7797	24	1.04	0.3098	1
‘Weed_IC Glimmix random Y ar1 Rand Field’	Weeds_gm2_1													Fb_100	Y	Grain_Mat	Fb_60	Y	Grain_Mat	-175.08	82.7797	24	-2.11	0.045	0.8739
‘Weed_IC Glimmix random Y ar1 Rand Field’	Weeds_gm2_1													Fb_60	N	Cer_FLW	Fb_60	N	Grain_Mat	-298.94	82.7797	24	-3.61	0.0014	0.1282
‘Weed_IC Glimmix random Y ar1 Rand Field’	Weeds_gm2_1													Fb_60	N	Cer_FLW	Fb_60	Y	Cer_FLW	-126.34	82.7797	24	-1.53	0.14	0.994
‘Weed_IC Glimmix random Y ar1 Rand Field’	Weeds_gm2_1													Fb_60	N	Cer_FLW	Fb_60	Y	Grain_Mat	-387.31	82.7797	24	-4.68	<.0001	0.0132
‘Weed_IC Glimmix random Y ar1 Rand Field’	Weeds_gm2_1													Fb_60	N	Grain_Mat	Fb_60	Y	Cer_FLW	172.61	82.7797	24	2.09	0.0479	0.8859
‘Weed_IC Glimmix random Y ar1 Rand Field’	Weeds_gm2_1													Fb_60	N	Grain_Mat	Fb_60	Y	Grain_Mat	-88.3677	82.7797	24	-1.07	0.2964	1
‘Weed_IC Glimmix random Y ar1 Rand Field’	Weeds_gm2_1													Fb_60	Y	Cer_FLW	Fb_60	Y	Grain_Mat	-260.98	82.7797	24	-3.15	0.0043	0.2884
‘Weed_IC Glimmix random Y ar1 Rand Field’	Weeds_gm2_1													Tukey-Kramer Grouping for CRS*Frt*Hd Least
‘Weed_IC Glimmix random Y ar1 Rand Field’	Weeds_gm2_1													Squares Means (Alpha=0.05)
‘Weed_IC Glimmix random Y ar1 Rand Field’	Weeds_gm2_1													LS-means with the same letter are
‘Weed_IC Glimmix random Y ar1 Rand Field’	Weeds_gm2_1													not significantly different.
‘Weed_IC Glimmix random Y ar1 Rand Field’	Weeds_gm2_1													CRS	Frt	Hd	Estimate
‘Weed_IC Glimmix random Y ar1 Rand Field’	Weeds_gm2_1													Fb_60	Y	Grain_Mat	467.42		A
‘Weed_IC Glimmix random Y ar1 Rand Field’	Weeds_gm2_1													Fb_60	N	Grain_Mat	379.05	B	A
‘Weed_IC Glimmix random Y ar1 Rand Field’	Weeds_gm2_1													Fb_100	Y	Grain_Mat	292.35	B	A	C
‘Weed_IC Glimmix random Y ar1 Rand Field’	Weeds_gm2_1													C_60	Y	Grain_Mat	260.48	B	A	C
‘Weed_IC Glimmix random Y ar1 Rand Field’	Weeds_gm2_1													C_60	N	Grain_Mat	255.68	B	A	C
‘Weed_IC Glimmix random Y ar1 Rand Field’	Weeds_gm2_1													Fb_100	N	Grain_Mat	213.88	B	A	C
‘Weed_IC Glimmix random Y ar1 Rand Field’	Weeds_gm2_1													Fb_60	Y	Cer_FLW	206.45	B	A	C
‘Weed_IC Glimmix random Y ar1 Rand Field’	Weeds_gm2_1													C_100	N	Grain_Mat	122.61	B		C
‘Weed_IC Glimmix random Y ar1 Rand Field’	Weeds_gm2_1													C_60	Y	Cer_FLW	107.56	B		C
‘Weed_IC Glimmix random Y ar1 Rand Field’	Weeds_gm2_1													Fb_60	N	Cer_FLW	80.1104	B		C
‘Weed_IC Glimmix random Y ar1 Rand Field’	Weeds_gm2_1													C_100	Y	Grain_Mat	61.0917	B		C
‘Weed_IC Glimmix random Y ar1 Rand Field’	Weeds_gm2_1													1to1_IC	Y	Grain_Mat	55.4646	B		C
‘Weed_IC Glimmix random Y ar1 Rand Field’	Weeds_gm2_1													2to1_IC	N	Grain_Mat	40.2754			C
‘Weed_IC Glimmix random Y ar1 Rand Field’	Weeds_gm2_1													2to1_IC	Y	Grain_Mat	32.7222			C
‘Weed_IC Glimmix random Y ar1 Rand Field’	Weeds_gm2_1													C_60	N	Cer_FLW	26.2227			C
‘Weed_IC Glimmix random Y ar1 Rand Field’	Weeds_gm2_1													2to1_IC	N	Cer_FLW	24.3333			C
‘Weed_IC Glimmix random Y ar1 Rand Field’	Weeds_gm2_1													Fb_100	Y	Cer_FLW	23.2			C
‘Weed_IC Glimmix random Y ar1 Rand Field’	Weeds_gm2_1													C_100	N	Cer_FLW	22.3917			C
‘Weed_IC Glimmix random Y ar1 Rand Field’	Weeds_gm2_1													Fb_100	N	Cer_FLW	19.5139			C
‘Weed_IC Glimmix random Y ar1 Rand Field’	Weeds_gm2_1													1to1_IC	Y	Cer_FLW	17.6971			C
‘Weed_IC Glimmix random Y ar1 Rand Field’	Weeds_gm2_1													1to1_IC	N	Grain_Mat	15.6635			C
‘Weed_IC Glimmix random Y ar1 Rand Field’	Weeds_gm2_1													2to1_IC	Y	Cer_FLW	10.6611			C
‘Weed_IC Glimmix random Y ar1 Rand Field’	Weeds_gm2_1													1to1_IC	N	Cer_FLW	5.972			C
‘Weed_IC Glimmix random Y ar1 Rand Field’	Weeds_gm2_1													C_100	Y	Cer_FLW	5.4704			C
‘Weed_IC Glimmix random Y ar1 Rand Field’	Weeds_gm2_1													‘Weed_IC Glimmix random Y ar1 Rand Field’
‘Weed_IC Glimmix random Y ar1 Rand Field’														The GLIMMIX Procedure
‘Weed_IC Glimmix random Y ar1 Rand Field’														Model Information
‘Weed_IC Glimmix random Y ar1 Rand Field’														Data Set	WORK.WEED_IC_Y1
‘Weed_IC Glimmix random Y ar1 Rand Field’	Forb_prop_2													Response Variable	Forb_prop_2
‘Weed_IC Glimmix random Y ar1 Rand Field’	Forb_prop_2													Response Distribution	Gaussian
‘Weed_IC Glimmix random Y ar1 Rand Field’	Forb_prop_2													Link Function	Identity
‘Weed_IC Glimmix random Y ar1 Rand Field’	Forb_prop_2													Variance Function	Default
‘Weed_IC Glimmix random Y ar1 Rand Field’	Forb_prop_2													Variance Matrix	Not blocked
‘Weed_IC Glimmix random Y ar1 Rand Field’	Forb_prop_2													Estimation Technique	Restricted Maximum Likelihood
‘Weed_IC Glimmix random Y ar1 Rand Field’	Forb_prop_2													Degrees of Freedom Method	Kenward-Roger
‘Weed_IC Glimmix random Y ar1 Rand Field’	Forb_prop_2													Fixed Effects SE Adjustment	Kenward-Roger
‘Weed_IC Glimmix random Y ar1 Rand Field’	Forb_prop_2													Class Level Information
‘Weed_IC Glimmix random Y ar1 Rand Field’	Forb_prop_2													Class	Levels	Values
‘Weed_IC Glimmix random Y ar1 Rand Field’	Forb_prop_2													Field	2	A B
‘Weed_IC Glimmix random Y ar1 Rand Field’	Forb_prop_2													CRS	6	1to1_IC 2to1_IC C_100 C_60 Fb_100 Fb_60
‘Weed_IC Glimmix random Y ar1 Rand Field’	Forb_prop_2													Frt	2	N Y
‘Weed_IC Glimmix random Y ar1 Rand Field’	Forb_prop_2													Hd	2	Cer_FLW Grain_Mat
‘Weed_IC Glimmix random Y ar1 Rand Field’	Forb_prop_2													SampleArea	2	1.5 2.25
‘Weed_IC Glimmix random Y ar1 Rand Field’	Forb_prop_2													Number of Observations Read	48
‘Weed_IC Glimmix random Y ar1 Rand Field’	Forb_prop_2													Number of Observations Used	48
‘Weed_IC Glimmix random Y ar1 Rand Field’	Forb_prop_2													Dimensions
‘Weed_IC Glimmix random Y ar1 Rand Field’	Forb_prop_2													G-side Cov. Parameters	2
‘Weed_IC Glimmix random Y ar1 Rand Field’	Forb_prop_2													R-side Cov. Parameters	1
‘Weed_IC Glimmix random Y ar1 Rand Field’	Forb_prop_2													Columns in X	63
‘Weed_IC Glimmix random Y ar1 Rand Field’	Forb_prop_2													Columns in Z	4
‘Weed_IC Glimmix random Y ar1 Rand Field’	Forb_prop_2													Subjects (Blocks in V)	1
‘Weed_IC Glimmix random Y ar1 Rand Field’	Forb_prop_2													Max Obs per Subject	48
‘Weed_IC Glimmix random Y ar1 Rand Field’	Forb_prop_2													Optimization Information
‘Weed_IC Glimmix random Y ar1 Rand Field’	Forb_prop_2													Optimization Technique	Dual Quasi-Newton
‘Weed_IC Glimmix random Y ar1 Rand Field’	Forb_prop_2													Parameters in Optimization	2
‘Weed_IC Glimmix random Y ar1 Rand Field’	Forb_prop_2													Lower Boundaries	2
‘Weed_IC Glimmix random Y ar1 Rand Field’	Forb_prop_2													Upper Boundaries	0
‘Weed_IC Glimmix random Y ar1 Rand Field’	Forb_prop_2													Fixed Effects	Profiled
‘Weed_IC Glimmix random Y ar1 Rand Field’	Forb_prop_2													Residual Variance	Profiled
‘Weed_IC Glimmix random Y ar1 Rand Field’	Forb_prop_2													Starting From	Data
‘Weed_IC Glimmix random Y ar1 Rand Field’	Forb_prop_2													Iteration History
‘Weed_IC Glimmix random Y ar1 Rand Field’	Forb_prop_2													Iteration	Restarts	Evaluations	Objective	Change	Max
‘Weed_IC Glimmix random Y ar1 Rand Field’	Forb_prop_2													0	0	4	24.7675	.	3.11e-15
‘Weed_IC Glimmix random Y ar1 Rand Field’	Forb_prop_2													Convergence criterion (ABSGCONV=0.00001) satisfied.
‘Weed_IC Glimmix random Y ar1 Rand Field’	Forb_prop_2													Estimated G matrix is not positive definite.
‘Weed_IC Glimmix random Y ar1 Rand Field’	Forb_prop_2													Fit Statistics
‘Weed_IC Glimmix random Y ar1 Rand Field’	Forb_prop_2													-2 Res Log Likelihood	24.77
‘Weed_IC Glimmix random Y ar1 Rand Field’	Forb_prop_2													AIC (smaller is better)	28.77
‘Weed_IC Glimmix random Y ar1 Rand Field’	Forb_prop_2													AICC (smaller is better)	29.34
‘Weed_IC Glimmix random Y ar1 Rand Field’	Forb_prop_2													BIC (smaller is better)	26.15
‘Weed_IC Glimmix random Y ar1 Rand Field’	Forb_prop_2													CAIC (smaller is better)	28.15
‘Weed_IC Glimmix random Y ar1 Rand Field’	Forb_prop_2													HQIC (smaller is better)	23.3
‘Weed_IC Glimmix random Y ar1 Rand Field’	Forb_prop_2													Generalized Chi-Square	1.76
‘Weed_IC Glimmix random Y ar1 Rand Field’	Forb_prop_2													Gener. Chi-Square / DF	0.07
‘Weed_IC Glimmix random Y ar1 Rand Field’	Forb_prop_2	Covariance Parameter Estimates												Covariance Parameter Estimates
‘Weed_IC Glimmix random Y ar1 Rand Field’	Forb_prop_2	Covariance Parameter Estimates												Cov Parm	Estimate	Standard
‘Weed_IC Glimmix random Y ar1 Rand Field’	Forb_prop_2	Covariance Parameter Estimates												Field	0.0431	0.06528
‘Weed_IC Glimmix random Y ar1 Rand Field’	Forb_prop_2	Covariance Parameter Estimates												SampleArea	0	.
‘Weed_IC Glimmix random Y ar1 Rand Field’	Forb_prop_2	Covariance Parameter Estimates												Residual	0.07338	0.02164
‘Weed_IC Glimmix random Y ar1 Rand Field’	Forb_prop_2		Type III Tests of Fixed Effects											Type III Tests of Fixed Effects
‘Weed_IC Glimmix random Y ar1 Rand Field’	Forb_prop_2		Type III Tests of Fixed Effects											Effect	Num DF	Den DF	F Value	Pr > F
‘Weed_IC Glimmix random Y ar1 Rand Field’	Forb_prop_2		Type III Tests of Fixed Effects											CRS	5	23	2.84	0.0385
‘Weed_IC Glimmix random Y ar1 Rand Field’	Forb_prop_2		Type III Tests of Fixed Effects											Frt	1	23	2.73	0.1122
‘Weed_IC Glimmix random Y ar1 Rand Field’	Forb_prop_2		Type III Tests of Fixed Effects											CRS*Frt	5	23	0.51	0.7631
‘Weed_IC Glimmix random Y ar1 Rand Field’	Forb_prop_2		Type III Tests of Fixed Effects											Hd	1	23	1.34	0.2581
‘Weed_IC Glimmix random Y ar1 Rand Field’	Forb_prop_2		Type III Tests of Fixed Effects											CRS*Hd	5	23	0.11	0.9879
‘Weed_IC Glimmix random Y ar1 Rand Field’	Forb_prop_2		Type III Tests of Fixed Effects											Frt*Hd	1	23	0.21	0.6542
‘Weed_IC Glimmix random Y ar1 Rand Field’	Forb_prop_2		Type III Tests of Fixed Effects											CRS*Frt*Hd	5	23	0.44	0.814
‘Weed_IC Glimmix random Y ar1 Rand Field’	Forb_prop_2													CRS Least Squares Means
‘Weed_IC Glimmix random Y ar1 Rand Field’	Forb_prop_2													CRS	Estimate	Standard	DF	t Value	Pr > |t|
‘Weed_IC Glimmix random Y ar1 Rand Field’	Forb_prop_2													1to1_IC	0.2412	0.1753	1.764	1.38	0.3176
‘Weed_IC Glimmix random Y ar1 Rand Field’	Forb_prop_2													2to1_IC	0.693	0.1753	1.764	3.95	0.0714
‘Weed_IC Glimmix random Y ar1 Rand Field’	Forb_prop_2													C_100	0.4659	0.1753	1.764	2.66	0.1333
‘Weed_IC Glimmix random Y ar1 Rand Field’	Forb_prop_2													C_60	0.6357	0.1753	1.764	3.63	0.0821
‘Weed_IC Glimmix random Y ar1 Rand Field’	Forb_prop_2													Fb_100	0.5651	0.1753	1.764	3.22	0.0991
‘Weed_IC Glimmix random Y ar1 Rand Field’	Forb_prop_2													Fb_60	0.4485	0.1753	1.764	2.56	0.1411
‘Weed_IC Glimmix random Y ar1 Rand Field’	Forb_prop_2													Differences of CRS Least Squares Means
‘Weed_IC Glimmix random Y ar1 Rand Field’	Forb_prop_2													Adjustment for Multiple Comparisons: Tukey-Kramer
‘Weed_IC Glimmix random Y ar1 Rand Field’	Forb_prop_2													CRS	CRS	Estimate	Standard Error	DF	t Value	Pr > |t|	Adj P
‘Weed_IC Glimmix random Y ar1 Rand Field’	Forb_prop_2													1to1_IC	2to1_IC	-0.4519	0.1354	23	-3.34	0.0029	0.0301
‘Weed_IC Glimmix random Y ar1 Rand Field’	Forb_prop_2													1to1_IC	C_100	-0.2247	0.1354	23	-1.66	0.1106	0.5703
‘Weed_IC Glimmix random Y ar1 Rand Field’	Forb_prop_2													1to1_IC	C_60	-0.3946	0.1354	23	-2.91	0.0078	0.0743
‘Weed_IC Glimmix random Y ar1 Rand Field’	Forb_prop_2													1to1_IC	Fb_100	-0.3239	0.1354	23	-2.39	0.0253	0.2004
‘Weed_IC Glimmix random Y ar1 Rand Field’	Forb_prop_2													1to1_IC	Fb_60	-0.2073	0.1354	23	-1.53	0.1394	0.6489
‘Weed_IC Glimmix random Y ar1 Rand Field’	Forb_prop_2													2to1_IC	C_100	0.2272	0.1354	23	1.68	0.107	0.5593
‘Weed_IC Glimmix random Y ar1 Rand Field’	Forb_prop_2													2to1_IC	C_60	0.0573	0.1354	23	0.42	0.6762	0.998
‘Weed_IC Glimmix random Y ar1 Rand Field’	Forb_prop_2													2to1_IC	Fb_100	0.128	0.1354	23	0.94	0.3545	0.9303
‘Weed_IC Glimmix random Y ar1 Rand Field’	Forb_prop_2													2to1_IC	Fb_60	0.2445	0.1354	23	1.81	0.0841	0.4818
‘Weed_IC Glimmix random Y ar1 Rand Field’	Forb_prop_2													C_100	C_60	-0.1699	0.1354	23	-1.25	0.2224	0.8058
‘Weed_IC Glimmix random Y ar1 Rand Field’	Forb_prop_2													C_100	Fb_100	-0.09918	0.1354	23	-0.73	0.4714	0.9757
‘Weed_IC Glimmix random Y ar1 Rand Field’	Forb_prop_2													C_100	Fb_60	0.01738	0.1354	23	0.13	0.899	1
‘Weed_IC Glimmix random Y ar1 Rand Field’	Forb_prop_2													C_60	Fb_100	0.07069	0.1354	23	0.52	0.6067	0.9947
‘Weed_IC Glimmix random Y ar1 Rand Field’	Forb_prop_2													C_60	Fb_60	0.1872	0.1354	23	1.38	0.1801	0.7366
‘Weed_IC Glimmix random Y ar1 Rand Field’	Forb_prop_2													Fb_100	Fb_60	0.1166	0.1354	23	0.86	0.3983	0.9521
‘Weed_IC Glimmix random Y ar1 Rand Field’	Forb_prop_2													Tukey-Kramer Grouping
‘Weed_IC Glimmix random Y ar1 Rand Field’	Forb_prop_2													for CRS Least Squares
‘Weed_IC Glimmix random Y ar1 Rand Field’	Forb_prop_2													Means (Alpha=0.05)
‘Weed_IC Glimmix random Y ar1 Rand Field’	Forb_prop_2													LS-means with the same
‘Weed_IC Glimmix random Y ar1 Rand Field’	Forb_prop_2													letter are not significantly
‘Weed_IC Glimmix random Y ar1 Rand Field’	Forb_prop_2													different.
‘Weed_IC Glimmix random Y ar1 Rand Field’	Forb_prop_2													CRS	Estimate
‘Weed_IC Glimmix random Y ar1 Rand Field’	Forb_prop_2													2to1_IC	0.693		A
‘Weed_IC Glimmix random Y ar1 Rand Field’	Forb_prop_2													C_60	0.6357	B	A
‘Weed_IC Glimmix random Y ar1 Rand Field’	Forb_prop_2													Fb_100	0.5651	B	A
‘Weed_IC Glimmix random Y ar1 Rand Field’	Forb_prop_2													C_100	0.4659	B	A
‘Weed_IC Glimmix random Y ar1 Rand Field’	Forb_prop_2													Fb_60	0.4485	B	A
‘Weed_IC Glimmix random Y ar1 Rand Field’	Forb_prop_2													1to1_IC	0.2412	B
‘Weed_IC Glimmix random Y ar1 Rand Field’	Forb_prop_2													Frt Least Squares Means
‘Weed_IC Glimmix random Y ar1 Rand Field’	Forb_prop_2													Frt	Estimate	Standard	DF	t Value	Pr > |t|
‘Weed_IC Glimmix random Y ar1 Rand Field’	Forb_prop_2													N	0.5728	0.1569	1.137	3.65	0.1462
‘Weed_IC Glimmix random Y ar1 Rand Field’	Forb_prop_2													Y	0.4436	0.1569	1.137	2.83	0.1915
‘Weed_IC Glimmix random Y ar1 Rand Field’	Forb_prop_2													Differences of Frt Least Squares Means
‘Weed_IC Glimmix random Y ar1 Rand Field’	Forb_prop_2													Adjustment for Multiple Comparisons: Tukey-Kramer
‘Weed_IC Glimmix random Y ar1 Rand Field’	Forb_prop_2													Frt	Frt	Estimate	Standard Error	DF	t Value	Pr > |t|	Adj P
‘Weed_IC Glimmix random Y ar1 Rand Field’	Forb_prop_2													N	Y	0.1292	0.0782	23	1.65	0.1122	0.1122
‘Weed_IC Glimmix random Y ar1 Rand Field’	Forb_prop_2													Tukey-Kramer Grouping
‘Weed_IC Glimmix random Y ar1 Rand Field’	Forb_prop_2													for Frt Least Squares
‘Weed_IC Glimmix random Y ar1 Rand Field’	Forb_prop_2													Means (Alpha=0.05)
‘Weed_IC Glimmix random Y ar1 Rand Field’	Forb_prop_2													LS-means with the
‘Weed_IC Glimmix random Y ar1 Rand Field’	Forb_prop_2													same letter are
‘Weed_IC Glimmix random Y ar1 Rand Field’	Forb_prop_2													not significantly
‘Weed_IC Glimmix random Y ar1 Rand Field’	Forb_prop_2													different.
‘Weed_IC Glimmix random Y ar1 Rand Field’	Forb_prop_2													Frt	Estimate
‘Weed_IC Glimmix random Y ar1 Rand Field’	Forb_prop_2													N	0.5728	A
‘Weed_IC Glimmix random Y ar1 Rand Field’	Forb_prop_2													Y	0.4436	A
‘Weed_IC Glimmix random Y ar1 Rand Field’	Forb_prop_2													CRS*Frt Least Squares Means
‘Weed_IC Glimmix random Y ar1 Rand Field’	Forb_prop_2													CRS	Frt	Estimate	Standard	DF	t Value	Pr > |t|
‘Weed_IC Glimmix random Y ar1 Rand Field’	Forb_prop_2													1to1_IC	N	0.2132	0.1997	2.921	1.07	0.3661
‘Weed_IC Glimmix random Y ar1 Rand Field’	Forb_prop_2													1to1_IC	Y	0.2691	0.1997	2.921	1.35	0.2728
‘Weed_IC Glimmix random Y ar1 Rand Field’	Forb_prop_2													2to1_IC	N	0.8644	0.1997	2.921	4.33	0.024
‘Weed_IC Glimmix random Y ar1 Rand Field’	Forb_prop_2													2to1_IC	Y	0.5217	0.1997	2.921	2.61	0.0818
‘Weed_IC Glimmix random Y ar1 Rand Field’	Forb_prop_2													C_100	N	0.4809	0.1997	2.921	2.41	0.0976
‘Weed_IC Glimmix random Y ar1 Rand Field’	Forb_prop_2													C_100	Y	0.4509	0.1997	2.921	2.26	0.1116
‘Weed_IC Glimmix random Y ar1 Rand Field’	Forb_prop_2													C_60	N	0.733	0.1997	2.921	3.67	0.0366
‘Weed_IC Glimmix random Y ar1 Rand Field’	Forb_prop_2													C_60	Y	0.5385	0.1997	2.921	2.7	0.0762
‘Weed_IC Glimmix random Y ar1 Rand Field’	Forb_prop_2													Fb_100	N	0.6255	0.1997	2.921	3.13	0.0539
‘Weed_IC Glimmix random Y ar1 Rand Field’	Forb_prop_2													Fb_100	Y	0.5046	0.1997	2.921	2.53	0.088
‘Weed_IC Glimmix random Y ar1 Rand Field’	Forb_prop_2													Fb_60	N	0.5198	0.1997	2.921	2.6	0.0824
‘Weed_IC Glimmix random Y ar1 Rand Field’	Forb_prop_2													Fb_60	Y	0.3771	0.1997	2.921	1.89	0.1579
‘Weed_IC Glimmix random Y ar1 Rand Field’	Forb_prop_2													Differences of CRS*Frt Least Squares Means
‘Weed_IC Glimmix random Y ar1 Rand Field’	Forb_prop_2													Adjustment for Multiple Comparisons: Tukey-Kramer
‘Weed_IC Glimmix random Y ar1 Rand Field’	Forb_prop_2													CRS	Frt	CRS	Frt	Estimate	Standard Error	DF	t Value	Pr > |t|	Adj P
‘Weed_IC Glimmix random Y ar1 Rand Field’	Forb_prop_2													1to1_IC	N	1to1_IC	Y	-0.05599	0.1915	23	-0.29	0.7727	1
‘Weed_IC Glimmix random Y ar1 Rand Field’	Forb_prop_2													1to1_IC	N	2to1_IC	N	-0.6512	0.1915	23	-3.4	0.0025	0.0792
‘Weed_IC Glimmix random Y ar1 Rand Field’	Forb_prop_2													1to1_IC	N	2to1_IC	Y	-0.3085	0.1915	23	-1.61	0.1209	0.8881
‘Weed_IC Glimmix random Y ar1 Rand Field’	Forb_prop_2													1to1_IC	N	C_100	N	-0.2677	0.1915	23	-1.4	0.1755	0.9524
‘Weed_IC Glimmix random Y ar1 Rand Field’	Forb_prop_2													1to1_IC	N	C_100	Y	-0.2377	0.1915	23	-1.24	0.2271	0.979
‘Weed_IC Glimmix random Y ar1 Rand Field’	Forb_prop_2													1to1_IC	N	C_60	N	-0.5199	0.1915	23	-2.71	0.0124	0.2796
‘Weed_IC Glimmix random Y ar1 Rand Field’	Forb_prop_2													1to1_IC	N	C_60	Y	-0.3253	0.1915	23	-1.7	0.1029	0.8516
‘Weed_IC Glimmix random Y ar1 Rand Field’	Forb_prop_2													1to1_IC	N	Fb_100	N	-0.4124	0.1915	23	-2.15	0.0421	0.5946
‘Weed_IC Glimmix random Y ar1 Rand Field’	Forb_prop_2													1to1_IC	N	Fb_100	Y	-0.2914	0.1915	23	-1.52	0.1417	0.9193
‘Weed_IC Glimmix random Y ar1 Rand Field’	Forb_prop_2													1to1_IC	N	Fb_60	N	-0.3067	0.1915	23	-1.6	0.123	0.8918
‘Weed_IC Glimmix random Y ar1 Rand Field’	Forb_prop_2													1to1_IC	N	Fb_60	Y	-0.164	0.1915	23	-0.86	0.4007	0.999
‘Weed_IC Glimmix random Y ar1 Rand Field’	Forb_prop_2													1to1_IC	Y	2to1_IC	N	-0.5952	0.1915	23	-3.11	0.005	0.1404
‘Weed_IC Glimmix random Y ar1 Rand Field’	Forb_prop_2													1to1_IC	Y	2to1_IC	Y	-0.2525	0.1915	23	-1.32	0.2003	0.9678
‘Weed_IC Glimmix random Y ar1 Rand Field’	Forb_prop_2													1to1_IC	Y	C_100	N	-0.2118	0.1915	23	-1.11	0.2804	0.9912
‘Weed_IC Glimmix random Y ar1 Rand Field’	Forb_prop_2													1to1_IC	Y	C_100	Y	-0.1817	0.1915	23	-0.95	0.3527	0.9975
‘Weed_IC Glimmix random Y ar1 Rand Field’	Forb_prop_2													1to1_IC	Y	C_60	N	-0.4639	0.1915	23	-2.42	0.0237	0.4305
‘Weed_IC Glimmix random Y ar1 Rand Field’	Forb_prop_2													1to1_IC	Y	C_60	Y	-0.2693	0.1915	23	-1.41	0.1731	0.9506
‘Weed_IC Glimmix random Y ar1 Rand Field’	Forb_prop_2													1to1_IC	Y	Fb_100	N	-0.3564	0.1915	23	-1.86	0.0757	0.7702
‘Weed_IC Glimmix random Y ar1 Rand Field’	Forb_prop_2													1to1_IC	Y	Fb_100	Y	-0.2355	0.1915	23	-1.23	0.2314	0.9804
‘Weed_IC Glimmix random Y ar1 Rand Field’	Forb_prop_2													1to1_IC	Y	Fb_60	N	-0.2507	0.1915	23	-1.31	0.2035	0.9694
‘Weed_IC Glimmix random Y ar1 Rand Field’	Forb_prop_2													1to1_IC	Y	Fb_60	Y	-0.108	0.1915	23	-0.56	0.5783	1
‘Weed_IC Glimmix random Y ar1 Rand Field’	Forb_prop_2													2to1_IC	N	2to1_IC	Y	0.3427	0.1915	23	1.79	0.0868	0.808
‘Weed_IC Glimmix random Y ar1 Rand Field’	Forb_prop_2													2to1_IC	N	C_100	N	0.3835	0.1915	23	2	0.0572	0.6879
‘Weed_IC Glimmix random Y ar1 Rand Field’	Forb_prop_2													2to1_IC	N	C_100	Y	0.4135	0.1915	23	2.16	0.0415	0.5907
‘Weed_IC Glimmix random Y ar1 Rand Field’	Forb_prop_2													2to1_IC	N	C_60	N	0.1314	0.1915	23	0.69	0.4997	0.9999
‘Weed_IC Glimmix random Y ar1 Rand Field’	Forb_prop_2													2to1_IC	N	C_60	Y	0.3259	0.1915	23	1.7	0.1023	0.8501
‘Weed_IC Glimmix random Y ar1 Rand Field’	Forb_prop_2													2to1_IC	N	Fb_100	N	0.2389	0.1915	23	1.25	0.2249	0.9783
‘Weed_IC Glimmix random Y ar1 Rand Field’	Forb_prop_2													2to1_IC	N	Fb_100	Y	0.3598	0.1915	23	1.88	0.0731	0.7602
‘Weed_IC Glimmix random Y ar1 Rand Field’	Forb_prop_2													2to1_IC	N	Fb_60	N	0.3445	0.1915	23	1.8	0.0852	0.8031
‘Weed_IC Glimmix random Y ar1 Rand Field’	Forb_prop_2													2to1_IC	N	Fb_60	Y	0.4872	0.1915	23	2.54	0.0181	0.363
‘Weed_IC Glimmix random Y ar1 Rand Field’	Forb_prop_2													2to1_IC	Y	C_100	N	0.04079	0.1915	23	0.21	0.8333	1
‘Weed_IC Glimmix random Y ar1 Rand Field’	Forb_prop_2													2to1_IC	Y	C_100	Y	0.07084	0.1915	23	0.37	0.7149	1
‘Weed_IC Glimmix random Y ar1 Rand Field’	Forb_prop_2													2to1_IC	Y	C_60	N	-0.2113	0.1915	23	-1.1	0.2813	0.9914
‘Weed_IC Glimmix random Y ar1 Rand Field’	Forb_prop_2													2to1_IC	Y	C_60	Y	-0.01677	0.1915	23	-0.09	0.931	1
‘Weed_IC Glimmix random Y ar1 Rand Field’	Forb_prop_2													2to1_IC	Y	Fb_100	N	-0.1038	0.1915	23	-0.54	0.593	1
‘Weed_IC Glimmix random Y ar1 Rand Field’	Forb_prop_2													2to1_IC	Y	Fb_100	Y	0.01709	0.1915	23	0.09	0.9297	1
‘Weed_IC Glimmix random Y ar1 Rand Field’	Forb_prop_2													2to1_IC	Y	Fb_60	N	0.001838	0.1915	23	0.01	0.9924	1
‘Weed_IC Glimmix random Y ar1 Rand Field’	Forb_prop_2													2to1_IC	Y	Fb_60	Y	0.1445	0.1915	23	0.75	0.4581	0.9997
‘Weed_IC Glimmix random Y ar1 Rand Field’	Forb_prop_2													C_100	N	C_100	Y	0.03005	0.1915	23	0.16	0.8767	1
‘Weed_IC Glimmix random Y ar1 Rand Field’	Forb_prop_2													C_100	N	C_60	N	-0.2521	0.1915	23	-1.32	0.201	0.9682
‘Weed_IC Glimmix random Y ar1 Rand Field’	Forb_prop_2													C_100	N	C_60	Y	-0.05756	0.1915	23	-0.3	0.7665	1
‘Weed_IC Glimmix random Y ar1 Rand Field’	Forb_prop_2													C_100	N	Fb_100	N	-0.1446	0.1915	23	-0.75	0.4579	0.9997
‘Weed_IC Glimmix random Y ar1 Rand Field’	Forb_prop_2													C_100	N	Fb_100	Y	-0.0237	0.1915	23	-0.12	0.9026	1
‘Weed_IC Glimmix random Y ar1 Rand Field’	Forb_prop_2													C_100	N	Fb_60	N	-0.03895	0.1915	23	-0.2	0.8407	1
‘Weed_IC Glimmix random Y ar1 Rand Field’	Forb_prop_2													C_100	N	Fb_60	Y	0.1038	0.1915	23	0.54	0.5932	1
‘Weed_IC Glimmix random Y ar1 Rand Field’	Forb_prop_2													C_100	Y	C_60	N	-0.2822	0.1915	23	-1.47	0.1543	0.9336
‘Weed_IC Glimmix random Y ar1 Rand Field’	Forb_prop_2													C_100	Y	C_60	Y	-0.08761	0.1915	23	-0.46	0.6517	1
‘Weed_IC Glimmix random Y ar1 Rand Field’	Forb_prop_2													C_100	Y	Fb_100	N	-0.1747	0.1915	23	-0.91	0.3713	0.9982
‘Weed_IC Glimmix random Y ar1 Rand Field’	Forb_prop_2													C_100	Y	Fb_100	Y	-0.05375	0.1915	23	-0.28	0.7815	1
‘Weed_IC Glimmix random Y ar1 Rand Field’	Forb_prop_2													C_100	Y	Fb_60	N	-0.069	0.1915	23	-0.36	0.722	1
‘Weed_IC Glimmix random Y ar1 Rand Field’	Forb_prop_2													C_100	Y	Fb_60	Y	0.07371	0.1915	23	0.38	0.7039	1
‘Weed_IC Glimmix random Y ar1 Rand Field’	Forb_prop_2													C_60	N	C_60	Y	0.1946	0.1915	23	1.02	0.3203	0.9956
‘Weed_IC Glimmix random Y ar1 Rand Field’	Forb_prop_2													C_60	N	Fb_100	N	0.1075	0.1915	23	0.56	0.58	1
‘Weed_IC Glimmix random Y ar1 Rand Field’	Forb_prop_2													C_60	N	Fb_100	Y	0.2284	0.1915	23	1.19	0.2452	0.9843
‘Weed_IC Glimmix random Y ar1 Rand Field’	Forb_prop_2													C_60	N	Fb_60	N	0.2132	0.1915	23	1.11	0.2772	0.9908
‘Weed_IC Glimmix random Y ar1 Rand Field’	Forb_prop_2													C_60	N	Fb_60	Y	0.3559	0.1915	23	1.86	0.076	0.7715
‘Weed_IC Glimmix random Y ar1 Rand Field’	Forb_prop_2													C_60	Y	Fb_100	N	-0.08705	0.1915	23	-0.45	0.6537	1
‘Weed_IC Glimmix random Y ar1 Rand Field’	Forb_prop_2													C_60	Y	Fb_100	Y	0.03386	0.1915	23	0.18	0.8612	1
‘Weed_IC Glimmix random Y ar1 Rand Field’	Forb_prop_2													C_60	Y	Fb_60	N	0.01861	0.1915	23	0.1	0.9234	1
‘Weed_IC Glimmix random Y ar1 Rand Field’	Forb_prop_2													C_60	Y	Fb_60	Y	0.1613	0.1915	23	0.84	0.4084	0.9991
‘Weed_IC Glimmix random Y ar1 Rand Field’	Forb_prop_2													Fb_100	N	Fb_100	Y	0.1209	0.1915	23	0.63	0.5341	0.9999
‘Weed_IC Glimmix random Y ar1 Rand Field’	Forb_prop_2													Fb_100	N	Fb_60	N	0.1057	0.1915	23	0.55	0.5865	1
‘Weed_IC Glimmix random Y ar1 Rand Field’	Forb_prop_2													Fb_100	N	Fb_60	Y	0.2484	0.1915	23	1.3	0.2076	0.9713
‘Weed_IC Glimmix random Y ar1 Rand Field’	Forb_prop_2													Fb_100	Y	Fb_60	N	-0.01525	0.1915	23	-0.08	0.9372	1
‘Weed_IC Glimmix random Y ar1 Rand Field’	Forb_prop_2													Fb_100	Y	Fb_60	Y	0.1275	0.1915	23	0.67	0.5124	0.9999
‘Weed_IC Glimmix random Y ar1 Rand Field’	Forb_prop_2													Fb_60	N	Fb_60	Y	0.1427	0.1915	23	0.75	0.4638	0.9997
‘Weed_IC Glimmix random Y ar1 Rand Field’	Forb_prop_2													Tukey-Kramer Grouping
‘Weed_IC Glimmix random Y ar1 Rand Field’	Forb_prop_2													for CRS*Frt Least Squares
‘Weed_IC Glimmix random Y ar1 Rand Field’	Forb_prop_2													Means (Alpha=0.05)
‘Weed_IC Glimmix random Y ar1 Rand Field’	Forb_prop_2													LS-means with the same
‘Weed_IC Glimmix random Y ar1 Rand Field’	Forb_prop_2													letter are not significantly
‘Weed_IC Glimmix random Y ar1 Rand Field’	Forb_prop_2													different.
‘Weed_IC Glimmix random Y ar1 Rand Field’	Forb_prop_2													CRS	Frt	Estimate
‘Weed_IC Glimmix random Y ar1 Rand Field’	Forb_prop_2													2to1_IC	N	0.8644	A
‘Weed_IC Glimmix random Y ar1 Rand Field’	Forb_prop_2													C_60	N	0.733	A
‘Weed_IC Glimmix random Y ar1 Rand Field’	Forb_prop_2													Fb_100	N	0.6255	A
‘Weed_IC Glimmix random Y ar1 Rand Field’	Forb_prop_2													C_60	Y	0.5385	A
‘Weed_IC Glimmix random Y ar1 Rand Field’	Forb_prop_2													2to1_IC	Y	0.5217	A
‘Weed_IC Glimmix random Y ar1 Rand Field’	Forb_prop_2													Fb_60	N	0.5198	A
‘Weed_IC Glimmix random Y ar1 Rand Field’	Forb_prop_2													Fb_100	Y	0.5046	A
‘Weed_IC Glimmix random Y ar1 Rand Field’	Forb_prop_2													C_100	N	0.4809	A
‘Weed_IC Glimmix random Y ar1 Rand Field’	Forb_prop_2													C_100	Y	0.4509	A
‘Weed_IC Glimmix random Y ar1 Rand Field’	Forb_prop_2													Fb_60	Y	0.3771	A
‘Weed_IC Glimmix random Y ar1 Rand Field’	Forb_prop_2													1to1_IC	Y	0.2691	A
‘Weed_IC Glimmix random Y ar1 Rand Field’	Forb_prop_2													1to1_IC	N	0.2132	A
‘Weed_IC Glimmix random Y ar1 Rand Field’	Forb_prop_2													Hd Least Squares Means
‘Weed_IC Glimmix random Y ar1 Rand Field’	Forb_prop_2													Hd	Estimate	Standard	DF	t Value	Pr > |t|
‘Weed_IC Glimmix random Y ar1 Rand Field’	Forb_prop_2													Cer_FLW	0.4629	0.1569	1.137	2.95	0.1832
‘Weed_IC Glimmix random Y ar1 Rand Field’	Forb_prop_2													Grain_Mat	0.5536	0.1569	1.137	3.53	0.1516
‘Weed_IC Glimmix random Y ar1 Rand Field’	Forb_prop_2													Differences of Hd Least Squares Means
‘Weed_IC Glimmix random Y ar1 Rand Field’	Forb_prop_2													Adjustment for Multiple Comparisons: Tukey-Kramer
‘Weed_IC Glimmix random Y ar1 Rand Field’	Forb_prop_2													Hd	Hd	Estimate	Standard Error	DF	t Value	Pr > |t|	Adj P
‘Weed_IC Glimmix random Y ar1 Rand Field’	Forb_prop_2													Cer_FLW	Grain_Mat	-0.09067	0.0782	23	-1.16	0.2581	0.2581
‘Weed_IC Glimmix random Y ar1 Rand Field’	Forb_prop_2													Tukey-Kramer Grouping for
‘Weed_IC Glimmix random Y ar1 Rand Field’	Forb_prop_2													Hd Least Squares Means
‘Weed_IC Glimmix random Y ar1 Rand Field’	Forb_prop_2													(Alpha=0.05)
‘Weed_IC Glimmix random Y ar1 Rand Field’	Forb_prop_2													LS-means with the same
‘Weed_IC Glimmix random Y ar1 Rand Field’	Forb_prop_2													letter are not significantly
‘Weed_IC Glimmix random Y ar1 Rand Field’	Forb_prop_2													different.
‘Weed_IC Glimmix random Y ar1 Rand Field’	Forb_prop_2													Hd	Estimate
‘Weed_IC Glimmix random Y ar1 Rand Field’	Forb_prop_2													Grain_Mat	0.5536	A
‘Weed_IC Glimmix random Y ar1 Rand Field’	Forb_prop_2													Cer_FLW	0.4629	A
‘Weed_IC Glimmix random Y ar1 Rand Field’	Forb_prop_2													CRS*Hd Least Squares Means
‘Weed_IC Glimmix random Y ar1 Rand Field’	Forb_prop_2													CRS	Hd	Estimate	Standard	DF	t Value	Pr > |t|
‘Weed_IC Glimmix random Y ar1 Rand Field’	Forb_prop_2													1to1_IC	Cer_FLW	0.1679	0.1997	2.921	0.84	0.4637
‘Weed_IC Glimmix random Y ar1 Rand Field’	Forb_prop_2													1to1_IC	Grain_Mat	0.3144	0.1997	2.921	1.57	0.216
‘Weed_IC Glimmix random Y ar1 Rand Field’	Forb_prop_2													2to1_IC	Cer_FLW	0.656	0.1997	2.921	3.28	0.0481
‘Weed_IC Glimmix random Y ar1 Rand Field’	Forb_prop_2													2to1_IC	Grain_Mat	0.7301	0.1997	2.921	3.66	0.037
‘Weed_IC Glimmix random Y ar1 Rand Field’	Forb_prop_2													C_100	Cer_FLW	0.4522	0.1997	2.921	2.26	0.1109
‘Weed_IC Glimmix random Y ar1 Rand Field’	Forb_prop_2													C_100	Grain_Mat	0.4796	0.1997	2.921	2.4	0.0981
‘Weed_IC Glimmix random Y ar1 Rand Field’	Forb_prop_2													C_60	Cer_FLW	0.5841	0.1997	2.921	2.92	0.0633
‘Weed_IC Glimmix random Y ar1 Rand Field’	Forb_prop_2													C_60	Grain_Mat	0.6874	0.1997	2.921	3.44	0.0429
‘Weed_IC Glimmix random Y ar1 Rand Field’	Forb_prop_2													Fb_100	Cer_FLW	0.5578	0.1997	2.921	2.79	0.0704
‘Weed_IC Glimmix random Y ar1 Rand Field’	Forb_prop_2													Fb_100	Grain_Mat	0.5723	0.1997	2.921	2.87	0.0664
‘Weed_IC Glimmix random Y ar1 Rand Field’	Forb_prop_2													Fb_60	Cer_FLW	0.3593	0.1997	2.921	1.8	0.1724
‘Weed_IC Glimmix random Y ar1 Rand Field’	Forb_prop_2													Fb_60	Grain_Mat	0.5377	0.1997	2.921	2.69	0.0765
‘Weed_IC Glimmix random Y ar1 Rand Field’	Forb_prop_2													Differences of CRS*Hd Least Squares Means
‘Weed_IC Glimmix random Y ar1 Rand Field’	Forb_prop_2													Adjustment for Multiple Comparisons: Tukey-Kramer
‘Weed_IC Glimmix random Y ar1 Rand Field’	Forb_prop_2													CRS	Hd	CRS	Hd	Estimate	Standard Error	DF	t Value	Pr > |t|	Adj P
‘Weed_IC Glimmix random Y ar1 Rand Field’	Forb_prop_2													1to1_IC	Cer_FLW	1to1_IC	Grain_Mat	-0.1464	0.1915	23	-0.76	0.4524	0.9996
‘Weed_IC Glimmix random Y ar1 Rand Field’	Forb_prop_2													1to1_IC	Cer_FLW	2to1_IC	Cer_FLW	-0.4881	0.1915	23	-2.55	0.018	0.3607
‘Weed_IC Glimmix random Y ar1 Rand Field’	Forb_prop_2													1to1_IC	Cer_FLW	2to1_IC	Grain_Mat	-0.5621	0.1915	23	-2.93	0.0074	0.1926
‘Weed_IC Glimmix random Y ar1 Rand Field’	Forb_prop_2													1to1_IC	Cer_FLW	C_100	Cer_FLW	-0.2843	0.1915	23	-1.48	0.1514	0.9306
‘Weed_IC Glimmix random Y ar1 Rand Field’	Forb_prop_2													1to1_IC	Cer_FLW	C_100	Grain_Mat	-0.3116	0.1915	23	-1.63	0.1174	0.8819
‘Weed_IC Glimmix random Y ar1 Rand Field’	Forb_prop_2													1to1_IC	Cer_FLW	C_60	Cer_FLW	-0.4162	0.1915	23	-2.17	0.0404	0.5821
‘Weed_IC Glimmix random Y ar1 Rand Field’	Forb_prop_2													1to1_IC	Cer_FLW	C_60	Grain_Mat	-0.5194	0.1915	23	-2.71	0.0124	0.2806
‘Weed_IC Glimmix random Y ar1 Rand Field’	Forb_prop_2													1to1_IC	Cer_FLW	Fb_100	Cer_FLW	-0.3899	0.1915	23	-2.04	0.0535	0.6676
‘Weed_IC Glimmix random Y ar1 Rand Field’	Forb_prop_2													1to1_IC	Cer_FLW	Fb_100	Grain_Mat	-0.4043	0.1915	23	-2.11	0.0459	0.6208
‘Weed_IC Glimmix random Y ar1 Rand Field’	Forb_prop_2													1to1_IC	Cer_FLW	Fb_60	Cer_FLW	-0.1913	0.1915	23	-1	0.3283	0.9962
‘Weed_IC Glimmix random Y ar1 Rand Field’	Forb_prop_2													1to1_IC	Cer_FLW	Fb_60	Grain_Mat	-0.3698	0.1915	23	-1.93	0.066	0.7305
‘Weed_IC Glimmix random Y ar1 Rand Field’	Forb_prop_2													1to1_IC	Grain_Mat	2to1_IC	Cer_FLW	-0.3417	0.1915	23	-1.78	0.0877	0.8108
‘Weed_IC Glimmix random Y ar1 Rand Field’	Forb_prop_2													1to1_IC	Grain_Mat	2to1_IC	Grain_Mat	-0.4157	0.1915	23	-2.17	0.0406	0.5836
‘Weed_IC Glimmix random Y ar1 Rand Field’	Forb_prop_2													1to1_IC	Grain_Mat	C_100	Cer_FLW	-0.1378	0.1915	23	-0.72	0.479	0.9998
‘Weed_IC Glimmix random Y ar1 Rand Field’	Forb_prop_2													1to1_IC	Grain_Mat	C_100	Grain_Mat	-0.1652	0.1915	23	-0.86	0.3973	0.9989
‘Weed_IC Glimmix random Y ar1 Rand Field’	Forb_prop_2													1to1_IC	Grain_Mat	C_60	Cer_FLW	-0.2697	0.1915	23	-1.41	0.1724	0.9501
‘Weed_IC Glimmix random Y ar1 Rand Field’	Forb_prop_2													1to1_IC	Grain_Mat	C_60	Grain_Mat	-0.373	0.1915	23	-1.95	0.0638	0.7206
‘Weed_IC Glimmix random Y ar1 Rand Field’	Forb_prop_2													1to1_IC	Grain_Mat	Fb_100	Cer_FLW	-0.2435	0.1915	23	-1.27	0.2164	0.9751
‘Weed_IC Glimmix random Y ar1 Rand Field’	Forb_prop_2													1to1_IC	Grain_Mat	Fb_100	Grain_Mat	-0.2579	0.1915	23	-1.35	0.1912	0.9629
‘Weed_IC Glimmix random Y ar1 Rand Field’	Forb_prop_2													1to1_IC	Grain_Mat	Fb_60	Cer_FLW	-0.0449	0.1915	23	-0.23	0.8167	1
‘Weed_IC Glimmix random Y ar1 Rand Field’	Forb_prop_2													1to1_IC	Grain_Mat	Fb_60	Grain_Mat	-0.2234	0.1915	23	-1.17	0.2555	0.9868
‘Weed_IC Glimmix random Y ar1 Rand Field’	Forb_prop_2													2to1_IC	Cer_FLW	2to1_IC	Grain_Mat	-0.07406	0.1915	23	-0.39	0.7026	1
‘Weed_IC Glimmix random Y ar1 Rand Field’	Forb_prop_2													2to1_IC	Cer_FLW	C_100	Cer_FLW	0.2038	0.1915	23	1.06	0.2983	0.9935
‘Weed_IC Glimmix random Y ar1 Rand Field’	Forb_prop_2													2to1_IC	Cer_FLW	C_100	Grain_Mat	0.1765	0.1915	23	0.92	0.3665	0.9981
‘Weed_IC Glimmix random Y ar1 Rand Field’	Forb_prop_2													2to1_IC	Cer_FLW	C_60	Cer_FLW	0.07191	0.1915	23	0.38	0.7108	1
‘Weed_IC Glimmix random Y ar1 Rand Field’	Forb_prop_2													2to1_IC	Cer_FLW	C_60	Grain_Mat	-0.03137	0.1915	23	-0.16	0.8713	1
‘Weed_IC Glimmix random Y ar1 Rand Field’	Forb_prop_2													2to1_IC	Cer_FLW	Fb_100	Cer_FLW	0.09819	0.1915	23	0.51	0.6131	1
‘Weed_IC Glimmix random Y ar1 Rand Field’	Forb_prop_2													2to1_IC	Cer_FLW	Fb_100	Grain_Mat	0.08372	0.1915	23	0.44	0.6661	1
‘Weed_IC Glimmix random Y ar1 Rand Field’	Forb_prop_2													2to1_IC	Cer_FLW	Fb_60	Cer_FLW	0.2967	0.1915	23	1.55	0.135	0.9103
‘Weed_IC Glimmix random Y ar1 Rand Field’	Forb_prop_2													2to1_IC	Cer_FLW	Fb_60	Grain_Mat	0.1183	0.1915	23	0.62	0.543	1
‘Weed_IC Glimmix random Y ar1 Rand Field’	Forb_prop_2													2to1_IC	Grain_Mat	C_100	Cer_FLW	0.2779	0.1915	23	1.45	0.1604	0.9397
‘Weed_IC Glimmix random Y ar1 Rand Field’	Forb_prop_2													2to1_IC	Grain_Mat	C_100	Grain_Mat	0.2505	0.1915	23	1.31	0.2038	0.9696
‘Weed_IC Glimmix random Y ar1 Rand Field’	Forb_prop_2													2to1_IC	Grain_Mat	C_60	Cer_FLW	0.146	0.1915	23	0.76	0.4538	0.9997
‘Weed_IC Glimmix random Y ar1 Rand Field’	Forb_prop_2													2to1_IC	Grain_Mat	C_60	Grain_Mat	0.04268	0.1915	23	0.22	0.8256	1
‘Weed_IC Glimmix random Y ar1 Rand Field’	Forb_prop_2													2to1_IC	Grain_Mat	Fb_100	Cer_FLW	0.1722	0.1915	23	0.9	0.3778	0.9984
‘Weed_IC Glimmix random Y ar1 Rand Field’	Forb_prop_2													2to1_IC	Grain_Mat	Fb_100	Grain_Mat	0.1578	0.1915	23	0.82	0.4185	0.9993
‘Weed_IC Glimmix random Y ar1 Rand Field’	Forb_prop_2													2to1_IC	Grain_Mat	Fb_60	Cer_FLW	0.3708	0.1915	23	1.94	0.0653	0.7274
‘Weed_IC Glimmix random Y ar1 Rand Field’	Forb_prop_2													2to1_IC	Grain_Mat	Fb_60	Grain_Mat	0.1923	0.1915	23	1	0.3257	0.996
‘Weed_IC Glimmix random Y ar1 Rand Field’	Forb_prop_2													C_100	Cer_FLW	C_100	Grain_Mat	-0.02735	0.1915	23	-0.14	0.8877	1
‘Weed_IC Glimmix random Y ar1 Rand Field’	Forb_prop_2													C_100	Cer_FLW	C_60	Cer_FLW	-0.1319	0.1915	23	-0.69	0.4979	0.9999
‘Weed_IC Glimmix random Y ar1 Rand Field’	Forb_prop_2													C_100	Cer_FLW	C_60	Grain_Mat	-0.2352	0.1915	23	-1.23	0.2319	0.9806
‘Weed_IC Glimmix random Y ar1 Rand Field’	Forb_prop_2													C_100	Cer_FLW	Fb_100	Cer_FLW	-0.1056	0.1915	23	-0.55	0.5866	1
‘Weed_IC Glimmix random Y ar1 Rand Field’	Forb_prop_2													C_100	Cer_FLW	Fb_100	Grain_Mat	-0.1201	0.1915	23	-0.63	0.5369	0.9999
‘Weed_IC Glimmix random Y ar1 Rand Field’	Forb_prop_2													C_100	Cer_FLW	Fb_60	Cer_FLW	0.09293	0.1915	23	0.49	0.6321	1
‘Weed_IC Glimmix random Y ar1 Rand Field’	Forb_prop_2													C_100	Cer_FLW	Fb_60	Grain_Mat	-0.08553	0.1915	23	-0.45	0.6594	1
‘Weed_IC Glimmix random Y ar1 Rand Field’	Forb_prop_2													C_100	Grain_Mat	C_60	Cer_FLW	-0.1045	0.1915	23	-0.55	0.5904	1
‘Weed_IC Glimmix random Y ar1 Rand Field’	Forb_prop_2													C_100	Grain_Mat	C_60	Grain_Mat	-0.2078	0.1915	23	-1.09	0.2891	0.9925
‘Weed_IC Glimmix random Y ar1 Rand Field’	Forb_prop_2													C_100	Grain_Mat	Fb_100	Cer_FLW	-0.07827	0.1915	23	-0.41	0.6866	1
‘Weed_IC Glimmix random Y ar1 Rand Field’	Forb_prop_2													C_100	Grain_Mat	Fb_100	Grain_Mat	-0.09273	0.1915	23	-0.48	0.6329	1
‘Weed_IC Glimmix random Y ar1 Rand Field’	Forb_prop_2													C_100	Grain_Mat	Fb_60	Cer_FLW	0.1203	0.1915	23	0.63	0.5362	0.9999
‘Weed_IC Glimmix random Y ar1 Rand Field’	Forb_prop_2													C_100	Grain_Mat	Fb_60	Grain_Mat	-0.05817	0.1915	23	-0.3	0.7641	1
‘Weed_IC Glimmix random Y ar1 Rand Field’	Forb_prop_2													C_60	Cer_FLW	C_60	Grain_Mat	-0.1033	0.1915	23	-0.54	0.5949	1
‘Weed_IC Glimmix random Y ar1 Rand Field’	Forb_prop_2													C_60	Cer_FLW	Fb_100	Cer_FLW	0.02628	0.1915	23	0.14	0.8921	1
‘Weed_IC Glimmix random Y ar1 Rand Field’	Forb_prop_2													C_60	Cer_FLW	Fb_100	Grain_Mat	0.01182	0.1915	23	0.06	0.9513	1
‘Weed_IC Glimmix random Y ar1 Rand Field’	Forb_prop_2													C_60	Cer_FLW	Fb_60	Cer_FLW	0.2248	0.1915	23	1.17	0.2525	0.9861
‘Weed_IC Glimmix random Y ar1 Rand Field’	Forb_prop_2													C_60	Cer_FLW	Fb_60	Grain_Mat	0.04637	0.1915	23	0.24	0.8108	1
‘Weed_IC Glimmix random Y ar1 Rand Field’	Forb_prop_2													C_60	Grain_Mat	Fb_100	Cer_FLW	0.1296	0.1915	23	0.68	0.5055	0.9999
‘Weed_IC Glimmix random Y ar1 Rand Field’	Forb_prop_2													C_60	Grain_Mat	Fb_100	Grain_Mat	0.1151	0.1915	23	0.6	0.5538	1
‘Weed_IC Glimmix random Y ar1 Rand Field’	Forb_prop_2													C_60	Grain_Mat	Fb_60	Cer_FLW	0.3281	0.1915	23	1.71	0.1002	0.8449
‘Weed_IC Glimmix random Y ar1 Rand Field’	Forb_prop_2													C_60	Grain_Mat	Fb_60	Grain_Mat	0.1497	0.1915	23	0.78	0.4426	0.9996
‘Weed_IC Glimmix random Y ar1 Rand Field’	Forb_prop_2													Fb_100	Cer_FLW	Fb_100	Grain_Mat	-0.01446	0.1915	23	-0.08	0.9405	1
‘Weed_IC Glimmix random Y ar1 Rand Field’	Forb_prop_2													Fb_100	Cer_FLW	Fb_60	Cer_FLW	0.1986	0.1915	23	1.04	0.3107	0.9948
‘Weed_IC Glimmix random Y ar1 Rand Field’	Forb_prop_2													Fb_100	Cer_FLW	Fb_60	Grain_Mat	0.0201	0.1915	23	0.1	0.9173	1
‘Weed_IC Glimmix random Y ar1 Rand Field’	Forb_prop_2													Fb_100	Grain_Mat	Fb_60	Cer_FLW	0.213	0.1915	23	1.11	0.2776	0.9908
‘Weed_IC Glimmix random Y ar1 Rand Field’	Forb_prop_2													Fb_100	Grain_Mat	Fb_60	Grain_Mat	0.03456	0.1915	23	0.18	0.8584	1
‘Weed_IC Glimmix random Y ar1 Rand Field’	Forb_prop_2													Fb_60	Cer_FLW	Fb_60	Grain_Mat	-0.1785	0.1915	23	-0.93	0.3612	0.9979
‘Weed_IC Glimmix random Y ar1 Rand Field’	Forb_prop_2													Tukey-Kramer Grouping for CRS*Hd
‘Weed_IC Glimmix random Y ar1 Rand Field’	Forb_prop_2													Least Squares Means (Alpha=0.05)
‘Weed_IC Glimmix random Y ar1 Rand Field’	Forb_prop_2													LS-means with the same letter
‘Weed_IC Glimmix random Y ar1 Rand Field’	Forb_prop_2													are not significantly different.
‘Weed_IC Glimmix random Y ar1 Rand Field’	Forb_prop_2													CRS	Hd	Estimate
‘Weed_IC Glimmix random Y ar1 Rand Field’	Forb_prop_2													2to1_IC	Grain_Mat	0.7301	A
‘Weed_IC Glimmix random Y ar1 Rand Field’	Forb_prop_2													C_60	Grain_Mat	0.6874	A
‘Weed_IC Glimmix random Y ar1 Rand Field’	Forb_prop_2													2to1_IC	Cer_FLW	0.656	A
‘Weed_IC Glimmix random Y ar1 Rand Field’	Forb_prop_2													C_60	Cer_FLW	0.5841	A
‘Weed_IC Glimmix random Y ar1 Rand Field’	Forb_prop_2													Fb_100	Grain_Mat	0.5723	A
‘Weed_IC Glimmix random Y ar1 Rand Field’	Forb_prop_2													Fb_100	Cer_FLW	0.5578	A
‘Weed_IC Glimmix random Y ar1 Rand Field’	Forb_prop_2													Fb_60	Grain_Mat	0.5377	A
‘Weed_IC Glimmix random Y ar1 Rand Field’	Forb_prop_2													C_100	Grain_Mat	0.4796	A
‘Weed_IC Glimmix random Y ar1 Rand Field’	Forb_prop_2													C_100	Cer_FLW	0.4522	A
‘Weed_IC Glimmix random Y ar1 Rand Field’	Forb_prop_2													Fb_60	Cer_FLW	0.3593	A
‘Weed_IC Glimmix random Y ar1 Rand Field’	Forb_prop_2													1to1_IC	Grain_Mat	0.3144	A
‘Weed_IC Glimmix random Y ar1 Rand Field’	Forb_prop_2													1to1_IC	Cer_FLW	0.1679	A
‘Weed_IC Glimmix random Y ar1 Rand Field’	Forb_prop_2													Frt*Hd Least Squares Means
‘Weed_IC Glimmix random Y ar1 Rand Field’	Forb_prop_2													Frt	Hd	Estimate	Standard	DF	t Value	Pr > |t|
‘Weed_IC Glimmix random Y ar1 Rand Field’	Forb_prop_2													N	Cer_FLW	0.5097	0.1663	1.434	3.06	0.1366
‘Weed_IC Glimmix random Y ar1 Rand Field’	Forb_prop_2													N	Grain_Mat	0.6359	0.1663	1.434	3.82	0.102
‘Weed_IC Glimmix random Y ar1 Rand Field’	Forb_prop_2													Y	Cer_FLW	0.4161	0.1663	1.434	2.5	0.1768
‘Weed_IC Glimmix random Y ar1 Rand Field’	Forb_prop_2													Y	Grain_Mat	0.4712	0.1663	1.434	2.83	0.1511
‘Weed_IC Glimmix random Y ar1 Rand Field’	Forb_prop_2													Differences of Frt*Hd Least Squares Means
‘Weed_IC Glimmix random Y ar1 Rand Field’	Forb_prop_2													Adjustment for Multiple Comparisons: Tukey-Kramer
‘Weed_IC Glimmix random Y ar1 Rand Field’	Forb_prop_2													Frt	Hd	Frt	Hd	Estimate	Standard Error	DF	t Value	Pr > |t|	Adj P
‘Weed_IC Glimmix random Y ar1 Rand Field’	Forb_prop_2													N	Cer_FLW	N	Grain_Mat	-0.1262	0.1106	23	-1.14	0.2657	0.6687
‘Weed_IC Glimmix random Y ar1 Rand Field’	Forb_prop_2													N	Cer_FLW	Y	Cer_FLW	0.09366	0.1106	23	0.85	0.4057	0.8315
‘Weed_IC Glimmix random Y ar1 Rand Field’	Forb_prop_2													N	Cer_FLW	Y	Grain_Mat	0.03848	0.1106	23	0.35	0.731	0.9852
‘Weed_IC Glimmix random Y ar1 Rand Field’	Forb_prop_2													N	Grain_Mat	Y	Cer_FLW	0.2198	0.1106	23	1.99	0.0589	0.2215
‘Weed_IC Glimmix random Y ar1 Rand Field’	Forb_prop_2													N	Grain_Mat	Y	Grain_Mat	0.1647	0.1106	23	1.49	0.1501	0.46
‘Weed_IC Glimmix random Y ar1 Rand Field’	Forb_prop_2													Y	Cer_FLW	Y	Grain_Mat	-0.05518	0.1106	23	-0.5	0.6225	0.9585
‘Weed_IC Glimmix random Y ar1 Rand Field’	Forb_prop_2													Tukey-Kramer Grouping for
‘Weed_IC Glimmix random Y ar1 Rand Field’	Forb_prop_2													Frt*Hd Least Squares Means
‘Weed_IC Glimmix random Y ar1 Rand Field’	Forb_prop_2													(Alpha=0.05)
‘Weed_IC Glimmix random Y ar1 Rand Field’	Forb_prop_2													LS-means with the same letter
‘Weed_IC Glimmix random Y ar1 Rand Field’	Forb_prop_2													are not significantly different.
‘Weed_IC Glimmix random Y ar1 Rand Field’	Forb_prop_2													Frt	Hd	Estimate
‘Weed_IC Glimmix random Y ar1 Rand Field’	Forb_prop_2													N	Grain_Mat	0.6359	A
‘Weed_IC Glimmix random Y ar1 Rand Field’	Forb_prop_2													N	Cer_FLW	0.5097	A
‘Weed_IC Glimmix random Y ar1 Rand Field’	Forb_prop_2													Y	Grain_Mat	0.4712	A
‘Weed_IC Glimmix random Y ar1 Rand Field’	Forb_prop_2													Y	Cer_FLW	0.4161	A
‘Weed_IC Glimmix random Y ar1 Rand Field’	Forb_prop_2													CRS*Frt*Hd Least Squares Means
‘Weed_IC Glimmix random Y ar1 Rand Field’	Forb_prop_2													CRS	Frt	Hd	Estimate	Standard	DF	t Value	Pr > |t|
‘Weed_IC Glimmix random Y ar1 Rand Field’	Forb_prop_2													1to1_IC	N	Cer_FLW	0.1635	0.2413	5.784	0.68	0.5242
‘Weed_IC Glimmix random Y ar1 Rand Field’	Forb_prop_2													1to1_IC	N	Grain_Mat	0.2628	0.2413	5.784	1.09	0.3195
‘Weed_IC Glimmix random Y ar1 Rand Field’	Forb_prop_2													1to1_IC	Y	Cer_FLW	0.1724	0.2413	5.784	0.71	0.5029
‘Weed_IC Glimmix random Y ar1 Rand Field’	Forb_prop_2													1to1_IC	Y	Grain_Mat	0.3659	0.2413	5.784	1.52	0.182
‘Weed_IC Glimmix random Y ar1 Rand Field’	Forb_prop_2													2to1_IC	N	Cer_FLW	0.8214	0.2413	5.784	3.4	0.0153
‘Weed_IC Glimmix random Y ar1 Rand Field’	Forb_prop_2													2to1_IC	N	Grain_Mat	0.9074	0.2413	5.784	3.76	0.0101
‘Weed_IC Glimmix random Y ar1 Rand Field’	Forb_prop_2													2to1_IC	Y	Cer_FLW	0.4906	0.2413	5.784	2.03	0.09
‘Weed_IC Glimmix random Y ar1 Rand Field’	Forb_prop_2													2to1_IC	Y	Grain_Mat	0.5527	0.2413	5.784	2.29	0.0635
‘Weed_IC Glimmix random Y ar1 Rand Field’	Forb_prop_2													C_100	N	Cer_FLW	0.3289	0.2413	5.784	1.36	0.2236
‘Weed_IC Glimmix random Y ar1 Rand Field’	Forb_prop_2													C_100	N	Grain_Mat	0.6329	0.2413	5.784	2.62	0.0408
‘Weed_IC Glimmix random Y ar1 Rand Field’	Forb_prop_2													C_100	Y	Cer_FLW	0.5755	0.2413	5.784	2.38	0.056
‘Weed_IC Glimmix random Y ar1 Rand Field’	Forb_prop_2													C_100	Y	Grain_Mat	0.3262	0.2413	5.784	1.35	0.2269
‘Weed_IC Glimmix random Y ar1 Rand Field’	Forb_prop_2													C_60	N	Cer_FLW	0.7232	0.2413	5.784	3	0.0252
‘Weed_IC Glimmix random Y ar1 Rand Field’	Forb_prop_2													C_60	N	Grain_Mat	0.7428	0.2413	5.784	3.08	0.0228
‘Weed_IC Glimmix random Y ar1 Rand Field’	Forb_prop_2													C_60	Y	Cer_FLW	0.445	0.2413	5.784	1.84	0.1166
‘Weed_IC Glimmix random Y ar1 Rand Field’	Forb_prop_2													C_60	Y	Grain_Mat	0.6319	0.2413	5.784	2.62	0.041
‘Weed_IC Glimmix random Y ar1 Rand Field’	Forb_prop_2													Fb_100	N	Cer_FLW	0.5914	0.2413	5.784	2.45	0.0512
‘Weed_IC Glimmix random Y ar1 Rand Field’	Forb_prop_2													Fb_100	N	Grain_Mat	0.6596	0.2413	5.784	2.73	0.0353
‘Weed_IC Glimmix random Y ar1 Rand Field’	Forb_prop_2													Fb_100	Y	Cer_FLW	0.5242	0.2413	5.784	2.17	0.0745
‘Weed_IC Glimmix random Y ar1 Rand Field’	Forb_prop_2													Fb_100	Y	Grain_Mat	0.485	0.2413	5.784	2.01	0.093
‘Weed_IC Glimmix random Y ar1 Rand Field’	Forb_prop_2													Fb_60	N	Cer_FLW	0.4299	0.2413	5.784	1.78	0.127
‘Weed_IC Glimmix random Y ar1 Rand Field’	Forb_prop_2													Fb_60	N	Grain_Mat	0.6098	0.2413	5.784	2.53	0.0463
‘Weed_IC Glimmix random Y ar1 Rand Field’	Forb_prop_2													Fb_60	Y	Cer_FLW	0.2887	0.2413	5.784	1.2	0.2783
‘Weed_IC Glimmix random Y ar1 Rand Field’	Forb_prop_2													Fb_60	Y	Grain_Mat	0.4656	0.2413	5.784	1.93	0.1037
‘Weed_IC Glimmix random Y ar1 Rand Field’	Forb_prop_2													Differences of CRS*Frt*Hd Least Squares Means
‘Weed_IC Glimmix random Y ar1 Rand Field’	Forb_prop_2													Adjustment for Multiple Comparisons: Tukey-Kramer
‘Weed_IC Glimmix random Y ar1 Rand Field’	Forb_prop_2													CRS	Frt	Hd	CRS	Frt	Hd	Estimate	Standard Error	DF	t Value	Pr > |t|	Adj P
‘Weed_IC Glimmix random Y ar1 Rand Field’	Forb_prop_2													1to1_IC	N	Cer_FLW	1to1_IC	N	Grain_Mat	-0.09927	0.2709	23	-0.37	0.7174	1
‘Weed_IC Glimmix random Y ar1 Rand Field’	Forb_prop_2													1to1_IC	N	Cer_FLW	1to1_IC	Y	Cer_FLW	-0.00885	0.2709	23	-0.03	0.9742	1
‘Weed_IC Glimmix random Y ar1 Rand Field’	Forb_prop_2													1to1_IC	N	Cer_FLW	1to1_IC	Y	Grain_Mat	-0.2024	0.2709	23	-0.75	0.4625	1
‘Weed_IC Glimmix random Y ar1 Rand Field’	Forb_prop_2													1to1_IC	N	Cer_FLW	2to1_IC	N	Cer_FLW	-0.6579	0.2709	23	-2.43	0.0234	0.7103
‘Weed_IC Glimmix random Y ar1 Rand Field’	Forb_prop_2													1to1_IC	N	Cer_FLW	2to1_IC	N	Grain_Mat	-0.7439	0.2709	23	-2.75	0.0115	0.5133
‘Weed_IC Glimmix random Y ar1 Rand Field’	Forb_prop_2													1to1_IC	N	Cer_FLW	2to1_IC	Y	Cer_FLW	-0.3271	0.2709	23	-1.21	0.2395	0.9997
‘Weed_IC Glimmix random Y ar1 Rand Field’	Forb_prop_2													1to1_IC	N	Cer_FLW	2to1_IC	Y	Grain_Mat	-0.3892	0.2709	23	-1.44	0.1642	0.997
‘Weed_IC Glimmix random Y ar1 Rand Field’	Forb_prop_2													1to1_IC	N	Cer_FLW	C_100	N	Cer_FLW	-0.1654	0.2709	23	-0.61	0.5475	1
‘Weed_IC Glimmix random Y ar1 Rand Field’	Forb_prop_2													1to1_IC	N	Cer_FLW	C_100	N	Grain_Mat	-0.4694	0.2709	23	-1.73	0.0965	0.9759
‘Weed_IC Glimmix random Y ar1 Rand Field’	Forb_prop_2													1to1_IC	N	Cer_FLW	C_100	Y	Cer_FLW	-0.412	0.2709	23	-1.52	0.1419	0.994
‘Weed_IC Glimmix random Y ar1 Rand Field’	Forb_prop_2													1to1_IC	N	Cer_FLW	C_100	Y	Grain_Mat	-0.1627	0.2709	23	-0.6	0.554	1
‘Weed_IC Glimmix random Y ar1 Rand Field’	Forb_prop_2													1to1_IC	N	Cer_FLW	C_60	N	Cer_FLW	-0.5597	0.2709	23	-2.07	0.0502	0.892
‘Weed_IC Glimmix random Y ar1 Rand Field’	Forb_prop_2													1to1_IC	N	Cer_FLW	C_60	N	Grain_Mat	-0.5793	0.2709	23	-2.14	0.0433	0.8626
‘Weed_IC Glimmix random Y ar1 Rand Field’	Forb_prop_2													1to1_IC	N	Cer_FLW	C_60	Y	Cer_FLW	-0.2814	0.2709	23	-1.04	0.3096	1
‘Weed_IC Glimmix random Y ar1 Rand Field’	Forb_prop_2													1to1_IC	N	Cer_FLW	C_60	Y	Grain_Mat	-0.4684	0.2709	23	-1.73	0.0972	0.9763
‘Weed_IC Glimmix random Y ar1 Rand Field’	Forb_prop_2													1to1_IC	N	Cer_FLW	Fb_100	N	Cer_FLW	-0.4279	0.2709	23	-1.58	0.1278	0.9908
‘Weed_IC Glimmix random Y ar1 Rand Field’	Forb_prop_2													1to1_IC	N	Cer_FLW	Fb_100	N	Grain_Mat	-0.4961	0.2709	23	-1.83	0.08	0.9595
‘Weed_IC Glimmix random Y ar1 Rand Field’	Forb_prop_2													1to1_IC	N	Cer_FLW	Fb_100	Y	Cer_FLW	-0.3607	0.2709	23	-1.33	0.196	0.9989
‘Weed_IC Glimmix random Y ar1 Rand Field’	Forb_prop_2													1to1_IC	N	Cer_FLW	Fb_100	Y	Grain_Mat	-0.3215	0.2709	23	-1.19	0.2474	0.9998
‘Weed_IC Glimmix random Y ar1 Rand Field’	Forb_prop_2													1to1_IC	N	Cer_FLW	Fb_60	N	Cer_FLW	-0.2663	0.2709	23	-0.98	0.3357	1
‘Weed_IC Glimmix random Y ar1 Rand Field’	Forb_prop_2													1to1_IC	N	Cer_FLW	Fb_60	N	Grain_Mat	-0.4463	0.2709	23	-1.65	0.113	0.9855
‘Weed_IC Glimmix random Y ar1 Rand Field’	Forb_prop_2													1to1_IC	N	Cer_FLW	Fb_60	Y	Cer_FLW	-0.1252	0.2709	23	-0.46	0.6484	1
‘Weed_IC Glimmix random Y ar1 Rand Field’	Forb_prop_2													1to1_IC	N	Cer_FLW	Fb_60	Y	Grain_Mat	-0.3021	0.2709	23	-1.12	0.2763	0.9999
‘Weed_IC Glimmix random Y ar1 Rand Field’	Forb_prop_2													1to1_IC	N	Grain_Mat	1to1_IC	Y	Cer_FLW	0.09043	0.2709	23	0.33	0.7415	1
‘Weed_IC Glimmix random Y ar1 Rand Field’	Forb_prop_2													1to1_IC	N	Grain_Mat	1to1_IC	Y	Grain_Mat	-0.1031	0.2709	23	-0.38	0.7069	1
‘Weed_IC Glimmix random Y ar1 Rand Field’	Forb_prop_2													1to1_IC	N	Grain_Mat	2to1_IC	N	Cer_FLW	-0.5586	0.2709	23	-2.06	0.0507	0.8936
‘Weed_IC Glimmix random Y ar1 Rand Field’	Forb_prop_2													1to1_IC	N	Grain_Mat	2to1_IC	N	Grain_Mat	-0.6446	0.2709	23	-2.38	0.026	0.739
‘Weed_IC Glimmix random Y ar1 Rand Field’	Forb_prop_2													1to1_IC	N	Grain_Mat	2to1_IC	Y	Cer_FLW	-0.2278	0.2709	23	-0.84	0.4089	1
‘Weed_IC Glimmix random Y ar1 Rand Field’	Forb_prop_2													1to1_IC	N	Grain_Mat	2to1_IC	Y	Grain_Mat	-0.2899	0.2709	23	-1.07	0.2956	1
‘Weed_IC Glimmix random Y ar1 Rand Field’	Forb_prop_2													1to1_IC	N	Grain_Mat	C_100	N	Cer_FLW	-0.06612	0.2709	23	-0.24	0.8093	1
‘Weed_IC Glimmix random Y ar1 Rand Field’	Forb_prop_2													1to1_IC	N	Grain_Mat	C_100	N	Grain_Mat	-0.3701	0.2709	23	-1.37	0.1851	0.9984
‘Weed_IC Glimmix random Y ar1 Rand Field’	Forb_prop_2													1to1_IC	N	Grain_Mat	C_100	Y	Cer_FLW	-0.3127	0.2709	23	-1.15	0.2602	0.9999
‘Weed_IC Glimmix random Y ar1 Rand Field’	Forb_prop_2													1to1_IC	N	Grain_Mat	C_100	Y	Grain_Mat	-0.06342	0.2709	23	-0.23	0.817	1
‘Weed_IC Glimmix random Y ar1 Rand Field’	Forb_prop_2													1to1_IC	N	Grain_Mat	C_60	N	Cer_FLW	-0.4604	0.2709	23	-1.7	0.1027	0.9801
‘Weed_IC Glimmix random Y ar1 Rand Field’	Forb_prop_2													1to1_IC	N	Grain_Mat	C_60	N	Grain_Mat	-0.48	0.2709	23	-1.77	0.0896	0.9701
‘Weed_IC Glimmix random Y ar1 Rand Field’	Forb_prop_2													1to1_IC	N	Grain_Mat	C_60	Y	Cer_FLW	-0.1822	0.2709	23	-0.67	0.508	1
‘Weed_IC Glimmix random Y ar1 Rand Field’	Forb_prop_2													1to1_IC	N	Grain_Mat	C_60	Y	Grain_Mat	-0.3692	0.2709	23	-1.36	0.1861	0.9985
‘Weed_IC Glimmix random Y ar1 Rand Field’	Forb_prop_2													1to1_IC	N	Grain_Mat	Fb_100	N	Cer_FLW	-0.3286	0.2709	23	-1.21	0.2374	0.9997
‘Weed_IC Glimmix random Y ar1 Rand Field’	Forb_prop_2													1to1_IC	N	Grain_Mat	Fb_100	N	Grain_Mat	-0.3968	0.2709	23	-1.46	0.1565	0.9962
‘Weed_IC Glimmix random Y ar1 Rand Field’	Forb_prop_2													1to1_IC	N	Grain_Mat	Fb_100	Y	Cer_FLW	-0.2614	0.2709	23	-0.97	0.3445	1
‘Weed_IC Glimmix random Y ar1 Rand Field’	Forb_prop_2													1to1_IC	N	Grain_Mat	Fb_100	Y	Grain_Mat	-0.2222	0.2709	23	-0.82	0.4205	1
‘Weed_IC Glimmix random Y ar1 Rand Field’	Forb_prop_2													1to1_IC	N	Grain_Mat	Fb_60	N	Cer_FLW	-0.1671	0.2709	23	-0.62	0.5435	1
‘Weed_IC Glimmix random Y ar1 Rand Field’	Forb_prop_2													1to1_IC	N	Grain_Mat	Fb_60	N	Grain_Mat	-0.347	0.2709	23	-1.28	0.2129	0.9993
‘Weed_IC Glimmix random Y ar1 Rand Field’	Forb_prop_2													1to1_IC	N	Grain_Mat	Fb_60	Y	Cer_FLW	-0.02588	0.2709	23	-0.1	0.9247	1
‘Weed_IC Glimmix random Y ar1 Rand Field’	Forb_prop_2													1to1_IC	N	Grain_Mat	Fb_60	Y	Grain_Mat	-0.2028	0.2709	23	-0.75	0.4616	1
‘Weed_IC Glimmix random Y ar1 Rand Field’	Forb_prop_2													1to1_IC	Y	Cer_FLW	1to1_IC	Y	Grain_Mat	-0.1936	0.2709	23	-0.71	0.4821	1
‘Weed_IC Glimmix random Y ar1 Rand Field’	Forb_prop_2													1to1_IC	Y	Cer_FLW	2to1_IC	N	Cer_FLW	-0.649	0.2709	23	-2.4	0.0251	0.7296
‘Weed_IC Glimmix random Y ar1 Rand Field’	Forb_prop_2													1to1_IC	Y	Cer_FLW	2to1_IC	N	Grain_Mat	-0.735	0.2709	23	-2.71	0.0124	0.5335
‘Weed_IC Glimmix random Y ar1 Rand Field’	Forb_prop_2													1to1_IC	Y	Cer_FLW	2to1_IC	Y	Cer_FLW	-0.3183	0.2709	23	-1.17	0.252	0.9998
‘Weed_IC Glimmix random Y ar1 Rand Field’	Forb_prop_2													1to1_IC	Y	Cer_FLW	2to1_IC	Y	Grain_Mat	-0.3804	0.2709	23	-1.4	0.1736	0.9977
‘Weed_IC Glimmix random Y ar1 Rand Field’	Forb_prop_2													1to1_IC	Y	Cer_FLW	C_100	N	Cer_FLW	-0.1565	0.2709	23	-0.58	0.5689	1
‘Weed_IC Glimmix random Y ar1 Rand Field’	Forb_prop_2													1to1_IC	Y	Cer_FLW	C_100	N	Grain_Mat	-0.4605	0.2709	23	-1.7	0.1026	0.98
‘Weed_IC Glimmix random Y ar1 Rand Field’	Forb_prop_2													1to1_IC	Y	Cer_FLW	C_100	Y	Cer_FLW	-0.4031	0.2709	23	-1.49	0.1503	0.9954
‘Weed_IC Glimmix random Y ar1 Rand Field’	Forb_prop_2													1to1_IC	Y	Cer_FLW	C_100	Y	Grain_Mat	-0.1538	0.2709	23	-0.57	0.5756	1
[truncated: 42,797 more rows]

## Sheet: Suppl File S6b
Results of the statistical analysis of the first year experiment on the Triticale - Field Bean intercrop and sole crops at 2 contrasting sowing densities in 2 contrasting sites including Hd as a random factor. Sites were respectively established on a preceding reduced-tillage oat crop and not been cultivated for two years (before of which it was covered by a mixture of perennial legumes).
[truncated: 12,961 more rows]

[truncated: 2 more sheets: Suppl File S7a, Suppl File S7b]
